# Supplementary material for: Low Cell Number Proteomic Analysis Using In-Cell Protease Digests Reveals a Robust Signature for Cell Cycle State Classification
Source: Mol Cell Proteomics. 2021 Nov 4;21(1):100169. doi: 10.1016/j.mcpro.2021.100169 (PMC8760417; doi:10.1016/j.mcpro.2021.100169)
Supplement: Supplemental Table S1 — Error tolerant search results [file mmc1.xlsx]

## Sheet: Error Tolerant Search Results
DeltaMass	Count (Fixed cells)	Count (Control cells)	Ratio Fixed/Control
183	30	3	10
-24.1	7	1	7
-262.1	6	1	6
37.9	5	1	5
107	17	4	4.25
-111.2	4	1	4
-5.1	4	1	4
88.9	4	1	4
142.1	4	1	4
243.1	4	1	4
71.9	7	2	3.5
-256.2	3	1	3
-199.2	3	1	3
-173.1	3	1	3
-146.2	6	2	3
-126.2	3	1	3
-123.1	3	1	3
-119.1	3	1	3
2.8	6	2	3
35	3	1	3
35.9	3	1	3
53.9	3	1	3
60.9	3	1	3
82	3	1	3
87.9	3	1	3
109.1	3	1	3
141	3	1	3
246.1	3	1	3
255.1	3	1	3
69	8	3	2.66667
-125.2	5	2	2.5
-103.1	10	4	2.5
66	5	2	2.5
-258.1	7	3	2.33333
-243.2	7	3	2.33333
10.9	7	3	2.33333
140	7	3	2.33333
-243.1	9	4	2.25
-284.1	2	1	2
-272.2	2	1	2
-266.2	2	1	2
-235.2	2	1	2
-225.2	10	5	2
-216.1	14	7	2
-174.2	2	1	2
-168.2	2	1	2
-160.1	2	1	2
-140.2	2	1	2
-134.1	2	1	2
-125.1	2	1	2
-122.1	2	1	2
-110.1	2	1	2
-107.2	2	1	2
-98.2	2	1	2
-93.1	2	1	2
-88.1	8	4	2
-75	2	1	2
-48	4	2	2
-33	2	1	2
-17.9	2	1	2
-15.2	2	1	2
-8	2	1	2
-1.8	2	1	2
-0.9	10	5	2
6	2	1	2
16.8	2	1	2
30.9	4	2	2
41	22	11	2
68.9	2	1	2
74.9	4	2	2
97	2	1	2
98	4	2	2
111	4	2	2
130	2	1	2
142	2	1	2
145	2	1	2
164	4	2	2
169	2	1	2
170	4	2	2
173.1	2	1	2
185.1	2	1	2
229.1	2	1	2
232	2	1	2
257.1	2	1	2
-19	17	9	1.88889
-91.1	47	25	1.88
14	1059	577	1.83536
-29	11	6	1.83333
47.9	11	6	1.83333
-2.1	71	39	1.82051
-57.1	307	171	1.79532
-73	39	22	1.77273
-89	7	4	1.75
-63.2	12	7	1.71429
-10.1	12	7	1.71429
-22.1	17	10	1.7
-16	489	292	1.67466
-259.2	5	3	1.66667
-246.2	5	3	1.66667
-127.2	5	3	1.66667
-63.1	5	3	1.66667
-47.1	5	3	1.66667
49.9	5	3	1.66667
156	84	51	1.64706
13.9	57	35	1.62857
-4.1	13	8	1.625
-45.1	37	23	1.6087
-230.1	8	5	1.6
-98.1	14	9	1.55556
-234.2	9	6	1.5
-198.1	6	4	1.5
-175.1	3	2	1.5
-133.1	6	4	1.5
-96.1	6	4	1.5
-83.2	3	2	1.5
-57	3	2	1.5
-41	3	2	1.5
-26	3	2	1.5
-12	6	4	1.5
-9	3	2	1.5
-1.9	3	2	1.5
0.7	3	2	1.5
4	3	2	1.5
9	9	6	1.5
34.9	3	2	1.5
40.9	6	4	1.5
58.9	3	2	1.5
99	3	2	1.5
155.1	3	2	1.5
168	3	2	1.5
15.9	822	558	1.47312
-31.1	25	17	1.47059
-29.1	50	34	1.47059
-75.1	19	13	1.46154
-28	38	26	1.46154
-14	19	13	1.46154
-171.1	13	9	1.44444
-64.1	13	9	1.44444
-52.1	13	9	1.44444
156.1	26	18	1.44444
-19.1	20	14	1.42857
13	45	32	1.40625
-128.1	66	47	1.40426
-213.2	7	5	1.4
-95.1	7	5	1.4
-2	63	45	1.4
12.9	21	15	1.4
19	7	5	1.4
51.9	7	5	1.4
115	18	13	1.38462
-80.1	11	8	1.375
-44.1	48	35	1.37143
16	48	35	1.37143
-77.1	15	11	1.36364
-86.1	53	39	1.35897
-59.1	57	42	1.35714
30	42	31	1.35484
-287.2	4	3	1.33333
-276.2	4	3	1.33333
-182.2	4	3	1.33333
-157.1	24	18	1.33333
-149.2	4	3	1.33333
-138.1	4	3	1.33333
-126.1	4	3	1.33333
-103	4	3	1.33333
-51.1	20	15	1.33333
1.8	12	9	1.33333
4.9	12	9	1.33333
20.9	4	3	1.33333
44.9	4	3	1.33333
83	4	3	1.33333
91	4	3	1.33333
39	25	19	1.31579
-55.1	64	49	1.30612
-242.2	43	33	1.30303
24	13	10	1.3
16.9	44	34	1.29412
-147.1	40	31	1.29032
-158.1	27	21	1.28571
2	120	94	1.2766
-199.1	19	15	1.26667
-15	53	42	1.2619
-170.1	5	4	1.25
-128.2	5	4	1.25
-16.1	37	30	1.23333
-60.1	32	26	1.23077
-9.1	16	13	1.23077
-156.2	11	9	1.22222
-0.1	2085	1709	1.22001
21.9	17	14	1.21429
-104.1	6	5	1.2
-97.2	6	5	1.2
2.1	6	5	1.2
15	44	37	1.18919
38	41	35	1.17143
-36.1	48	41	1.17073
0	1698	1463	1.16063
-32.1	37	32	1.15625
-229.2	15	13	1.15385
1.1	30	26	1.15385
44	15	13	1.15385
0.9	566	491	1.15275
-15.1	71	62	1.14516
42	56	49	1.14286
-1	178	156	1.14103
-299.2	18	16	1.125
-214.1	18	16	1.125
-172.1	18	16	1.125
17	18	16	1.125
-144.1	19	17	1.11765
29.9	19	17	1.11765
-6.1	10	9	1.11111
1	377	341	1.10557
2.9	53	48	1.10417
184	11	10	1.1
-244.1	12	11	1.09091
-58.1	36	33	1.09091
-154.1	13	12	1.08333
55	13	12	1.08333
-198.2	14	13	1.07692
8	14	13	1.07692
87	14	13	1.07692
14.9	44	41	1.07317
-18	15	14	1.07143
11.9	1077	1013	1.06318
-168.1	34	32	1.0625
39.9	397	374	1.0615
0.8	95	90	1.05556
-43.1	65	62	1.04839
43.9	49	47	1.04255
71	27	26	1.03846
-111.1	29	28	1.03571
-56.1	62	60	1.03333
-129.1	41	40	1.025
-30.1	48	47	1.02128
-41.1	74	73	1.0137
-1.1	140	139	1.00719
-291.2	1	1	1
-278.2	1	1	1
-277.2	1	1	1
-271.2	16	16	1
-268.2	1	1	1
-262.2	1	1	1
-255.2	1	1	1
-250.1	3	3	1
-245.2	2	2	1
-241.2	10	10	1
-231.2	1	1	1
-224.3	1	1	1
-218.2	1	1	1
-218.1	2	2	1
-209.1	1	1	1
-208.1	1	1	1
-201.2	1	1	1
-200.2	24	24	1
-200.1	22	22	1
-196.1	1	1	1
-185.1	13	13	1
-182.1	1	1	1
-154.2	1	1	1
-152.1	3	3	1
-149.1	3	3	1
-145.2	1	1	1
-142.2	1	1	1
-141.2	2	2	1
-137.2	1	1	1
-131.2	1	1	1
-130.2	2	2	1
-124.2	1	1	1
-122.2	1	1	1
-120.1	1	1	1
-116.2	1	1	1
-112.1	10	10	1
-110.2	1	1	1
-107.1	1	1	1
-106.1	2	2	1
-104.2	1	1	1
-100	1	1	1
-94	1	1	1
-93	1	1	1
-89.1	14	14	1
-81.2	1	1	1
-81.1	5	5	1
-76	1	1	1
-72.1	34	34	1
-68.2	2	2	1
-55	1	1	1
-54.1	12	12	1
-50.2	2	2	1
-49.1	8	8	1
-48.1	15	15	1
-47	1	1	1
-39.2	1	1	1
-39	1	1	1
-38.1	4	4	1
-34.2	1	1	1
-32	19	19	1
-27	3	3	1
-25.1	39	39	1
-23	2	2	1
-20.1	1	1	1
-6	2	2	1
-0.2	102	102	1
0.2	1	1	1
2.2	1	1	1
11	37	37	1
18.9	3	3	1
19.9	6	6	1
22	1	1	1
23.1	1	1	1
25.9	13	13	1
33	3	3	1
34	10	10	1
51	2	2	1
54.9	2	2	1
57	50	50	1
57.9	4	4	1
59.9	4	4	1
62	4	4	1
62.9	2	2	1
70.9	1	1	1
78	1	1	1
83.1	1	1	1
85	2	2	1
93.1	1	1	1
94.9	1	1	1
96	2	2	1
101	2	2	1
104	1	1	1
105	1	1	1
106	2	2	1
113	1	1	1
127	2	2	1
133.1	1	1	1
139	1	1	1
144	2	2	1
148	2	2	1
154	1	1	1
157.9	1	1	1
158	3	3	1
159	1	1	1
167	1	1	1
172	1	1	1
177.1	1	1	1
182	1	1	1
184.1	1	1	1
218.1	1	1	1
222.1	1	1	1
227	1	1	1
227.1	1	1	1
244	1	1	1
244.1	1	1	1
247	1	1	1
248	2	2	1
250.1	1	1	1
259	1	1	1
259.1	1	1	1
271.1	1	1	1
276	1	1	1
290.1	1	1	1
12	1022	1032	0.99031
1.9	210	213	0.985915
-4	40	41	0.97561
-113.1	49	51	0.960784
-65.1	22	23	0.956522
45	39	41	0.95122
-115.1	57	60	0.95
-228.2	37	39	0.948718
3.9	53	56	0.946429
-101.1	33	35	0.942857
9.9	57	61	0.934426
26	1618	1737	0.931491
-13.1	27	29	0.931034
-83.1	40	43	0.930233
128	37	40	0.925
-97.1	48	52	0.923077
-39.1	24	26	0.923077
28.9	48	52	0.923077
-40.1	23	25	0.92
58	32	35	0.914286
-42.1	53	58	0.913793
-34	10	11	0.909091
-17.1	284	313	0.907348
-184.2	29	32	0.90625
43	58	64	0.90625
0.1	52	58	0.896552
54	198	222	0.891892
-156.1	24	27	0.888889
154.1	8	9	0.888889
-18.1	2316	2608	0.888037
-244.2	15	17	0.882353
-100.1	50	57	0.877193
-170.2	42	48	0.875
-100.2	7	8	0.875
-3	14	16	0.875
-26.1	34	39	0.871795
-140.1	6	7	0.857143
-69.1	18	21	0.857143
18	12	14	0.857143
41.9	6	7	0.857143
-12.1	35	41	0.853659
-46.1	29	34	0.852941
-30	17	20	0.85
27	45	53	0.849057
-214.2	22	26	0.846154
-87.1	55	65	0.846154
-84.1	11	13	0.846154
-73.1	49	58	0.844828
-27.1	59	70	0.842857
-260.2	5	6	0.833333
-21.1	5	6	0.833333
33.9	15	18	0.833333
95.9	20	24	0.833333
27.9	6267	7566	0.828311
28	87	106	0.820755
-99.1	32	39	0.820513
-14.1	36	44	0.818182
114	9	11	0.818182
-34.1	56	69	0.811594
26.9	38	47	0.808511
23.9	402	498	0.807229
-257.2	8	10	0.8
-146.1	4	5	0.8
-78.1	8	10	0.8
50	4	5	0.8
53	4	5	0.8
-141.1	19	24	0.791667
-79.1	15	19	0.789474
-7.1	14	18	0.777778
29	38	49	0.77551
-212.2	23	30	0.766667
-44	13	17	0.764706
25	13	17	0.764706
-143.1	16	21	0.761905
-37.1	22	29	0.758621
-23.1	25	33	0.757576
10	31	41	0.756098
-226.2	9	12	0.75
-183.2	3	4	0.75
-130.1	6	8	0.75
-102.1	21	28	0.75
-17	15	20	0.75
112	3	4	0.75
137	3	4	0.75
-71.1	49	66	0.742424
-186.1	20	27	0.740741
56	17	23	0.73913
-142.1	28	38	0.736842
-114.1	50	68	0.735294
-184.1	30	41	0.731707
-28.1	65	89	0.730337
-31	8	11	0.727273
8.9	8	11	0.727273
79.9	24	33	0.727273
-3.1	13	18	0.722222
-85.1	48	67	0.716418
-215.1	10	14	0.714286
-174.1	5	7	0.714286
3	5	7	0.714286
-212.1	12	17	0.705882
72	7	10	0.7
-45	11	16	0.6875
-163.1	17	25	0.68
-127.1	23	34	0.676471
-285.2	2	3	0.666667
-284.2	2	3	0.666667
-281.2	2	3	0.666667
-155.1	6	9	0.666667
-112.2	6	9	0.666667
-87	6	9	0.666667
-74.1	2	3	0.666667
36	2	3	0.666667
42.9	2	3	0.666667
46	4	6	0.666667
74	2	3	0.666667
182.1	6	9	0.666667
17.9	21	32	0.65625
-227.2	13	20	0.65
-50.1	11	17	0.647059
31.9	57	89	0.640449
-211.1	12	19	0.631579
-201.1	5	8	0.625
-82.1	10	16	0.625
-62.1	5	8	0.625
6.9	5	8	0.625
-298.2	3	5	0.6
-94.1	3	5	0.6
-64	3	5	0.6
-46	3	5	0.6
22.9	3	5	0.6
31	3	5	0.6
45.9	6	10	0.6
40	81	136	0.595588
7.9	22	37	0.594595
-70.1	19	32	0.59375
-131.1	13	22	0.590909
-67.1	7	12	0.583333
-1.2	7	12	0.583333
-35.1	11	19	0.578947
86	4	7	0.571429
59	5	9	0.555556
-186.2	6	11	0.545455
-11.1	18	33	0.545455
55.9	32	60	0.533333
-188.1	9	17	0.529412
-297.2	1	2	0.5
-275.2	1	2	0.5
-274.2	1	2	0.5
-250.2	1	2	0.5
-227.1	1	2	0.5
-225.1	1	2	0.5
-213.1	1	2	0.5
-211.2	1	2	0.5
-210.2	9	18	0.5
-197.1	1	2	0.5
-185.2	2	4	0.5
-159.1	1	2	0.5
-148.1	2	4	0.5
-144.2	1	2	0.5
-113.2	1	2	0.5
-95.2	1	2	0.5
-88.2	1	2	0.5
-88	1	2	0.5
-76.1	4	8	0.5
-72	4	8	0.5
-66.1	1	2	0.5
-43	1	2	0.5
-25	1	2	0.5
-8.1	3	6	0.5
-1.3	2	4	0.5
5.9	1	2	0.5
23	1	2	0.5
24.9	5	10	0.5
60	3	6	0.5
63	1	2	0.5
63.9	1	2	0.5
89	1	2	0.5
92	1	2	0.5
104.9	1	2	0.5
110	2	4	0.5
110.1	1	2	0.5
116.9	1	2	0.5
129	3	6	0.5
172.1	1	2	0.5
174	1	2	0.5
175	1	2	0.5
200	1	2	0.5
256.1	1	2	0.5
263.1	1	2	0.5
286.1	1	2	0.5
-116.1	6	13	0.461538
70	6	13	0.461538
-270.2	5	11	0.454545
-90.1	5	11	0.454545
-61.1	4	9	0.444444
-33.1	4	9	0.444444
-53.1	9	22	0.409091
-289.2	2	5	0.4
-137.1	3	8	0.375
-283.2	1	3	0.333333
-161.1	2	6	0.333333
-145.1	1	3	0.333333
-129.2	1	3	0.333333
-92.1	1	3	0.333333
-78	1	3	0.333333
-59	1	3	0.333333
76	1	3	0.333333
91.9	1	3	0.333333
94	1	3	0.333333
213.1	2	6	0.333333
68	4	13	0.307692
-117.1	2	7	0.285714
-24	2	7	0.285714
67	1	4	0.25
72.9	1	4	0.25
-204.1	1	5	0.2
36.9	1	5	0.2
52	1	5	0.2
-202.1	1	8	0.125
48	1	8	0.125
-300	0	0	0
-299.9	0	0	0
-299.8	0	0	0
-299.7	0	0	0
-299.6	0	0	0
-299.5	0	0	0
-299.4	0	0	0
-299.3	0	0	0
-299.1	0	0	0
-299	0	0	0
-298.9	0	0	0
-298.8	0	0	0
-298.7	0	0	0
-298.6	0	0	0
-298.5	0	0	0
-298.4	0	0	0
-298.3	0	2	0
-298.1	0	0	0
-298	0	0	0
-297.9	0	0	0
-297.8	0	0	0
-297.7	0	0	0
-297.6	0	0	0
-297.5	0	0	0
-297.4	0	0	0
-297.3	0	0	0
-297.1	0	0	0
-297	0	0	0
-296.9	0	0	0
-296.8	0	0	0
-296.7	0	0	0
-296.6	0	0	0
-296.5	0	0	0
-296.4	0	0	0
-296.3	0	0	0
-296.2	2	0	0
-296.1	0	0	0
-296	0	0	0
-295.9	0	0	0
-295.8	0	0	0
-295.7	0	0	0
-295.6	0	0	0
-295.5	0	0	0
-295.4	0	0	0
-295.3	0	0	0
-295.2	0	0	0
-295.1	0	0	0
-295	0	0	0
-294.9	0	0	0
-294.8	0	0	0
-294.7	0	0	0
-294.6	0	0	0
-294.5	0	0	0
-294.4	0	0	0
-294.3	0	0	0
-294.2	0	0	0
-294.1	0	0	0
-294	0	0	0
-293.9	0	0	0
-293.8	0	0	0
-293.7	0	0	0
-293.6	0	0	0
-293.5	0	0	0
-293.4	0	0	0
-293.3	0	0	0
-293.2	0	0	0
-293.1	0	0	0
-293	0	0	0
-292.9	0	0	0
-292.8	0	0	0
-292.7	0	0	0
-292.6	0	0	0
-292.5	0	0	0
-292.4	0	0	0
-292.3	0	0	0
-292.2	0	1	0
-292.1	0	0	0
-292	0	0	0
-291.9	0	0	0
-291.8	0	0	0
-291.7	0	0	0
-291.6	0	0	0
-291.5	0	0	0
-291.4	0	0	0
-291.3	0	0	0
-291.1	0	0	0
-291	0	0	0
-290.9	0	0	0
-290.8	0	0	0
-290.7	0	0	0
-290.6	0	0	0
-290.5	0	0	0
-290.4	0	0	0
-290.3	0	0	0
-290.2	0	0	0
-290.1	0	0	0
-290	0	0	0
-289.9	0	0	0
-289.8	0	0	0
-289.7	0	0	0
-289.6	0	0	0
-289.5	0	0	0
-289.4	0	0	0
-289.3	0	0	0
-289.1	0	0	0
-289	0	0	0
-288.9	0	0	0
-288.8	0	0	0
-288.7	0	0	0
-288.6	0	0	0
-288.5	0	0	0
-288.4	0	0	0
-288.3	0	0	0
-288.2	0	0	0
-288.1	0	0	0
-288	0	0	0
-287.9	0	0	0
-287.8	0	0	0
-287.7	0	0	0
-287.6	0	0	0
-287.5	0	0	0
-287.4	0	0	0
-287.3	0	0	0
-287.1	0	0	0
-287	0	0	0
-286.9	0	0	0
-286.8	0	0	0
-286.7	0	0	0
-286.6	0	0	0
-286.5	0	0	0
-286.4	0	0	0
-286.3	0	0	0
-286.2	0	0	0
-286.1	1	0	0
-286	0	0	0
-285.9	0	0	0
-285.8	0	0	0
-285.7	0	0	0
-285.6	0	0	0
-285.5	0	0	0
-285.4	0	0	0
-285.3	0	0	0
-285.1	0	0	0
-285	0	0	0
-284.9	0	0	0
-284.8	0	0	0
-284.7	0	0	0
-284.6	0	0	0
-284.5	0	0	0
-284.4	0	0	0
-284.3	0	0	0
-284	0	0	0
-283.9	0	0	0
-283.8	0	0	0
-283.7	0	0	0
-283.6	0	0	0
-283.5	0	0	0
-283.4	0	0	0
-283.3	0	0	0
-283.1	0	0	0
-283	0	0	0
-282.9	0	0	0
-282.8	0	0	0
-282.7	0	0	0
-282.6	0	0	0
-282.5	0	0	0
-282.4	0	0	0
-282.3	0	0	0
-282.2	0	1	0
-282.1	0	0	0
-282	0	0	0
-281.9	0	0	0
-281.8	0	0	0
-281.7	0	0	0
-281.6	0	0	0
-281.5	0	0	0
-281.4	0	0	0
-281.3	0	0	0
-281.1	0	0	0
-281	0	0	0
-280.9	0	0	0
-280.8	0	0	0
-280.7	0	0	0
-280.6	0	0	0
-280.5	0	0	0
-280.4	0	0	0
-280.3	0	0	0
-280.2	0	1	0
-280.1	0	0	0
-280	0	0	0
-279.9	0	0	0
-279.8	0	0	0
-279.7	0	0	0
-279.6	0	0	0
-279.5	0	0	0
-279.4	0	0	0
-279.3	0	1	0
-279.2	2	0	0
-279.1	0	0	0
-279	0	0	0
-278.9	0	0	0
-278.8	0	0	0
-278.7	0	0	0
-278.6	0	0	0
-278.5	0	0	0
-278.4	0	0	0
-278.3	1	0	0
-278.1	2	0	0
-278	0	0	0
-277.9	0	0	0
-277.8	0	0	0
-277.7	0	0	0
-277.6	0	0	0
-277.5	0	0	0
-277.4	0	0	0
-277.3	0	0	0
-277.1	0	0	0
-277	0	0	0
-276.9	0	0	0
-276.8	0	0	0
-276.7	0	0	0
-276.6	0	0	0
-276.5	0	0	0
-276.4	0	0	0
-276.3	0	0	0
-276.1	1	0	0
-276	0	0	0
-275.9	0	0	0
-275.8	0	0	0
-275.7	0	0	0
-275.6	0	0	0
-275.5	0	0	0
-275.4	0	0	0
-275.3	0	0	0
-275.1	0	0	0
-275	0	0	0
-274.9	0	0	0
-274.8	0	0	0
-274.7	0	0	0
-274.6	0	0	0
-274.5	0	0	0
-274.4	0	0	0
-274.3	0	0	0
-274.1	0	0	0
-274	0	0	0
-273.9	0	0	0
-273.8	0	0	0
-273.7	0	0	0
-273.6	0	0	0
-273.5	0	0	0
-273.4	0	0	0
-273.3	0	0	0
-273.2	0	0	0
-273.1	1	0	0
-273	0	0	0
-272.9	0	0	0
-272.8	0	0	0
-272.7	0	0	0
-272.6	0	0	0
-272.5	0	0	0
-272.4	0	0	0
-272.3	0	0	0
-272.1	0	0	0
-272	0	0	0
-271.9	0	0	0
-271.8	0	0	0
-271.7	0	0	0
-271.6	0	0	0
-271.5	0	0	0
-271.4	0	0	0
-271.3	0	0	0
-271.1	0	0	0
-271	0	0	0
-270.9	0	0	0
-270.8	0	0	0
-270.7	0	0	0
-270.6	0	0	0
-270.5	0	0	0
-270.4	0	0	0
-270.3	0	0	0
-270.1	1	0	0
-270	0	0	0
-269.9	0	0	0
-269.8	0	0	0
-269.7	0	0	0
-269.6	0	0	0
-269.5	0	0	0
-269.4	0	0	0
-269.3	0	0	0
-269.2	0	1	0
-269.1	0	0	0
-269	0	0	0
-268.9	0	0	0
-268.8	0	0	0
-268.7	0	0	0
-268.6	0	0	0
-268.5	0	0	0
-268.4	0	0	0
-268.3	0	0	0
-268.1	0	0	0
-268	0	0	0
-267.9	0	0	0
-267.8	0	0	0
-267.7	0	0	0
-267.6	0	0	0
-267.5	0	0	0
-267.4	0	0	0
-267.3	0	0	0
-267.2	0	1	0
-267.1	0	0	0
-267	0	0	0
-266.9	0	0	0
-266.8	0	0	0
-266.7	0	0	0
-266.6	0	0	0
-266.5	0	0	0
-266.4	0	0	0
-266.3	0	0	0
-266.1	0	0	0
-266	0	0	0
-265.9	0	0	0
-265.8	0	0	0
-265.7	0	0	0
-265.6	0	0	0
-265.5	0	0	0
-265.4	0	0	0
-265.3	0	0	0
-265.2	0	0	0
-265.1	0	0	0
-265	0	0	0
-264.9	0	0	0
-264.8	0	0	0
-264.7	0	0	0
-264.6	0	0	0
-264.5	0	0	0
-264.4	0	0	0
-264.3	0	0	0
-264.2	0	0	0
-264.1	0	0	0
-264	0	0	0
-263.9	0	0	0
-263.8	0	0	0
-263.7	0	0	0
-263.6	0	0	0
-263.5	0	0	0
-263.4	0	0	0
-263.3	0	0	0
-263.2	0	0	0
-263.1	0	0	0
-263	0	0	0
-262.9	0	0	0
-262.8	0	0	0
-262.7	0	0	0
-262.6	0	0	0
-262.5	0	0	0
-262.4	0	0	0
-262.3	0	0	0
-262	0	0	0
-261.9	0	0	0
-261.8	0	0	0
-261.7	0	0	0
-261.6	0	0	0
-261.5	0	0	0
-261.4	0	0	0
-261.3	0	0	0
-261.2	0	3	0
-261.1	0	3	0
-261	0	0	0
-260.9	0	0	0
-260.8	0	0	0
-260.7	0	0	0
-260.6	0	0	0
-260.5	0	0	0
-260.4	0	0	0
-260.3	0	0	0
-260.1	0	1	0
-260	0	0	0
-259.9	0	0	0
-259.8	0	0	0
-259.7	0	0	0
-259.6	0	0	0
-259.5	0	0	0
-259.4	0	0	0
-259.3	0	0	0
-259.1	1	0	0
-259	0	0	0
-258.9	0	0	0
-258.8	0	0	0
-258.7	0	0	0
-258.6	0	0	0
-258.5	0	0	0
-258.4	0	0	0
-258.3	0	0	0
-258.2	0	0	0
-258	0	0	0
-257.9	0	0	0
-257.8	0	0	0
-257.7	0	0	0
-257.6	0	0	0
-257.5	0	0	0
-257.4	0	0	0
-257.3	0	0	0
-257.1	0	0	0
-257	0	0	0
-256.9	0	0	0
-256.8	0	0	0
-256.7	0	0	0
-256.6	0	0	0
-256.5	0	0	0
-256.4	0	0	0
-256.3	0	0	0
-256.1	1	0	0
-256	0	0	0
-255.9	0	0	0
-255.8	0	0	0
-255.7	0	0	0
-255.6	0	0	0
-255.5	0	0	0
-255.4	0	0	0
-255.3	0	0	0
-255.1	0	0	0
-255	0	0	0
-254.9	0	0	0
-254.8	0	0	0
-254.7	0	0	0
-254.6	0	0	0
-254.5	0	0	0
-254.4	0	0	0
-254.3	0	0	0
-254.2	1	0	0
-254.1	0	0	0
-254	0	0	0
-253.9	0	0	0
-253.8	0	0	0
-253.7	0	0	0
-253.6	0	0	0
-253.5	0	0	0
-253.4	0	0	0
-253.3	0	0	0
-253.2	0	3	0
-253.1	0	0	0
-253	0	0	0
-252.9	0	0	0
-252.8	0	0	0
-252.7	0	0	0
-252.6	0	0	0
-252.5	0	0	0
-252.4	0	0	0
-252.3	0	0	0
-252.2	0	0	0
-252.1	0	0	0
-252	0	0	0
-251.9	0	0	0
-251.8	0	0	0
-251.7	0	0	0
-251.6	0	0	0
-251.5	0	0	0
-251.4	0	0	0
-251.3	0	0	0
-251.2	0	0	0
-251.1	1	0	0
-251	0	0	0
-250.9	0	0	0
-250.8	0	0	0
-250.7	0	0	0
-250.6	0	0	0
-250.5	0	0	0
-250.4	0	0	0
-250.3	0	0	0
-250	0	0	0
-249.9	0	0	0
-249.8	0	0	0
-249.7	0	0	0
-249.6	0	0	0
-249.5	0	0	0
-249.4	0	0	0
-249.3	0	0	0
-249.2	0	0	0
-249.1	0	0	0
-249	0	0	0
-248.9	0	0	0
-248.8	0	0	0
-248.7	0	0	0
-248.6	0	0	0
-248.5	0	0	0
-248.4	0	0	0
-248.3	0	0	0
-248.2	1	0	0
-248.1	1	0	0
-248	0	0	0
-247.9	0	0	0
-247.8	0	0	0
-247.7	0	0	0
-247.6	0	0	0
-247.5	0	0	0
-247.4	0	0	0
-247.3	0	0	0
-247.2	3	0	0
-247.1	2	0	0
-247	0	0	0
-246.9	0	0	0
-246.8	0	0	0
-246.7	0	0	0
-246.6	0	0	0
-246.5	0	0	0
-246.4	0	0	0
-246.3	0	0	0
-246.1	0	1	0
-246	0	0	0
-245.9	0	0	0
-245.8	0	0	0
-245.7	0	0	0
-245.6	0	0	0
-245.5	0	0	0
-245.4	0	0	0
-245.3	0	0	0
-245.1	0	1	0
-245	0	0	0
-244.9	0	0	0
-244.8	0	0	0
-244.7	0	0	0
-244.6	0	0	0
-244.5	0	0	0
-244.4	0	0	0
-244.3	0	0	0
-244	0	0	0
-243.9	0	0	0
-243.8	0	0	0
-243.7	0	0	0
-243.6	0	0	0
-243.5	0	0	0
-243.4	0	0	0
-243.3	0	0	0
-243	0	0	0
-242.9	0	0	0
-242.8	0	0	0
-242.7	0	0	0
-242.6	0	0	0
-242.5	0	0	0
-242.4	0	0	0
-242.3	0	0	0
-242.1	0	1	0
-242	0	0	0
-241.9	0	0	0
-241.8	0	0	0
-241.7	0	0	0
-241.6	0	0	0
-241.5	0	0	0
-241.4	0	0	0
-241.3	0	0	0
-241.1	0	0	0
-241	0	0	0
-240.9	0	0	0
-240.8	0	0	0
-240.7	0	0	0
-240.6	0	0	0
-240.5	0	0	0
-240.4	0	0	0
-240.3	0	0	0
-240.2	1	0	0
-240.1	0	0	0
-240	0	0	0
-239.9	0	0	0
-239.8	0	0	0
-239.7	0	0	0
-239.6	0	0	0
-239.5	0	0	0
-239.4	0	0	0
-239.3	0	0	0
-239.2	0	0	0
-239.1	0	0	0
-239	0	0	0
-238.9	0	0	0
-238.8	0	0	0
-238.7	0	0	0
-238.6	0	0	0
-238.5	0	0	0
-238.4	1	0	0
-238.3	0	0	0
-238.2	0	0	0
-238.1	0	0	0
-238	0	0	0
-237.9	0	0	0
-237.8	0	0	0
-237.7	0	0	0
-237.6	0	0	0
-237.5	0	0	0
-237.4	0	0	0
-237.3	0	0	0
-237.2	0	0	0
-237.1	0	0	0
-237	0	0	0
-236.9	0	0	0
-236.8	0	0	0
-236.7	0	0	0
-236.6	0	0	0
-236.5	0	0	0
-236.4	0	0	0
-236.3	0	0	0
-236.2	0	0	0
-236.1	0	0	0
-236	0	0	0
-235.9	0	0	0
-235.8	0	0	0
-235.7	0	0	0
-235.6	0	0	0
-235.5	0	0	0
-235.4	0	0	0
-235.3	0	0	0
-235.1	0	0	0
-235	0	0	0
-234.9	0	0	0
-234.8	0	0	0
-234.7	0	0	0
-234.6	0	0	0
-234.5	0	0	0
-234.4	0	0	0
-234.3	0	0	0
-234.1	1	0	0
-234	0	0	0
-233.9	0	0	0
-233.8	0	0	0
-233.7	0	0	0
-233.6	0	0	0
-233.5	0	0	0
-233.4	0	0	0
-233.3	0	0	0
-233.2	1	0	0
-233.1	0	2	0
-233	0	0	0
-232.9	0	0	0
-232.8	0	0	0
-232.7	0	0	0
-232.6	0	0	0
-232.5	0	0	0
-232.4	0	0	0
-232.3	0	0	0
-232.2	0	2	0
-232.1	0	0	0
-232	0	0	0
-231.9	0	0	0
-231.8	0	0	0
-231.7	0	0	0
-231.6	0	0	0
-231.5	0	0	0
-231.4	0	0	0
-231.3	0	0	0
-231.1	0	0	0
-231	0	0	0
-230.9	0	0	0
-230.8	0	0	0
-230.7	0	0	0
-230.6	0	0	0
-230.5	0	0	0
-230.4	0	0	0
-230.3	0	0	0
-230.2	1	0	0
-230	0	0	0
-229.9	0	0	0
-229.8	0	0	0
-229.7	0	0	0
-229.6	0	0	0
-229.5	0	0	0
-229.4	0	0	0
-229.3	0	0	0
-229.1	0	0	0
-229	0	0	0
-228.9	0	0	0
-228.8	0	0	0
-228.7	0	0	0
-228.6	0	0	0
-228.5	0	0	0
-228.4	0	0	0
-228.3	0	0	0
-228.1	0	1	0
-228	0	0	0
-227.9	0	0	0
-227.8	0	0	0
-227.7	0	0	0
-227.6	0	0	0
-227.5	0	0	0
-227.4	0	0	0
-227.3	0	0	0
-227	0	0	0
-226.9	0	0	0
-226.8	0	0	0
-226.7	0	0	0
-226.6	0	0	0
-226.5	0	0	0
-226.4	0	0	0
-226.3	0	0	0
-226.1	0	1	0
-226	0	0	0
-225.9	0	0	0
-225.8	0	0	0
-225.7	0	0	0
-225.6	0	0	0
-225.5	0	0	0
-225.4	0	0	0
-225.3	0	0	0
-225	0	0	0
-224.9	0	0	0
-224.8	0	0	0
-224.7	0	0	0
-224.6	0	0	0
-224.5	0	0	0
-224.4	0	0	0
-224.2	0	0	0
-224.1	0	1	0
-224	0	0	0
-223.9	0	0	0
-223.8	0	0	0
-223.7	0	0	0
-223.6	0	0	0
-223.5	0	0	0
-223.4	0	0	0
-223.3	0	0	0
-223.2	0	0	0
-223.1	0	0	0
-223	0	0	0
-222.9	0	0	0
-222.8	0	0	0
-222.7	0	0	0
-222.6	0	0	0
-222.5	0	0	0
-222.4	0	0	0
-222.3	0	0	0
-222.2	2	0	0
-222.1	0	0	0
-222	0	0	0
-221.9	0	0	0
-221.8	0	0	0
-221.7	0	0	0
-221.6	0	0	0
-221.5	0	0	0
-221.4	0	0	0
-221.3	0	0	0
-221.2	0	0	0
-221.1	0	0	0
-221	0	0	0
-220.9	0	0	0
-220.8	0	0	0
-220.7	0	0	0
-220.6	0	0	0
-220.5	0	0	0
-220.4	0	0	0
-220.3	0	0	0
-220.2	2	0	0
-220.1	1	0	0
-220	0	0	0
-219.9	0	0	0
-219.8	0	0	0
-219.7	0	0	0
-219.6	0	0	0
-219.5	0	0	0
-219.4	0	0	0
-219.3	0	0	0
-219.2	0	0	0
-219.1	1	0	0
-219	0	0	0
-218.9	0	0	0
-218.8	0	0	0
-218.7	0	0	0
-218.6	0	0	0
-218.5	0	0	0
-218.4	0	0	0
-218.3	0	0	0
-218	0	0	0
-217.9	0	0	0
-217.8	0	0	0
-217.7	0	0	0
-217.6	0	0	0
-217.5	0	0	0
-217.4	0	0	0
-217.3	0	0	0
-217.2	0	2	0
-217.1	0	0	0
-217	0	0	0
-216.9	0	0	0
-216.8	0	0	0
-216.7	0	0	0
-216.6	0	0	0
-216.5	0	0	0
-216.4	0	0	0
-216.3	0	0	0
-216.2	1	0	0
-216	0	0	0
-215.9	0	0	0
-215.8	0	0	0
-215.7	0	0	0
-215.6	0	0	0
-215.5	0	0	0
-215.4	0	0	0
-215.3	0	0	0
-215.2	1	0	0
-215	0	0	0
-214.9	0	0	0
-214.8	0	0	0
-214.7	0	0	0
-214.6	0	0	0
-214.5	0	0	0
-214.4	0	0	0
-214.3	0	0	0
-214	0	0	0
-213.9	0	0	0
-213.8	0	0	0
-213.7	0	0	0
-213.6	0	0	0
-213.5	0	0	0
-213.4	0	0	0
-213.3	0	0	0
-213	0	0	0
-212.9	0	0	0
-212.8	0	0	0
-212.7	0	0	0
-212.6	0	0	0
-212.5	0	0	0
-212.4	0	0	0
-212.3	0	0	0
-212	0	0	0
-211.9	0	0	0
-211.8	0	0	0
-211.7	0	0	0
-211.6	0	0	0
-211.5	0	0	0
-211.4	0	0	0
-211.3	0	0	0
-211	0	0	0
-210.9	0	0	0
-210.8	0	0	0
-210.7	0	0	0
-210.6	0	0	0
-210.5	0	0	0
-210.4	0	0	0
-210.3	0	0	0
-210.1	0	0	0
-210	0	0	0
-209.9	0	0	0
-209.8	0	0	0
-209.7	0	0	0
-209.6	0	0	0
-209.5	0	0	0
-209.4	0	0	0
-209.3	0	0	0
-209.2	1	0	0
-209	0	0	0
-208.9	0	0	0
-208.8	0	0	0
-208.7	0	0	0
-208.6	0	0	0
-208.5	0	0	0
-208.4	0	0	0
-208.3	0	0	0
-208.2	1	0	0
-208	0	0	0
-207.9	0	0	0
-207.8	0	0	0
-207.7	0	0	0
-207.6	0	0	0
-207.5	0	0	0
-207.4	0	0	0
-207.3	0	0	0
-207.2	0	1	0
-207.1	0	1	0
-207	0	0	0
-206.9	0	0	0
-206.8	0	0	0
-206.7	0	0	0
-206.6	0	0	0
-206.5	0	0	0
-206.4	0	0	0
-206.3	0	0	0
-206.2	1	0	0
-206.1	0	0	0
-206	0	0	0
-205.9	0	0	0
-205.8	0	0	0
-205.7	0	0	0
-205.6	0	0	0
-205.5	0	0	0
-205.4	0	0	0
-205.3	0	0	0
-205.2	0	0	0
-205.1	0	1	0
-205	0	0	0
-204.9	0	0	0
-204.8	0	0	0
-204.7	0	0	0
-204.6	0	0	0
-204.5	0	0	0
-204.4	0	0	0
-204.3	0	0	0
-204.2	0	1	0
-204	0	0	0
-203.9	0	0	0
-203.8	0	0	0
-203.7	0	0	0
-203.6	0	0	0
-203.5	0	0	0
-203.4	0	0	0
-203.3	0	0	0
-203.2	0	0	0
-203.1	2	0	0
-203	0	0	0
-202.9	0	0	0
-202.8	0	0	0
-202.7	0	0	0
-202.6	0	0	0
-202.5	0	0	0
-202.4	0	0	0
-202.3	0	0	0
-202.2	0	0	0
-202	0	0	0
-201.9	0	0	0
-201.8	0	0	0
-201.7	0	0	0
-201.6	0	0	0
-201.5	0	0	0
-201.4	0	0	0
-201.3	0	0	0
-201	0	0	0
-200.9	0	0	0
-200.8	0	0	0
-200.7	0	0	0
-200.6	0	0	0
-200.5	0	0	0
-200.4	0	0	0
-200.3	0	0	0
-200	0	0	0
-199.9	0	0	0
-199.8	0	0	0
-199.7	0	0	0
-199.6	0	0	0
-199.5	0	0	0
-199.4	0	0	0
-199.3	0	0	0
-199	0	0	0
-198.9	0	0	0
-198.8	0	0	0
-198.7	0	0	0
-198.6	0	0	0
-198.5	0	0	0
-198.4	0	0	0
-198.3	0	0	0
-198	0	0	0
-197.9	0	0	0
-197.8	0	0	0
-197.7	0	0	0
-197.6	0	0	0
-197.5	0	0	0
-197.4	0	0	0
-197.3	0	0	0
-197.2	1	0	0
-197	0	0	0
-196.9	0	0	0
-196.8	0	0	0
-196.7	0	0	0
-196.6	0	0	0
-196.5	0	0	0
-196.4	0	0	0
-196.3	0	0	0
-196.2	2	0	0
-196	0	0	0
-195.9	0	0	0
-195.8	0	0	0
-195.7	0	0	0
-195.6	0	0	0
-195.5	0	0	0
-195.4	0	0	0
-195.3	0	0	0
-195.2	0	0	0
-195.1	0	0	0
-195	0	0	0
-194.9	0	0	0
-194.8	0	0	0
-194.7	0	0	0
-194.6	0	0	0
-194.5	0	0	0
-194.4	0	0	0
-194.3	0	0	0
-194.2	0	0	0
-194.1	0	0	0
-194	0	0	0
-193.9	0	0	0
-193.8	0	0	0
-193.7	0	0	0
-193.6	0	0	0
-193.5	0	0	0
-193.4	0	0	0
-193.3	0	0	0
-193.2	0	0	0
-193.1	0	0	0
-193	0	0	0
-192.9	0	0	0
-192.8	0	0	0
-192.7	0	0	0
-192.6	0	0	0
-192.5	0	0	0
-192.4	0	0	0
-192.3	0	0	0
-192.2	0	0	0
-192.1	0	0	0
-192	0	0	0
-191.9	0	0	0
-191.8	0	0	0
-191.7	0	0	0
-191.6	0	0	0
-191.5	0	0	0
-191.4	0	0	0
-191.3	0	0	0
-191.2	0	0	0
-191.1	1	0	0
-191	0	0	0
-190.9	0	0	0
-190.8	0	0	0
-190.7	0	0	0
-190.6	0	0	0
-190.5	0	0	0
-190.4	0	0	0
-190.3	0	0	0
-190.2	0	0	0
-190.1	1	0	0
-190	0	0	0
-189.9	0	0	0
-189.8	0	0	0
-189.7	0	0	0
-189.6	0	0	0
-189.5	0	0	0
-189.4	0	0	0
-189.3	0	0	0
-189.2	0	1	0
-189.1	0	0	0
-189	0	0	0
-188.9	0	0	0
-188.8	0	0	0
-188.7	0	0	0
-188.6	0	0	0
-188.5	0	0	0
-188.4	0	0	0
-188.3	0	0	0
-188.2	1	0	0
-188	0	0	0
-187.9	0	0	0
-187.8	0	0	0
-187.7	0	0	0
-187.6	0	0	0
-187.5	0	0	0
-187.4	0	0	0
-187.3	0	0	0
-187.2	0	0	0
-187.1	2	0	0
-187	0	0	0
-186.9	0	0	0
-186.8	0	0	0
-186.7	0	0	0
-186.6	0	0	0
-186.5	0	0	0
-186.4	0	0	0
-186.3	0	0	0
-186	0	0	0
-185.9	0	0	0
-185.8	0	0	0
-185.7	0	0	0
-185.6	0	0	0
-185.5	0	0	0
-185.4	0	0	0
-185.3	0	0	0
-185	0	0	0
-184.9	0	0	0
-184.8	0	0	0
-184.7	0	0	0
-184.6	0	0	0
-184.5	0	0	0
-184.4	0	0	0
-184.3	0	0	0
-184	0	0	0
-183.9	0	0	0
-183.8	0	0	0
-183.7	0	0	0
-183.6	0	0	0
-183.5	0	0	0
-183.4	0	0	0
-183.3	0	0	0
-183.1	0	1	0
-183	0	0	0
-182.9	0	0	0
-182.8	0	0	0
-182.7	0	0	0
-182.6	0	0	0
-182.5	0	0	0
-182.4	0	0	0
-182.3	0	0	0
-182	0	0	0
-181.9	0	0	0
-181.8	0	0	0
-181.7	0	0	0
-181.6	0	0	0
-181.5	0	0	0
-181.4	0	0	0
-181.3	1	0	0
-181.2	0	0	0
-181.1	2	0	0
-181	0	0	0
-180.9	0	0	0
-180.8	0	0	0
-180.7	0	0	0
-180.6	0	0	0
-180.5	0	0	0
-180.4	0	0	0
-180.3	0	0	0
-180.2	0	0	0
-180.1	0	1	0
-180	0	0	0
-179.9	0	0	0
-179.8	0	0	0
-179.7	0	0	0
-179.6	0	0	0
-179.5	0	0	0
-179.4	0	0	0
-179.3	0	0	0
-179.2	0	0	0
-179.1	0	0	0
-179	0	0	0
-178.9	0	0	0
-178.8	0	0	0
-178.7	0	0	0
-178.6	0	0	0
-178.5	0	0	0
-178.4	0	0	0
-178.3	0	0	0
-178.2	0	0	0
-178.1	0	0	0
-178	0	0	0
-177.9	0	0	0
-177.8	0	0	0
-177.7	0	0	0
-177.6	0	0	0
-177.5	0	0	0
-177.4	0	0	0
-177.3	0	0	0
-177.2	0	1	0
-177.1	0	0	0
-177	0	0	0
-176.9	0	0	0
-176.8	0	0	0
-176.7	0	0	0
-176.6	0	0	0
-176.5	0	0	0
-176.4	0	0	0
-176.3	0	0	0
-176.2	0	0	0
-176.1	0	0	0
-176	0	0	0
-175.9	0	0	0
-175.8	0	0	0
-175.7	0	0	0
-175.6	0	0	0
-175.5	0	0	0
-175.4	0	0	0
-175.3	0	0	0
-175.2	0	0	0
-175	0	0	0
-174.9	0	0	0
-174.8	0	0	0
-174.7	0	0	0
-174.6	0	0	0
-174.5	0	0	0
-174.4	0	0	0
-174.3	0	0	0
-174	0	0	0
-173.9	0	0	0
-173.8	0	0	0
-173.7	0	0	0
-173.6	0	0	0
-173.5	0	0	0
-173.4	0	0	0
-173.3	0	0	0
-173.2	0	0	0
-173	0	0	0
-172.9	0	0	0
-172.8	0	0	0
-172.7	0	0	0
-172.6	0	0	0
-172.5	0	0	0
-172.4	0	0	0
-172.3	0	0	0
-172.2	0	0	0
-172	2	0	0
-171.9	0	0	0
-171.8	0	0	0
-171.7	0	0	0
-171.6	0	0	0
-171.5	0	0	0
-171.4	0	0	0
-171.3	0	0	0
-171.2	0	1	0
-171	0	0	0
-170.9	0	0	0
-170.8	0	0	0
-170.7	0	0	0
-170.6	0	0	0
-170.5	0	0	0
-170.4	0	0	0
-170.3	0	0	0
-170	0	0	0
-169.9	0	0	0
-169.8	0	0	0
-169.7	0	0	0
-169.6	0	0	0
-169.5	0	0	0
-169.4	0	0	0
-169.3	0	0	0
-169.2	0	1	0
-169.1	0	1	0
-169	0	0	0
-168.9	0	0	0
-168.8	0	0	0
-168.7	0	0	0
-168.6	0	0	0
-168.5	0	0	0
-168.4	0	0	0
-168.3	0	0	0
-168	0	0	0
-167.9	0	0	0
-167.8	0	0	0
-167.7	0	0	0
-167.6	0	0	0
-167.5	0	0	0
-167.4	0	0	0
-167.3	0	0	0
-167.2	1	0	0
-167.1	0	0	0
-167	1	0	0
-166.9	0	0	0
-166.8	0	0	0
-166.7	0	0	0
-166.6	0	0	0
-166.5	0	0	0
-166.4	0	0	0
-166.3	0	0	0
-166.2	0	0	0
-166.1	1	0	0
-166	0	0	0
-165.9	0	0	0
-165.8	0	0	0
-165.7	0	0	0
-165.6	0	0	0
-165.5	0	0	0
-165.4	0	0	0
-165.3	0	0	0
-165.2	0	1	0
-165.1	1	0	0
-165	0	0	0
-164.9	0	0	0
-164.8	0	0	0
-164.7	0	0	0
-164.6	0	0	0
-164.5	0	0	0
-164.4	0	0	0
-164.3	0	0	0
-164.2	0	0	0
-164.1	0	0	0
-164	0	0	0
-163.9	0	0	0
-163.8	0	0	0
-163.7	0	0	0
-163.6	0	0	0
-163.5	0	0	0
-163.4	0	0	0
-163.3	0	0	0
-163.2	0	0	0
-163	0	0	0
-162.9	0	0	0
-162.8	0	0	0
-162.7	0	0	0
-162.6	0	0	0
-162.5	0	0	0
-162.4	0	0	0
-162.3	0	0	0
-162.2	0	1	0
-162.1	3	0	0
-162	0	0	0
-161.9	0	0	0
-161.8	0	0	0
-161.7	0	0	0
-161.6	0	0	0
-161.5	0	0	0
-161.4	0	0	0
-161.3	0	0	0
-161.2	0	0	0
-161	0	0	0
-160.9	0	0	0
-160.8	0	0	0
-160.7	0	0	0
-160.6	0	0	0
-160.5	0	0	0
-160.4	0	0	0
-160.3	0	0	0
-160.2	0	0	0
-160	0	0	0
-159.9	0	0	0
-159.8	0	0	0
-159.7	0	0	0
-159.6	0	0	0
-159.5	0	0	0
-159.4	0	0	0
-159.3	0	0	0
-159.2	0	0	0
-159	0	0	0
-158.9	0	0	0
-158.8	0	0	0
-158.7	0	0	0
-158.6	0	0	0
-158.5	0	0	0
-158.4	0	0	0
-158.3	0	0	0
-158.2	1	0	0
-158	0	0	0
-157.9	0	0	0
-157.8	0	0	0
-157.7	0	0	0
-157.6	0	0	0
-157.5	0	0	0
-157.4	0	0	0
-157.3	0	0	0
-157.2	2	0	0
-157	0	0	0
-156.9	0	0	0
-156.8	0	0	0
-156.7	0	0	0
-156.6	0	0	0
-156.5	0	0	0
-156.4	0	0	0
-156.3	0	0	0
-156	0	0	0
-155.9	0	0	0
-155.8	0	0	0
-155.7	0	0	0
-155.6	0	0	0
-155.5	0	0	0
-155.4	0	0	0
-155.3	0	0	0
-155.2	0	1	0
-155	0	0	0
-154.9	0	0	0
-154.8	0	0	0
-154.7	0	0	0
-154.6	0	0	0
-154.5	0	0	0
-154.4	0	0	0
-154.3	0	0	0
-154	0	0	0
-153.9	0	0	0
-153.8	0	0	0
-153.7	0	0	0
-153.6	0	0	0
-153.5	0	0	0
-153.4	0	0	0
-153.3	0	0	0
-153.2	0	0	0
-153.1	1	0	0
-153	0	0	0
-152.9	0	0	0
-152.8	0	0	0
-152.7	0	0	0
-152.6	0	0	0
-152.5	0	0	0
-152.4	0	0	0
-152.3	0	0	0
-152.2	0	1	0
-152	0	0	0
-151.9	0	0	0
-151.8	0	0	0
-151.7	0	0	0
-151.6	0	0	0
-151.5	0	0	0
-151.4	0	0	0
-151.3	0	0	0
-151.2	1	0	0
-151.1	0	0	0
-151	0	0	0
-150.9	0	0	0
-150.8	0	0	0
-150.7	0	0	0
-150.6	0	0	0
-150.5	0	0	0
-150.4	0	0	0
-150.3	0	0	0
-150.2	0	0	0
-150.1	0	0	0
-150	0	1	0
-149.9	0	0	0
-149.8	0	0	0
-149.7	0	0	0
-149.6	0	0	0
-149.5	0	0	0
-149.4	0	0	0
-149.3	0	0	0
-149	0	0	0
-148.9	0	0	0
-148.8	0	0	0
-148.7	0	0	0
-148.6	0	0	0
-148.5	0	0	0
-148.4	0	0	0
-148.3	0	0	0
-148.2	0	0	0
-148	0	0	0
-147.9	0	0	0
-147.8	0	0	0
-147.7	0	0	0
-147.6	0	0	0
-147.5	0	0	0
-147.4	0	0	0
-147.3	0	0	0
-147.2	0	0	0
-147	0	0	0
-146.9	0	0	0
-146.8	0	0	0
[truncated: 4,001 more rows]
