# Supplementary material for: Low Cell Number Proteomic Analysis Using In-Cell Protease Digests Reveals a Robust Signature for Cell Cycle State Classification
Source: Mol Cell Proteomics. 2021 Nov 4;21(1):100169. doi: 10.1016/j.mcpro.2021.100169 (PMC8760417; doi:10.1016/j.mcpro.2021.100169)
Supplement: Supplemental Table S3 — Protein groups after MBR filtering [file mmc3.csv]

Leading.razor.protein	306_03_Orbi2_VK_150_P1a.sum.pep.expt	306_04_Orbi2_VK_150_P1b.sum.pep.expt	306_05_Orbi2_VK_150_P1c.sum.pep.expt	306_06_Orbi2_VK_150_P1d.sum.pep.expt	306_08_Orbi2_VK_150_P2a.sum.pep.expt	306_09_Orbi2_VK_150_P2b.sum.pep.expt	306_10_Orbi2_VK_150_P2c.sum.pep.expt	306_11_Orbi2_VK_150_P2d.sum.pep.expt	306_13_Orbi2_VK_150_P3a.sum.pep.expt	306_14_Orbi2_VK_150_P3b.sum.pep.expt	306_15_Orbi2_VK_150_P3c.sum.pep.expt	306_16_Orbi2_VK_150_P3d.sum.pep.expt	306_18_Orbi2_VK_150_P4a.sum.pep.expt	306_19_Orbi2_VK_150_P4b.sum.pep.expt	306_20_Orbi2_VK_150_P4c.sum.pep.expt	306_21_Orbi2_VK_150_P4d.sum.pep.expt	306_23_Orbi2_VK_150_P5a.sum.pep.expt	306_24_Orbi2_VK_150_P5b.sum.pep.expt	306_25_Orbi2_VK_150_P5c.sum.pep.expt	306_26_Orbi2_VK_150_P5d.sum.pep.expt	306_28_Orbi2_VK_150_P6a.sum.pep.expt	306_29_Orbi2_VK_150_P6b.sum.pep.expt	306_30_Orbi2_VK_150_P6c.sum.pep.expt	306_31_Orbi2_VK_150_P6d.sum.pep.expt	306_33_Orbi2_VK_150_P7a.sum.pep.expt	306_34_Orbi2_VK_150_P7b.sum.pep.expt	306_35_Orbi2_VK_150_P7c.sum.pep.expt	306_36_Orbi2_VK_150_P7d.sum.pep.expt	306_38_Orbi2_VK_150_P8a.sum.pep.expt	306_39_Orbi2_VK_150_P8b.sum.pep.expt	306_40_Orbi2_VK_150_P8c.sum.pep.expt	306_41_Orbi2_VK_150_P8d.sum.pep.expt	306_43_Orbi2_VK_150_P9a.sum.pep.expt	306_44_Orbi2_VK_150_P9b.sum.pep.expt	306_45_Orbi2_VK_150_P9c.sum.pep.expt	306_46_Orbi2_VK_150_P9d.sum.pep.expt	306_48_Orbi2_VK_150_P10a.sum.pep.expt	306_49_Orbi2_VK_150_P10b.sum.pep.expt	306_50_Orbi2_VK_150_P10c.sum.pep.expt	306_51_Orbi2_VK_150_P10d.sum.pep.expt	306_53_Orbi2_VK_150_P11a.sum.pep.expt	306_54_Orbi2_VK_150_P11b.sum.pep.expt	306_55_Orbi2_VK_150_P11c.sum.pep.expt	306_56_Orbi2_VK_150_P11d.sum.pep.expt	306_58_Orbi2_VK_150_P12a.sum.pep.expt	306_59_Orbi2_VK_150_P12b.sum.pep.expt	306_60_Orbi2_VK_150_P12c.sum.pep.expt	306_61_Orbi2_VK_150_P12d.sum.pep.expt	306_63_Orbi2_VK_150_P13a.sum.pep.expt
A0A024R0Y4	NA	NA	NA	NA	NA	NA	NA	NA	NA	NA	NA	NA	NA	NA	NA	NA	NA	NA	NA	NA	NA	50790	NA	NA	NA	24814	NA	NA	NA	NA	NA	59890	NA	NA	NA	NA	NA	NA	37363	NA	NA	39349	NA	NA	30487	NA	NA	NA	NA
A0A024R4E5	4086886	7003984	6674259	3673735	4387975	8858967	7677503	1781391	5166183	7913235	7507565	6740534	6712860	10763749	3816287	6695580	6768727	10978624	10564266	9283453	1854975	12039002	8455905	8426714	2978052	6077292	4896427	8569862	9259136	10489385	9243836	11740208	3167289	10177261	7359278	3618051	523484.6	12438781	9388527	8863469	2379440	11921328	11044225	8751683	9077113	18670170	3268203	4362698	11089672
A0A024R4M0	52542347	70260514	71775732	37858961	49107668	70172180	75007705	22493951.2	55457882	71603796	75572271	75276201	50437016	65990380	32931429	70718534	45966420	76324519	92985572	78437145	19849019.5	104312419	95524925	77703768	38756965	72625275	44513279	101801980	99861182	116784280	130878710	126311290	35628369	114114730	75215734	42726052	6822349.1	101375740	108043140	112907836	31776379	94866090	118260350	111216118	91142680	128436460	33559322	56091558	112700330
A0A024RA52	7511440	15152630	15940946	8677668	8147254	14396036	13079208	3653871	8257251	9391299	12800645	11031710	11277992	17602084	6619358	11668455	11347286	17267876	16348280	14499635	2737133	21900014	17954534	14390717	5478585	14102076	10421934	19504120	16992963	21357115	22131370	23556430	6845118	16307219	15684950	7577733	911931	23467420	17532729	23644090	4293680	21463650	24488160	20229230	15257184	28304720	7882563	9478200	21810300
A0A024RAC6	939593	373746	376266	341357	321757	568628	504365	129833	472593	529681	616034	818017	625511	518452	255513	700473	737798	719601	609329	962783	109927	598833	485798	1145943	171823	630212	304714	1068850	506580	1190473	857948	3908456	1232782	357147	902196	603956	31256.1	1397985	554630	1712183	663160	614091	880671	684366	298722	2433950	293495	1214143	1914413
A0A024RCR6	1394964	2564710	2023826	1456040	1447212	2642407	2473529	540486	1773549	2428315	1986446	2462339	2015937	2876777	842120	2744407	2126725	3342221	2756099	4175460	690600	4792743	3807854	2673109	1383131	2299843	1720169	3969438	3401098	5317254	4205618	5497181	1482496	3549030	2900064	1127312	157572.9	4390028	3701080	6394321	1012975	4883173	4579593	4950371	3784707	4633270	1493472	2466520	4324090
A0A067XG54	165176	128248	192111	134707	88739	121168	219124	81894	190738	245630	161390	296450	260334	351260	65416	218326	263370	338562	277837	301089	37451.8	613651	262788	334951	97511	164765	179333	262026	286445	265853	106410	348269	64337	217506	NA	123930	7674.9	213063	264389	258890	79366	184928	197033	542997	263044	240430	34905	89355	332939
A0A075B729	NA	NA	NA	NA	NA	NA	NA	NA	NA	NA	NA	NA	NA	NA	NA	NA	NA	NA	NA	NA	NA	60577	NA	NA	NA	33314	NA	NA	59967	NA	77392	54559	NA	NA	NA	NA	NA	55323	NA	NA	NA	NA	NA	NA	NA	NA	NA	NA	46410
A0A075B730	NA	NA	NA	NA	NA	NA	NA	NA	NA	NA	NA	NA	NA	NA	NA	NA	NA	NA	NA	NA	NA	NA	NA	NA	NA	NA	NA	NA	NA	NA	NA	26879	NA	NA	NA	NA	NA	NA	NA	NA	NA	NA	NA	NA	NA	NA	NA	NA	NA
A0A075B746	143591	271860	283228	262284	146004	437120	320911	36013	101360	283854	237412	321238	234729	315174	152729	488901	382449	247910	695610	700717	56129	922038	616860	693334	148248	567969	249549	897830	638136	1180160	792904	1373900	201827	735400	534840	237103	6485.5	1037380	618020	907250	176866	969490	903270	878480	749260	1174506	205528	358428	848930
A0A075B7F8	257391	330820	271900	184341	217498	295297	297150	191268	321239	446791	380310	575973	194544	737529	92213	358992	376159	367288	289308	338215	125091	491296	361954	627455	246281	252927	399572	773564	430690	804632	1005241	1205945	248424	727646	466474	463296	43807	696639	533130	1065520	201772	553234	560434	783890	492671	641171	126311	301012	558936
A0A087WSV0	23493	NA	NA	46485	NA	NA	NA	NA	NA	43958	NA	NA	22187	NA	NA	60394	25406	44975	46821	63283	NA	96293	38446	73238	16064	NA	NA	175770	NA	NA	NA	146930	NA	NA	NA	38193	NA	NA	NA	167538	NA	NA	35326	208064	34551	83803	NA	25863	61349
A0A087WSW9	679622	1616910	2090247	1120450	834205	2545950	1815875	480061	1312245	1784658	1978671	1873111	1784003	2236503	1141486	2646659	1995215	3800370	2708001	2793186	292925	3280860	2079579	1555968	423475	1825980	1451674	2995287	875028	2987652	3158682	4613551	646774	2636225	2122676	978962	55063	3525420	2765304	4375002	446969	3408890	4321584	4895365	1782131	4192460	963121	749694	3060870
A0A087WT20	730343	1460760	1132827	708005	825168	1418537	1612461	413007	1024107	1437907	1771522	2151556	924607	1541553	573779	2139503	1054581	2322013	1425912	2570003	209490	2559159	1761298	1361436	464447	1296707	537024	2443311	1367303	2495302	1585592	3222548	551263	1976438	859019	649257	99123.9	2051032	2412693	1960387	295714	2480838	658089	2369253	384208	1369148	118257	301250	652898
A0A087WT67	NA	NA	18527	NA	NA	NA	NA	NA	NA	NA	NA	NA	NA	NA	NA	NA	NA	NA	NA	NA	NA	NA	NA	NA	NA	NA	NA	NA	NA	NA	NA	NA	NA	NA	51013	NA	NA	NA	NA	NA	NA	NA	NA	NA	NA	NA	NA	NA	NA
A0A087WT84	117950	NA	NA	NA	NA	NA	NA	NA	NA	NA	NA	NA	NA	NA	NA	NA	NA	NA	NA	NA	NA	NA	203400	260920	98999	206790	122940	205150	213430	261230	326571	283850	110430	246570	NA	36610	15515	256220	203980	240550	82104	269724	206740	205320	196690	43697	112133	41565	NA
A0A087WTU9	540132	1461050	1383200	269930	532810	1354240	1416200	155995	776750	1505670	1468320	715951	613299	1594840	599439	741130	851370	1310000	1935570	252050	73537	2223260	243080	310040	114760	166970	117490	24674	27952	NA	274430	363760	NA	239810	NA	157174	NA	36129	45667	318300	NA	NA	250330	NA	216330	NA	NA	NA	NA
A0A087WTW5	NA	NA	NA	NA	NA	NA	NA	NA	NA	NA	NA	NA	28063	NA	NA	NA	NA	NA	NA	NA	20557	NA	NA	27125	NA	NA	NA	NA	NA	NA	NA	NA	NA	35072	NA	NA	29172	NA	NA	NA	111980	65341	NA	NA	NA	NA	NA	23061	NA
A0A087WU02	133778	35030	47901	NA	96275	122030	199473	43856	136990	213178	338832	344497	258710	422557	165308	292620	276320	418060	398546	456620	73792	401310	232440	226268	114410	203011	135805	331451	238010	324135	324894	458214	180747	395392	181298	91764	NA	335491	319770	115140	NA	652250	99948	111670	57547	149380	NA	30283	104020
A0A087WU18	NA	NA	NA	NA	NA	NA	NA	NA	NA	NA	NA	NA	NA	NA	NA	NA	NA	NA	NA	NA	NA	NA	NA	NA	NA	NA	NA	NA	NA	NA	NA	NA	NA	NA	NA	NA	NA	NA	NA	NA	NA	NA	NA	NA	NA	NA	NA	NA	NA
A0A087WU28	NA	29343	NA	13635	23290	NA	NA	NA	45772	71649	NA	NA	NA	NA	NA	NA	56420	NA	NA	NA	NA	NA	NA	63572	15166	NA	NA	75611	67762	NA	NA	NA	28775	71596	NA	31387	NA	75049	38033	84671	NA	93420	80434	119660	86277	120550	NA	34674	83093
A0A087WU53	434782	229743	362331	147012	164811	348447	317687	50892	236955	649624	246170	583594	275948	214386	127623	810054	509380	373990	506441	451333	69129	210150	237762	470840	93197	269288	199773	510570	371262	485470	330190	196610	21036	51547	NA	38676	NA	109140	88055	523350	NA	93022	NA	105950	39090	145280	NA	NA	72174
A0A087WU64	466925	461085	375142	534790	343620	1236903	984895	331021	779025	1534524	1123463	1572990	977089	975022	445479	744408	1216499	2359648	1819542	2585267	385856	1662769	1796354	2431555	696968	1741709	972841	2513304	1843484	1889298	2979428	4433917	896532	2277985	1720487	1324590	99145.8	3225784	2148895	3712147	500238	2039289	2031160	2151906	1305667	1944886	533048	1318749	1892662
A0A087WUB1	NA	NA	NA	NA	NA	NA	NA	NA	NA	NA	NA	NA	NA	NA	NA	NA	NA	NA	NA	NA	NA	NA	NA	26062	NA	NA	NA	NA	NA	NA	NA	NA	NA	NA	34465	NA	NA	NA	NA	NA	NA	NA	NA	NA	NA	NA	NA	NA	NA
A0A087WUB9	1535954	1734642	1918315	953068	1194760	2556234	2542656	575011	1335416	2210076	2023333	1868281	2498429	3224256	842806	2071634	1690227	3754896	2642895	3407770	320391.2	3868273	2694222	2500564	859965	2106675	1289573	3785122	2550259	3702322	3089992	4815327	1109992	2902597	2541140	1187632	71370.6	3403347	3656231	3862850	472697	3387089	6547511	3159713	1664490	3975068	975743	943215	2429801
A0A087WUC6	2281940	5302137	3718170	2511857	2136780	3024111	3415820	1116985	2767930	3427476	3666655	4736054	2777626	5077450	1997408	4380683	3123646	5572687	3913773	3829168	727931	3203457	2423500	3577764	1484515	2455873	923510	4581220	1108027	5855121	5314353	6672034	1180863.6	3964757	3624357	1936328	210801	4871726	3403583	6065983	648538.2	5099015	5306968	6605699	3275686	5609700	551092	1904382	4705689
A0A087WUD1	33126	65663	53879	NA	30286	114910	56546	NA	53713	82758	71150	21130	43630	68204	40341	38413	62917	72405	NA	NA	NA	95067	84867	NA	37709	75035	28640	NA	64692	53173	NA	NA	39047	90492	64863	25926	NA	102200	161101	48164	21797	65837	118806	NA	59924	126670	30699	29322	76186
A0A087WUI6	158330	120173	149138	56154	80685	165421	198060	10222	106776	238531	158100	141038	168891	230109	77151	282477	167235	284016	179402	196709	77933	472554	258303	263503	126044	259337	133907	555074	497346	621260	605612	590860	230075	487279	434114	138061	5118.6	744583	355647	604415	79727	702132	615838	648414	502292	333254	137890	251106	631302
A0A087WUJ1	NA	NA	NA	NA	NA	NA	NA	NA	NA	NA	NA	NA	NA	NA	NA	NA	NA	NA	NA	NA	NA	NA	NA	NA	NA	NA	NA	NA	NA	NA	NA	87492	NA	NA	63297	NA	NA	63763	NA	86526	NA	61521	NA	108320	NA	NA	NA	50745	56572
A0A087WUK2	4867726	8210745	8475142	2279092	4244177	10988757	7467838	1274798	4676319	9388251	8074332	4279259	6579732	9495443	3690765	3842541	6790773	13187541	9297806	5046413	1860291	16551242	12111937	4798558	3428211	9537948	4853774	5665035	12260354	14027027	12766509	7385720	3778379	15838312	10479484	2063608	580299.4	17819976	13108461	9310892	2564983	18991319	13819252	7580548	7993673	18399162	3162121	2352123	12122208
A0A087WUL2	NA	NA	NA	NA	NA	NA	NA	NA	NA	NA	NA	NA	NA	NA	NA	NA	NA	NA	NA	NA	NA	NA	NA	NA	NA	NA	NA	NA	NA	NA	NA	NA	NA	334800	NA	NA	NA	NA	NA	NA	NA	NA	NA	NA	NA	NA	NA	NA	NA
A0A087WUM0	67901	246184	267726	104008	119954	156862	213551	50430	75234	294081	213791	139440	97179	255760	111941	199556	208969	486090	285555	439556	47454	209304	111473	328954	100902	148044	113733	356483	273548	375514	557958	327957	80713	474150	257055	109273	NA	210387	355560	374987	32852	266520	193125	321237	224142	274352	37684	73165	341497
A0A087WUQ6	525567	670930	819463	337347	516147	387402	670430	39067	289623	297945	417818	368082	257530	240750	120576	412534	303510	333857	656634	397599	135777	341910	483380	516416	286852	385515	360899	1065460	732971	443510	681130	1315170	144337	251640	342380	189074	NA	583500	462980	1005580	149649	675410	750480	897570	828813	934310	122843	234329	750690
A0A087WUT6	9599557	12170619	13640504	6756001	9342104	13182772	14769202	4515794	13449948	15747405	16913004	16675530	14769065	19630760	8943109	16997666	13896618	19485583	17981631	18461637	4016107.6	21161854	18605625	17791898	7395206	18232817	9479786	19151878	21767322	23856722	21043868	28929193	6763039	15635712	13985169	7199807	1033554	17961500	15036279	20007223	3423605.7	18421984	19809176	22083975	13865378	22282192	5342414	9192979	17351655
A0A087WV05	332943	603120	766798	659651	250470	848950	1443606	461065	788021	1099756	1083067	1256706	925040	1406239	857715	2170401	1298897	1695920	1377242	982040	122203	1250023	1243330	945290	209778	514490	648580	1610310	1034530	1642180	1795410	2004180	413220	1799790	984030	294890	37273	1027990	996380	2136780	206260	687680	987680	805150	647980	839320	220210	986080	789370
A0A087WV22	NA	NA	NA	NA	NA	NA	NA	NA	NA	NA	NA	NA	NA	NA	NA	NA	NA	NA	NA	NA	NA	NA	NA	NA	NA	NA	NA	NA	NA	NA	NA	NA	NA	NA	NA	NA	NA	NA	NA	NA	NA	NA	NA	NA	NA	NA	NA	NA	NA
A0A087WV46	204350	400680	362700	185110	225710	368410	386300	119730	254470	340570	343300	353360	256990	372130	192020	328630	288580	543640	539450	472300	133150	538940	NA	NA	NA	NA	NA	675940	NA	NA	NA	NA	NA	NA	NA	NA	NA	NA	NA	NA	NA	NA	NA	NA	NA	NA	219450	NA	543390
A0A087WV67	22480	NA	NA	NA	NA	70808	NA	NA	NA	86372	NA	NA	NA	NA	NA	39111	NA	NA	133513	31926	NA	NA	NA	34882	23825	NA	17565	168286	68913	198513	31626	142220	24160	85488	32469	25127	NA	89883	57782	93167	25734	89486	NA	101200	79789	114190	NA	33400	NA
A0A087WV90	48373	55615	1448760	67720	14734669	2556985	233444	NA	295130	672605	1832153	66769	202970	NA	NA	218290	1313300	4871156	2435000	374500	23445	91215	384459	331533	38341	252722	35966	436602	454318	418879	401752	495210	132310	337980	232460	158430	NA	343670	365720	471180	NA	NA	NA	NA	340450	NA	NA	NA	NA
A0A087WVA1	NA	NA	NA	NA	NA	36943	31823	NA	NA	NA	NA	NA	NA	NA	NA	NA	NA	NA	29388	NA	NA	53639	62354	NA	NA	NA	NA	186280	54503	167526	135215	NA	NA	217985	NA	NA	NA	107490	NA	53854	NA	167033	135954	81822	57829	51257	NA	NA	NA
A0A087WVA8	49710	49727	97470	27916	72756	NA	100820	NA	69033	79289	NA	103111	NA	NA	49205	17858	15076	136600	118590	123550	NA	NA	85602	114361	NA	30269	NA	42026	25311	NA	NA	NA	NA	NA	NA	NA	NA	NA	NA	50017	NA	31026	NA	49504	824751	100298	NA	532780	54678
A0A087WVB5	NA	NA	NA	NA	NA	NA	NA	NA	43709	45386	NA	NA	NA	NA	NA	NA	NA	NA	NA	40469	NA	NA	NA	87197	NA	NA	NA	NA	NA	NA	NA	NA	NA	NA	NA	NA	NA	NA	NA	NA	13677	NA	NA	NA	NA	NA	NA	NA	NA
A0A087WVD1	256235	270220	439615	99405	251181	267570	533595	93197	344522	418285	158953	239235	203635	606043	203233	235809	373534	137636	188458	192888	48870	242361	233911	184460	46475	306631	274684	769400	477871	914647	588258	497680	244318	556204	482236	99128	36001.5	439275	441177	345790	243971.2	630410	480224	1804620	724120	388060	249253	533066	770609
A0A087WVF7	174696	693593	348564	146912	145562	362689	371897	34049	200290	295790	242501	266254	249225	496910	114001	449653	313495	360838	396864	471686	59406.9	767271	572791	620099	171516	230048	248951	845163	695720	846089	955301	1150663	142164	983479	406894	269338	22541.5	869286	721867	714565	184993	686418	898670	912892	599172	544748	192277	266527	951617
A0A087WVP1	74115	54290	NA	55466	53032	NA	NA	NA	68079	32749	NA	42361	49008	52008	66253	25289	93966	NA	90640	NA	NA	40554	101865	110535	46951	34793	103478	112373	88184	69558	102680	66624	128902	NA	NA	74413	27755	NA	269776	124167	72349	NA	126079	122560	NA	58737	64309	95836	226350
A0A087WVR3	595766	645132	1006007	658420	565695	1512259	1229275	321047	979451	1786842	1531095	1832460	1463353	2235313	848341	1998283	1628803	2816805	2701500	2261077	355795	2343956	1871439	1109387	426720	1142597	559395	1923037	1103077	2008573	2030140	2117782	429869	929736	1274585	598835	60347.7	1716618	1645528	1915937	199447	1980819	1916323	2139060	912471	2283081	366118	677476	1272888
A0A087WVS8	115230	130490	148270	59671	88244	383150	137710	31609	242590	117420	134010	113070	105890	NA	76915	146540	154560	178010	297980	NA	30821	505060	400850	125270	155409	104390	202738	268770	154650	476050	280600	651990	83077	433740	317960	179407	11893	205830	430320	579610	72352	476710	435670	396700	363380	418490	45949	NA	179630
A0A087WVT1	NA	NA	NA	NA	NA	NA	NA	NA	NA	NA	NA	NA	NA	NA	NA	NA	NA	NA	NA	NA	NA	NA	NA	NA	NA	NA	NA	NA	NA	NA	NA	NA	NA	NA	NA	NA	NA	NA	NA	NA	NA	NA	33661	NA	NA	NA	NA	NA	NA
A0A087WW23	1178159	1600970	1826180	1078093	1289318	1493830	1490240	531720	1131460	1575210	1418180	1851860	1846151	2069970	752010	1902890	1286010	1806810	1695570	2119160	394833	2106760	1981370	2254830	719810	1504107	757340	2343700	1664900	2305090	2000700	2877100	NA	1737500	1348000	800467	NA	NA	NA	1817700	NA	356300	NA	2343000	276170	1741700	529020	NA	NA
A0A087WW39	24035	NA	25271	NA	NA	39921	NA	NA	107485	208821	232444	72742	111000	259882	199910	117780	88607	228168	348978	79761	49503	239112	222503	NA	92545	206194	245510	131171	142319	221666	NA	57440	54864	51892	NA	NA	28850	64467	NA	99887	NA	242338	57393	NA	33109	80978	125270	NA	57553
A0A087WW66	NA	NA	NA	NA	NA	NA	NA	NA	NA	NA	NA	NA	NA	NA	NA	NA	NA	NA	NA	NA	NA	NA	NA	29274	NA	NA	NA	NA	NA	NA	NA	NA	NA	NA	NA	NA	NA	NA	NA	NA	NA	NA	NA	37656	NA	NA	NA	NA	NA
A0A087WW77	20673	NA	33120	34682	16534	39951	62322	NA	23208	26559	NA	27557	40277	135160	NA	125680	NA	918546	NA	165421	18344.7	44848	31700	98929	NA	30028	41733	NA	NA	NA	NA	44026	57277	51229	NA	NA	NA	52368	NA	NA	NA	45101	NA	39393	NA	850140	NA	83157	48062
A0A087WW78	NA	NA	NA	NA	NA	26675	NA	NA	NA	NA	NA	NA	NA	NA	NA	NA	NA	NA	NA	NA	NA	NA	NA	NA	NA	NA	NA	NA	NA	NA	NA	110190	NA	57774	NA	26881	NA	NA	NA	63454	12040	45806	53338	78414	28519	51162	17005	24062	NA
A0A087WWD1	NA	NA	NA	NA	NA	NA	NA	NA	NA	NA	NA	NA	NA	NA	NA	NA	NA	NA	NA	NA	NA	NA	NA	NA	NA	NA	NA	NA	NA	NA	NA	NA	NA	NA	NA	NA	NA	NA	NA	NA	NA	NA	NA	NA	NA	NA	NA	NA	NA
A0A087WWH3	87825	NA	127450	65467	119191	166920	158680	39203	95177	150520	162690	155510	113670	170970	73876	206490	171875	251100	189450	200410	33511	255800	260180	NA	NA	NA	NA	NA	27618	38197	NA	NA	NA	23771	NA	NA	NA	3129872	29804	3404600	NA	3511000	NA	NA	2431237	4149600	NA	1507100	NA
A0A087WWK8	NA	72806	52766	NA	33994	33378	81341	17391	NA	36083	46823	51298	43317	NA	41951	NA	NA	94902	61809	54863	37339	230615	216083	342805	80712	42447	68210	381772	338902	216610	226640	488123	96052	207710	23703	135715	4057.9	233194	282719	394467	51657	328750	225364	418200	155450	61713	17697	137500	290247
A0A087WWL5	24896	587420	841860	470200	443410	118060	584020	212882	449150	373020	395260	484970	338373	349932	230600	140100	278940	139560	506424	180740	NA	NA	NA	NA	NA	NA	NA	NA	NA	NA	NA	NA	NA	NA	NA	NA	NA	NA	82602	NA	NA	NA	NA	90415	NA	NA	NA	NA	NA
A0A087WWM0	200978	327865	233550	216255	180025	351165	251330	210890	431938	779264	672975	455250	194450	259020	126370	354092	303856	387440	795890	854889	70464	529843	573406	626429	121630	756430	600999	1200998	955706	1298094	1484558	1519120	357650	777190	777150	370457	63131	1073780	1214620	1330740	246271	1170059	1294205	1433810	867760	1243060	361543	635869	1072767
A0A087WWP4	1279013	1666746	1827426	882718	1161442	1944973	2117499	547088	1598128	1584095	2064286	1664723	1707835	2215907	1086541	1899776	1714448	2400925	2154728	1798440	522464	2314370	2384168	1790151	829702	2455206	1019513	3653666	3125625	4072818	4223868	4953128	657848	2853145	1899403	956988	204340.5	3799152	2833451	3350516	672665	4013516	4540487	2661776	2811468	3248518	652694	1121110	3534411
A0A087WWP8	NA	NA	NA	NA	101930	96135	NA	NA	300117	56832	60681	NA	NA	NA	NA	NA	45339	112000	33295	174659	20381	472982	264050	195317	88113	51942	52148	346609	239350	474268	439115	352440	81742	313690	59591	151145	22044	371586	387978	434352	65275	397936	363840	351316	311573	389970	82214	198266	346011
A0A087WWS1	567121	638126	650909	482722	417837	936680	589980	1155684	2995663	876496	969896	742991	1126605	869589	2015558	951266	438571	1249340	1221011	1301037	111613	959117	505716	1025387	276701	944631	491271	1833370	1413054	1688591	1401790	1539838	395981	1656824	1388848	801383	22338	2522418	1562078	3096705	430018	1697035	2256452	2289473	1319656	2685990	582827	1140762	2509138
A0A087WWW8	197661	259845	262110	118934	122470	171560	232413	79190	121820	215687	154366	208430	173306	186020	102900	380119	188774	430343	96866	343582	79670.8	287094	179812	261142	99033	NA	NA	27953	142850	120139	NA	NA	NA	242044	NA	NA	NA	113946	51937	92497	74966.9	34399	39090	31014	34536	NA	NA	NA	41622
A0A087WWY4	NA	NA	NA	NA	NA	NA	NA	NA	NA	NA	NA	NA	NA	NA	NA	NA	NA	NA	NA	NA	NA	NA	NA	NA	NA	NA	NA	NA	NA	NA	NA	NA	NA	NA	NA	NA	NA	NA	NA	NA	NA	NA	NA	NA	NA	NA	NA	NA	NA
A0A087WX23	1718825	1410319	2357286	1272862	1047581	2350980	2454861	947219	2479553	3016553	2994585	2616488	2629120	4061715	1396451	2896706	3121308	3982078	3651964	3444454	584431	2874169	3066670	3069003	1181227	2810723	1566868	3394672	3908731	3653065	5822700	7425176	1835784	4807720	3959518	1760847	321763	5736120	5182045	6539844	852986	5462650	6189827	6935791	5335999	5808280	1581018	1458649	5510959
A0A087WX34	3069300	4410000	3350600	2371100	NA	4152100	5172500	2207500	3429400	3942600	4443400	3394600	3325900	4112900	2383200	4196100	NA	5105400	6531800	5396700	NA	4463200	5984600	4988000	3398600	5772100	4795000	8246500	6329600	8949400	7717800	9075600	2007500	6356370	1280300	3292400	320219	5225700	7210090	8456300	62862	NA	209020	8047360	5795780	4919100	NA	4441248	6930900
A0A087WX41	125390	158100	136430	142340	111350	NA	NA	40956	NA	NA	NA	180500	140930	NA	69356	NA	189600	NA	223630	278520	NA	NA	NA	NA	NA	NA	NA	NA	NA	NA	NA	NA	NA	NA	NA	NA	NA	NA	NA	NA	NA	NA	NA	NA	NA	NA	NA	NA	NA
A0A087WX92	NA	44109	NA	NA	NA	62465	NA	NA	NA	NA	NA	NA	NA	48575	NA	NA	NA	NA	52061	NA	NA	NA	40297	39321	NA	NA	NA	NA	NA	NA	NA	NA	NA	53101	43419	NA	NA	39793	64879	NA	7263.6	NA	NA	NA	NA	NA	NA	30013	NA
A0A087WXC5	644434	1039929	1094274	1020145	660822	1253591	1276895	363480	861870	985568	761696	1561941	1180370	1416003	785282	2331247	1632636	1975422	1489416	2097746	440747	2201273	731582	2076343	693443	1443475	964646	3190074	1926038	2371522	2296200	4172112	902443	2003779	1296748	1076065	132535	2340097	2047637	2812536	389866.1	1976935	1605201	2605046	1586131	1681100	612013	1143582	1711028
A0A087WXD1	622308	1178191	937074	543101	720380	66662	1146809	309691	1107944	41619	1069965	966350	700015	1062100	501440	775265	1181048	1246800	971367	702760	11555	1176500	NA	66639	24850	NA	NA	78237	90045	NA	99247	NA	34972	NA	52859	52127	NA	NA	NA	NA	30965	82386	NA	123587	NA	128280	NA	NA	NA
A0A087WXK3	NA	NA	NA	NA	NA	NA	NA	NA	NA	NA	NA	NA	NA	NA	NA	NA	NA	NA	NA	NA	NA	NA	NA	NA	NA	NA	NA	NA	NA	NA	NA	NA	NA	NA	NA	NA	NA	NA	NA	NA	NA	NA	NA	NA	NA	NA	NA	NA	NA
A0A087WXK8	NA	NA	24618	NA	47781	150440	164770	48935	96383	118290	42559	NA	20683	153160	40470	NA	29810	59127	120353	234320	63049	46269	312750	141990	32368	125372	NA	121730	178028	463172	352801	355801	118616	89332	318503	148084	16837.2	228200	465414	534660	139628	630105	627549	678719	412973	776239	211094	276353	701380
A0A087WXL3	29203	NA	56123	33507	30465	NA	111148	NA	44545	52537	76441	78555	38375	80488	NA	84904	38800	86081	74669	90919	NA	177893	151802	101230	31547	92672	44770	99240	46929	60019	165714	NA	NA	NA	NA	43239	15518	341201	199520	421785	67978	300277	234415	NA	190571	246820	72139	205321	150850
A0A087WXM6	33262165	46169620	39825240	22718545	21368718	50022430	56864400	15598117	21907608	35452370	40257050	40902550	43454690	76639480	26810769	53356990	46643940	68300410	69428030	62902880	7795539	70354360	53758830	62710340	25428281	36537600	29540344	50367420	65391720	81184330	87531350	97525480	22779032	75645850	42110551	27485980	2529047.4	51464676	67743470	82301880	12992711	71284010	61093480	71224260	54293330	80050827	23009437	28814050	45174030
A0A087WXP9	427140	477790	456900	303050	354790	454660	372020	171470	NA	520440	NA	NA	NA	NA	NA	NA	NA	NA	NA	623170	NA	NA	608010	689880	287580	424040	298490	840710	NA	NA	NA	49408	NA	NA	NA	NA	76976	1024330	154970	1332950	359542	1182130	1065910	1457980	1085580	898670	334842	518274	1065470
A0A087WXS7	606550	915989	785915	636012	507107	770931	761025	267641	481832	598900	635906	939686	894668	736967	477047	595215	702186	1318838	950653	981460	243249	1250088	1424930	1378480	487369	1420703	719524	2197175	1815561	2006610	1553000	2570150	379034	1434760	2100298	837782	71849.7	2598628	413586	2600670	403366	2303616	2402290	2653084	1141079	2838580	782429	979521	1962550
A0A087WY00	37990	230527	40570	29286	37908	115400	21486	20577	NA	118097	78467	91140	134761	148391	29908	117821	91618	166727	61227	110111	28910	251909	243586	283641	90157	56024	145433	306084	237855	287343	373116	529140	152674	384606	548701	262956	12551	759629	593086	629788	62882	250828	367934	608639	279680	322175	83439	116762	312863
A0A087WY55	746545	1392328	1555540	944380	1484074	1204830	1438900	328500	1038388	1202770	1410080	1389750	1194650	1760330	665314	1493950	1180740	1692090	1825770	1901790	274411	1740450	1564710	1452570	492812	1240440	861490	1737380	1649930	1974810	1991800	2625600	714240	2579630	1398410	967348	30076.4	3013597	1497721	3691880	426735	3084880	2958930	2146150	1444032	2361205	741950	914515	3054300
A0A087WY71	1217397	1713430	1553850	824614	865822	1797113	1570366	498233	477521	1443858	1630480	1903215	1479599	1781122	910296	2274084	1341347	2132990	2201931	2893841	476662.3	2484163	2443128	3070273	1288906	1935462	1764643	4000474	3404855	3684992	3501078	6165843	1118810	2832498	2596458	1225568	208124.9	3815779	2364042	4721432	764143	4873880	4121094	5179448	2774334	4736233	1173285	2130284	3700518
A0A087WYA1	102670000	82442000	131450000	NA	84912000	115610000	108640000	NA	105050000	NA	NA	NA	NA	NA	NA	NA	NA	NA	NA	NA	53191000	190080000	140870000	192220000	80283000	121510000	98945000	230860000	174990000	224670000	NA	NA	NA	NA	NA	NA	NA	NA	NA	NA	NA	NA	NA	NA	NA	NA	NA	NA	NA
A0A087WYF7	50841	79376	75323	51658	59759	NA	NA	NA	NA	NA	NA	NA	NA	NA	NA	NA	28822	NA	105710	211330	18984	201437	NA	355873	51541	229540	151657	847819	747466	914497	965200	1292091	305381	714440	526721	284426	31887	563435	428311	748835	103170	622298	384103	693425	556276	848769	184624	99338	636850
A0A087WYP2	289360	421430	374490	162053	287004	395140	375120	145241	241008	328010	325150	286880	327390	318470	148468	278850	279350	414580	381170	335870	92661	426550	389570	240299	139833	225804	67338	213630	NA	NA	242300	NA	96884	NA	NA	NA	NA	NA	NA	252680	NA	264620	NA	227940	205800	227570	NA	NA	195000
A0A087WYR0	414720	625180	558150	258320	381140	555630	698080	167420	453370	603560	638960	NA	551790	728770	NA	603600	595060	NA	727270	643310	218240	848810	836470	588040	360904	678140	494435	817050	1106360	1478550	1419410	1277730	429255	1259450	820680	340780	61653	1321130	848770	1161090	349305	1068400	1141220	742410	1054249	849964	371159	518575	1121010
A0A087WYV2	NA	NA	NA	NA	NA	NA	NA	NA	NA	NA	NA	NA	NA	NA	NA	NA	NA	NA	NA	NA	NA	NA	NA	NA	NA	NA	NA	NA	NA	NA	NA	NA	NA	NA	NA	NA	NA	NA	NA	NA	NA	NA	NA	NA	NA	NA	NA	NA	NA
A0A087WZ13	3815136	4771433	5349260	4562922	3170727	7230180	5854570	1586274	4656006	6451181	6120570	5328042	5460018	8647446	3322287	6414634	4880436	10010806	8466373	7624092	1401859.9	11480562	8212367	6587210	2690145	6477063	4366078	7715643	7847136	11394794	8528115	10856170	2729244	8975370	7417680	3286733	265473.7	9997903	6798879	9356449	1470491	8917503	9226557	9191278	5503305	10180489	2258247	4207629	7965485
A0A087WZ30	19500	NA	48045	NA	30310	45548	43427	6444.5	43584	66943	104626	148754	NA	83923	NA	101817	34872	177740	113000	151745	NA	62681	70146	66652	60143	95127	88251	320161	184476	215268	345059	515834	63885	174299	68304	112089	7571.2	130076	170965	286690	49407	258434	198887	339285	144978	72892	42895	91649	260554
A0A087WZ32	101621	234634	270376	100524	80431	323945	289043	35477	180385	248235	324792	208634	254089	340852	74011	228723	202005	216891	431273	279378	18929	522843	607361	458816	67795	377932	225638	324443	310332	340519	1160860	1344808	153197	764440	616841	195341	20683	551228	256195	751282	141977	765617	932478	798340	663438	662245	149576	305434	742500
A0A087WZ62	NA	NA	NA	NA	NA	NA	NA	NA	NA	NA	NA	NA	NA	NA	NA	NA	NA	44227	NA	NA	NA	39880	NA	NA	NA	NA	17891	NA	NA	103352	70525	149575	20446	45801	NA	NA	NA	44601	137825	116084	NA	NA	65502	127500	29969	NA	NA	NA	131385
A0A087WZN1	1102416	1702739	1777945	985902	852235	2368726	1845220	387663	1762559	1877123	1799267	2083955	1859300	1533036	1309691	1383472	1577217	3599890	3171424	2887767	554757.5	2879968	2153201	2469192	946901	2262149	1431865	2773191	2754344	3821974	3527416	4373810	936733	5004317	4041199	850068	139002.5	4168072	3309533	4098085	647877	5198060	5007863	5038631	3677104	6793762	1163006	1095265	3662518
A0A087WZQ7	NA	NA	NA	NA	NA	NA	NA	NA	NA	NA	NA	NA	NA	NA	NA	NA	NA	NA	NA	NA	NA	NA	NA	NA	NA	NA	NA	NA	62502	NA	66420	50344	NA	NA	NA	NA	NA	NA	NA	NA	NA	NA	NA	NA	NA	NA	NA	NA	NA
A0A087WZR9	NA	NA	NA	NA	NA	NA	NA	NA	NA	NA	NA	NA	NA	NA	NA	NA	NA	NA	NA	NA	NA	NA	NA	NA	NA	NA	NA	NA	NA	NA	NA	NA	NA	NA	NA	NA	NA	NA	NA	NA	NA	NA	NA	NA	NA	NA	NA	NA	NA
A0A087WZT0	NA	NA	NA	19223	NA	NA	NA	NA	NA	NA	NA	NA	NA	NA	NA	NA	NA	NA	NA	NA	NA	NA	NA	NA	NA	NA	NA	NA	NA	NA	NA	NA	NA	NA	NA	NA	NA	NA	NA	NA	NA	NA	NA	NA	NA	NA	NA	NA	NA
A0A087WZU8	NA	89832	NA	NA	NA	43095	NA	NA	26328	NA	NA	54509	NA	NA	NA	NA	NA	NA	NA	NA	NA	NA	NA	NA	NA	NA	NA	NA	NA	NA	NA	NA	NA	NA	NA	NA	NA	NA	NA	NA	NA	NA	NA	NA	NA	NA	NA	NA	NA
A0A087WZV0	194981	252072	336032	251332	116224	303870	357207	33581	220287	384698	337795	431005	336196	235829	152274	360191	313959	368645	390130	310071	43991	306528	325457	230286	84838	272290	196109.5	678046	453585	709818	657649	972362	295256	647021	604668	294862	31697.7	877093	737221	825007	195395.6	735216	938185	803869	778758	1036905	232839	400706	997710
A0A087WZX2	292067	619860	393280	332413	324598	457071	572920	179092	454062	506922	657174	119788	442217	827180	128249	603861	538296	553445	743900	886617	19874	944050	807480	841669	155060	448620	334700	1186360	877440	1335517	1152310	1562030	217880	1046688	955757	439372	38797.7	1328856	1305420	1196122	99780	793201	1121307	1294722	897111	1458542	332161	285147	1083388
A0A087X020	81041	111340	191424	132598	109092	141510	212642	58339	109484	189927	195769	275640	154354	157040	74423	221917	201567	167933	418711	298738	69305	247565	184642	355827	121589	274278	205422	404100	726279	873732	647980	760556	312858	691388	471762	225727	29377.5	630690	594150	655352	207526	859700	990170	904310	580285	1256640	306195	353990	701070
A0A087X0D5	NA	NA	97783	NA	79679	NA	156910	NA	56912	131260	141390	NA	71008	184170	50155	NA	NA	152790	166270	NA	17135	189156	200030	70374	NA	146310	79083	53621	161890	289810	335875	100220	85988	152080	124320	NA	NA	387640	112400	74603	23061	142190	394580	NA	44312	428960	108070	NA	161780
A0A087X0D9	71354	7796100	1985700	132550	32557000	13404000	191660	3603700	326010	894740	2843500	NA	306800	41100000	2378500	447520	4166800	35618000	10522000	277600	NA	30563000	164520	NA	NA	27720	NA	NA	41693	NA	39914	NA	NA	51831	NA	NA	NA	NA	NA	NA	NA	NA	NA	NA	NA	NA	NA	19865	NA
A0A087X0G5	NA	182070	NA	NA	NA	NA	NA	NA	NA	NA	NA	NA	NA	NA	NA	NA	NA	NA	NA	NA	NA	NA	NA	NA	NA	NA	NA	NA	6594.6	7508.8	NA	NA	6215.5	NA	NA	NA	NA	NA	NA	NA	NA	NA	NA	NA	NA	NA	NA	NA	NA
A0A087X0M4	453908	545062	679253	367051	327576	540820	493193	143236	428507	644378	514690	600650	634265	921701	346512	388736	442107	477738	684090	578095	233720	1061773	578777	409180	170750	413838	198217	517017	612303	1221598	949666	1313258	421437	1086765	1010661	308473	49206.3	1260082	784416	1321528	277352	1146742	1209940	1159425	774657	1207424	359501	503308	894562
A0A087X0M8	55129	78772	42126	22785	94920	113201	1043822	287080	805656	136312	937377	51870	887978	1670442	471710	1311106	17697	858070	1253850	1684823	40921	149271	190141	61520	58070	1332920	24779	1796726	148074	58889	275923	184261	28685	109344	85544	NA	NA	79004	144733	331795	17530	230269	271291	2504210	NA	1508642	NA	NA	1621488
A0A087X0Q9	NA	NA	NA	NA	NA	NA	46929	NA	NA	NA	NA	NA	NA	NA	NA	NA	NA	NA	NA	13187	NA	356320	258450	61252	307869	589875	397112	940273	1010343	1070517	1064748	1201376	231560	806150	485390	283170	45808	734681	567740	801210	182790	760070	659667	1012908	569970	869110	216320	387390	752220
A0A087X0R0	30443	NA	NA	NA	58206	29242	NA	NA	NA	37372	NA	40184	NA	NA	NA	NA	NA	NA	NA	48063	9205	NA	46727	40564	NA	26892	39173	29167	71574	NA	NA	123600	NA	17425	NA	NA	NA	NA	NA	NA	NA	NA	70035	NA	54293	NA	NA	NA	51099
A0A087X0R6	126934	248980	222683	102955	148230	291095	310889	80980	203689	283546	316139	374404	256899	201812	163292	291236	146122	135610	463580	453396	70066	134210	125180	160361	63613	73186	65934	131180	318648	192722	534784	793215	144079	612489	491463	248046	14180	580438	824796	868239	125385	509841	754772	620184	626032	784782	164724	281849	335500
A0A087X0V5	1920951	2522320	3800983	1532350	1668610	946480	2058432	804830	467013	2520500	731890	2429010	1952344	2750000	1204512	2584910	646857	3097350	2676970	362537	114885	928701	2835570	2420620	182922	2395460	1522634	3035064	2841666	3276712	3196440	4470510	1344820	733030	2770710	1346542	228458	3669202	3205190	927240	225080	3814571	768608	834736	493660	1591390	1135896	342540	3344640
A0A087X0W7	218596	289336	304433	234821	189844	360375	389295	149575	111840	400217	379592	442880	278378	274174	124655	463292	221444	636415	357464	677970	43497.4	638831	442549	571631	129077	616759	376967	635800	1050501	727988	1272420	1496580	272385	771623	591593	370916	31608.5	1192130	1150101	1781440	258722	1250600	1341688	1671520	1016847	1799030	368707	738476	1363470
A0A087X159	NA	49276	43435	NA	NA	NA	45093	NA	30481	NA	53835	23970	NA	42551	NA	NA	NA	NA	49023	47804	NA	79185	60228	47551	NA	39942	27842	NA	NA	NA	53534	NA	NA	NA	55114	NA	NA	NA	NA	NA	NA	NA	NA	42994	NA	NA	NA	NA	NA
A0A087X169	30822	NA	NA	NA	NA	101120	NA	NA	25575	33062	34141	47522	NA	NA	NA	NA	NA	142739	48970	78669	NA	137599	56141	NA	21209	37824	27434	NA	40919	46556	48886	NA	NA	NA	NA	NA	NA	40296	NA	NA	NA	NA	NA	NA	NA	NA	NA	NA	NA
A0A087X188	316385	734783	548303	135073	222982	653035	626573	115049	157157	473360	316788	202397	211151	435132	136336	303012	191654	748442	757641	286390	72305	1157339	607219	486784	142760	512223	271146	464726	615187	884155	687240	443810	81536	420500	562490	80594	12649	581114	493612	466439	112333	990457	908303	599481	211270	1116022	153916	128107	304060
A0A087X1B1	223903	429003	330173	223549	214322	206954	185450	69019	250753	389141	495140	346640	121427	439956	104140	58867	316786	348236	231024	255730	110639	696510	917030	755498	249534	471656	290125	540390	555601	968710	1061059	883264	401330	1186536	758461	415518	44606.8	931375	717970	1391796	198470	1251527	1255716	1339400	884849	1355080	256973	610255	1069556
A0A087X1E4	281189	564545	466721	34909	328838	357550	438939	70547	314948	379710	483535	237072	356841	537670	120880	273985	404640	541825	540558	343802	83092	570728	564281	211500	126960	241510	182630	346667	607715	805161	823845	909490	160188	734303	498498	277489	43497	783927	614480	719064	204541	930664	744020	859032	604542	1077638	308449	372171	786862
A0A087X1G7	NA	NA	NA	NA	NA	NA	NA	NA	NA	NA	NA	NA	91140	NA	NA	36844	NA	NA	NA	23921	24737	234460	132390	233639	79548	275920	190424	459805	369570	373240	414767	643450	116188	398860	251460	147232	NA	409600	579420	102890	26361	413772	366450	444940	257678	313803	25211	79484	409911
A0A087X1I8	67922	184572	190759	44303	59102	160892	152164	73815	147797	119810	261382	122400	106120	268103	118054	254789	92968	222654	320639	288220	27226	259020	227090	36727	58009	68340	NA	30456	29779	29580	165724	36406	NA	144665	NA	18821	NA	NA	NA	NA	5265.2	NA	NA	35779	NA	NA	NA	17358	28919
A0A087X1K6	NA	NA	38560	NA	20105	41579	92200	NA	73087	NA	40247	NA	NA	NA	19783	NA	NA	47833	NA	NA	NA	NA	46024	NA	NA	43070	20418	NA	NA	NA	NA	NA	NA	60107	NA	NA	NA	NA	NA	NA	NA	106365	NA	NA	NA	NA	NA	NA	NA
A0A087X1K9	1600620	2346990	2749660	1716790	1342151	2207840	2678370	840675	1607980	2153930	2557770	3001160	1943270	2961700	1537480	2942630	1921470	2778040	3318860	3480700	583010	3331610	2184810	2238050	1192660	2205000	1615250	3722770	1919130	1933680	2031380	5739440	710710	1672870	970920	843630	203786	405370	2638400	4358550	743196	3411980	3728930	4711620	1253900	2035770	814178	2039740	1645790
A0A087X1S3	NA	NA	NA	NA	NA	NA	NA	NA	NA	NA	NA	NA	NA	NA	NA	NA	NA	NA	NA	NA	NA	NA	NA	NA	NA	NA	NA	NA	NA	NA	NA	183050	NA	NA	NA	NA	NA	158370	90042	147780	NA	NA	146600	NA	NA	143710	NA	NA	NA
A0A087X1S7	192062	304288	253248	152183	161790	214990	308314	77370	178110	322421	314017	397092	183100	351560	144730	374290	178450	215130	348690	382680	72282	413540	326720	400550	121149	283773	184369	513720	362680	504830	426310	1139450	234374	796660	516989	258718	31232	536260	343905	529150	166118	723360	720320	854920	444860	891430	241126	273090	627210
A0A087X1U5	NA	NA	NA	NA	NA	NA	NA	NA	NA	NA	NA	NA	NA	NA	NA	NA	NA	NA	NA	NA	NA	NA	NA	NA	NA	NA	NA	NA	NA	NA	NA	NA	NA	NA	NA	NA	NA	NA	NA	NA	NA	NA	NA	NA	NA	NA	NA	NA	NA
A0A087X1X6	NA	NA	NA	NA	NA	NA	NA	NA	NA	NA	NA	NA	NA	NA	NA	NA	NA	NA	NA	NA	NA	NA	NA	NA	NA	NA	NA	NA	NA	NA	NA	NA	NA	NA	NA	NA	NA	NA	NA	NA	NA	NA	NA	NA	NA	NA	NA	NA	NA
A0A087X1Z3	4600134	10943880	12940850	1959399	4580640	12019170	8471530	874864	5852460	9652640	9931150	3278560	6939720	10611310	5673250	2430690	5037900	11221480	11332550	4700360	789799	14383807	13884918	4707437	2970019	9807812	7230636	6425940	10243080	16950200	15337890	7003920	3611361	13165510	10529530	2396812	323358.8	17911730	13087140	8701700	2066986	26190520	19901870	6337385	7403451	19669460	5299497	2774347	10621250
A0A087X211	534920	793371	670128	459823	523823	665170	935750	278395	494301	870622	759170	1119905	567359	1322034	517233	1085787	840764	819303	1053696	1022020	172420	1096025	1256311	1269850	462347	1226816	764918	1430649	1131574	1716101	1597093	2236311	658311	1816413	968884	410015	62326.7	1615306	1665535	2637793	470239	2088350	1762650	2677263	1975388	1808215	393922	1130008	1981343
A0A087X256	97791	204629	149035	141786	79208	106019	95034	30545	59256	224182	289639	200538	103666	138998	106718	74409	579066	193388	183346	1265189	25917	177200	181896	61475	15611	88025	60092	224251	61326	176849	236924	185869	13548	56575	52406	58924	NA	287413	1461109	181787	59091	127391	205713	372378	141839	170581	NA	37258	134787
A0A087X271	2918196	5164793	5834742	2568889	2968356	5979810	5840780	1491150	2895181	4487515	4533180	3554369	3597140	5197076	2287496	4022250	3806056	6148149	6473060	5012525	1291049	7993630	7785810	6139397	2711481	5896860	4095505	7243218	7882290	9758109	9154400	9841800	3049136	6006897	6416320	3028784	490739	8558703	8452593	7715080	2012860	10787232	10678757	7465030	6296810	10622530	2964639	3513206	8876070
A0A087X2D5	224347	340133	350754	268954	277471	727345	619596	145496	406719	448297	548654	826292	536952	830230	142884	516696	349843	706740	930319	932626	45489	878863	554046	717182	161029	477051	223219	1330677	1016390	1319660	1295120	1468700	363324	1021680	608650	538029	NA	1625922	1645720	1972838	176314	1990180	1727459	1747376	858076	1614281	179468	477450	1782700
A0A087X2H1	26356	175106	67657	58185	52304	105313	286061	10375	16852	174103	106632	358714	290334	57762	63875	283928	96021	158917	369539	265984	140066.4	184250	462963	547258	124290	114983	97024	775073	833307	1212431	1177924	697606	229940	577127	636474	282031	26956.2	818448	486346	2017079	200613	1316753	1028933	741877	725861	1138550	197290	488399	823096
A0A087X2I1	4177551	7440141	7654259	4390082	4434121	8440109	8018920	2038492	5440562	7213769	7417117	7108667	6653825	8506709	3991557	8961351	6460131	9408032	9539004	10325148	1685688	13488275	12401459	12003979	4180868	9165098	6128446	12059475	11423409	14837422	14888852	17989365	4064436	10424747	7506228	4047540	451728	14813620	11701908	13634616	2536813	12625198	14201523	15357741	10232479	20387321	2932774	5059931	11368819
A0A087X2I9	NA	NA	NA	NA	NA	NA	NA	NA	NA	NA	NA	NA	NA	NA	NA	769440	NA	NA	NA	NA	NA	NA	NA	NA	191720	NA	344280	1398500	NA	NA	1355300	NA	NA	NA	NA	332950	NA	1305200	1230500	NA	210090	NA	NA	NA	NA	NA	524470	962560	NA
A0A096LNM2	NA	NA	NA	NA	NA	NA	NA	NA	NA	NA	NA	NA	NA	NA	NA	NA	NA	NA	NA	NA	NA	NA	108490	NA	NA	NA	NA	NA	NA	NA	NA	NA	NA	NA	NA	NA	NA	NA	142630	NA	NA	NA	96465	NA	NA	NA	NA	NA	NA
A0A096LNV3	NA	NA	NA	NA	NA	NA	NA	16866	NA	NA	28147	NA	NA	NA	NA	NA	NA	NA	NA	NA	40542	NA	57178	NA	NA	NA	NA	363557	NA	313140	60692	174220	142440	NA	229910	115870	NA	270760	NA	NA	NA	329640	332470	NA	304710	347400	22124	58440	365120
A0A096LP10	NA	NA	NA	NA	34323	NA	NA	NA	NA	45473	NA	50733	NA	70601	NA	58916	42897	NA	NA	NA	NA	NA	43807	NA	NA	32126	NA	NA	NA	63039	133271	105070	NA	NA	NA	NA	NA	NA	67406	50167	NA	NA	NA	NA	NA	NA	NA	NA	NA
A0A096LP22	NA	NA	28256	NA	NA	NA	NA	NA	NA	NA	NA	NA	29656	NA	NA	NA	NA	NA	NA	NA	NA	NA	NA	NA	NA	NA	NA	NA	NA	NA	NA	NA	NA	33193	NA	NA	NA	NA	NA	NA	NA	NA	NA	NA	NA	NA	NA	NA	NA
A0A096LP25	NA	NA	NA	37153	12199	121393	138553	NA	31638	25831	137561	70406	36718	99519	NA	205774	135716	85324	94043	125136	49695	212330	361070	242740	98425	37443	148433	398793	109647	151648	211232	456402	55487	312824	130615	26133	NA	91524	NA	74984	45325	330310	192110	267350	88425	309900	39415	166991	346580
A0A096LPB2	NA	NA	NA	NA	NA	NA	NA	NA	NA	NA	NA	NA	NA	NA	NA	NA	NA	NA	NA	97587	NA	NA	NA	NA	NA	NA	NA	NA	NA	89005	NA	116230	NA	89961	NA	22706	NA	NA	38549	69891	NA	NA	51001	61179	78408	54830	25574	NA	44337
A0A096LPI6	1373581	2473310	2520570	840717	1488685	2309001	1671964	362345	1002068	1433110	1055990	1453590	1040194	2298340	1303662	1327307	783060	1915830	1761079	1706829	386506	3301120	3177902	1409979	845130	1842560	1407872	1608818	1568630	3104266	3555365	1736357	911093	2773950	2039285	803638	121359.2	3205577	2338630	1938810	610757	2418120	3070016	1921269	2046667	3848178	1035036	1027320	2265955
A0A0A0MQR1	190541	549283	518582	222293	93491	438350	596288	43058.3	323434	486501	610476	331544	358904	510334	271580	316476	388491	614400	500740	338748	28080.8	467119	705437	268295	112220	291630	312750	533642	489451	481170	753692	844990	137052	379370	643307	144973	NA	821278	666061	397909	174606	738048	1027193	1294156	1102237	1919966	68636	489342	396433
A0A0A0MQR2	636333	1269102	1126010	325801	552513	1142350	932048	231154	1013346	1492758	1280690	1310490	719830	1683050	709671	1250610	1207907	2118330	945020	1488726	325650	2115989	1725435	1832575	600820	1303484	1082766	2112573	1654776	3141919	2003915	3152746	972070	1750270	1564764	934757	65662	3059125	2181081	2583280	616965	2268710	2583800	4622060	2356910	2412216	672030	2037828	2746560
A0A0A0MQS0	NA	NA	NA	NA	NA	24834	NA	NA	NA	NA	NA	NA	20162	NA	NA	NA	NA	30548	NA	NA	NA	NA	NA	NA	NA	NA	NA	NA	NA	NA	NA	NA	NA	NA	NA	NA	NA	NA	NA	NA	NA	32373	39380	22139	29363	NA	NA	NA	23932
A0A0A0MQT4	NA	NA	NA	NA	NA	NA	NA	NA	NA	NA	NA	NA	NA	NA	NA	NA	NA	NA	NA	NA	NA	NA	NA	NA	NA	NA	NA	NA	NA	NA	NA	NA	NA	NA	24103	NA	NA	26814	NA	NA	NA	NA	NA	NA	NA	59622	NA	NA	NA
A0A0A0MQU4	171481	371115	379435	294850	24038	719044	188917	156173	70461	141757	127463	388728	268714	109050	199562	157049	425064	86232	547046	541550	63811.7	608726	698571	821537	254696	539356	305311	722197	539312	863576	750428	1133834	240745	770274	649427	389576	21564	819153	894406	1197848	128007	787456	1066439	1393192	565810	983377	221464	457783	674894
A0A0A0MQV9	NA	NA	NA	NA	NA	NA	NA	NA	NA	NA	NA	NA	NA	NA	NA	NA	NA	NA	NA	NA	NA	NA	NA	NA	NA	NA	NA	NA	NA	NA	NA	NA	NA	NA	NA	NA	NA	NA	NA	NA	NA	50177	NA	NA	NA	NA	NA	NA	NA
A0A0A0MQW0	NA	NA	NA	40963	41173	38544	41977	21810	NA	NA	NA	NA	NA	19444	NA	15899	NA	67006	NA	34671	NA	NA	NA	NA	NA	65643	NA	70234	NA	81619	160532	158961	NA	62620	60081	NA	NA	120856	87872	153171	NA	112430	144600	84415	51202	169314	15125	16875	95197
A0A0A0MR27	64429	97335	122450	54784	87393	NA	137500	30337	79339	104790	NA	68735	76334	104770	43500	73673	69826	100570	NA	NA	NA	117350	NA	NA	NA	NA	NA	NA	NA	NA	NA	NA	NA	NA	NA	NA	NA	NA	NA	NA	NA	NA	NA	NA	NA	NA	NA	NA	NA
A0A0A0MR33	NA	NA	NA	NA	NA	NA	NA	NA	NA	NA	NA	NA	NA	NA	NA	NA	NA	NA	NA	NA	NA	50824	NA	NA	NA	NA	NA	NA	35666	41905	39163	44873	NA	NA	37693	15696	NA	NA	60449	47336	NA	46362	87743	39791	NA	NA	NA	NA	NA
A0A0A0MR66	590702	942170	1051368	579947	955020	1947299	1037250	697393	1207941	1043708	1580994	1318216	947987	2008386	530236	796686	742043	1674658	1181942	1293533	499493	3213814	2519351	1895238	929674	1595094	1210551	2334020	2534378	2197004	2223948	2720590	899254	2925429	1986687	978792	153393.8	2966322	2388108	3167000	609022	2593532	1926050	1705255	1503133	2177900	719570	539450	1452090
A0A0A0MR85	NA	NA	NA	NA	NA	NA	NA	NA	NA	NA	NA	NA	NA	NA	NA	NA	NA	NA	NA	NA	NA	NA	NA	NA	NA	NA	NA	NA	NA	NA	NA	NA	NA	NA	NA	NA	NA	NA	NA	NA	NA	NA	NA	NA	NA	NA	NA	NA	NA
A0A0A0MR87	51588	NA	85172	59756	NA	NA	93031	NA	66227	113420	107120	92288	103840	43389	41166	106480	105078	139640	120360	172001	34794	NA	123500	132690	57566	74190	60020	187551	291393	235183	170510	327810	68630	152540	94490	69041	10856	270782	136950	184240	45711	219726	273780	195473	143270	139390	42430	60086	145910
A0A0A0MRB5	35901	NA	64940	19163	NA	NA	30976	NA	NA	NA	NA	48280	29573	17968	NA	54363	41863	NA	57594	NA	39928	52849	120727	203103	28272	48162	55917	230910	124755	212194	208358	314712	73929	113858	183328	76239	NA	157030	158692	274322	34138	99368	174568	415056	348113	192687	24180	410520	312590
A0A0A0MRE5	NA	NA	NA	19115	NA	60975	NA	NA	28409	NA	NA	NA	NA	NA	NA	47045	NA	NA	68171	46297	NA	NA	57954	41089	NA	21859	NA	32536	35724	NA	NA	NA	NA	NA	NA	NA	NA	NA	NA	NA	NA	NA	NA	NA	90037	NA	25393	NA	NA
A0A0A0MRE6	47788	48913	130630	39710	NA	44333	144880	NA	135926	197060	338030	213660	56861	NA	NA	NA	NA	45149	185870	62963	27514	257550	353903	252037	65911	127884	149247	282630	53969	NA	75260	NA	35119	42135	NA	NA	NA	33213	NA	48896	NA	NA	NA	65511	NA	48851	NA	NA	NA
A0A0A0MRF3	NA	NA	NA	NA	NA	NA	NA	NA	NA	NA	NA	NA	NA	NA	NA	NA	NA	NA	NA	NA	NA	NA	NA	28597	11221	27113	NA	53781	60187	85170	69799	78202	17720	83799	32421	16443	NA	90918	NA	NA	16151	NA	NA	40469	38481	NA	NA	27286	51974
A0A0A0MRF6	493667	589074	684825	430931	550795	275565	641493	183468	547004	681047	787697	558185	730028	2019217	280572	695690	761347	608926	644814	902229	229128	886678	763146	1138520	518765	368260	195963	757568	715685	1413265	1565243	2177015	396916.2	1345153	451842	607710	11726.3	1557282	1303492	2050560	449188	1564287	1489672	928525	1405966	2933414	958496	1668444	2656353
A0A0A0MRG2	NA	NA	NA	NA	NA	90379	NA	NA	NA	NA	60914	NA	64999	NA	NA	81868	67686	107200	69849	67360	NA	119940	69509	106763	NA	54425	NA	99765	NA	49904	71737	149550	36120	85739	57564	39283	NA	127020	73817	178382	27535	88837	126455	176972	89604	149187	24310	50911	NA
A0A0A0MRI1	223340	298730	339860	95171	195323	313560	324175	68392	246460	318230	398898	180824	292780	397450	194325	200051	331470	424870	394025	122280	97638	517120	195130	337406	98687	368004	187395	140180	438762	405460	247300	173990	47762	204240	NA	80090	13543	520644	169340	234744	103641	647438	111630	267728	452812	737205	129944	110961	335576
A0A0A0MRI7	NA	NA	NA	NA	NA	NA	NA	NA	NA	NA	NA	NA	NA	NA	NA	NA	NA	NA	NA	NA	NA	NA	NA	NA	NA	NA	NA	NA	NA	NA	NA	NA	NA	NA	NA	NA	NA	NA	NA	NA	NA	NA	NA	NA	NA	NA	NA	NA	NA
A0A0A0MRJ6	448621	1673664	776398	580257	492515	586337	634813	138339	553285	1075436	888169	417054	555887	1350067	402000	742931	664918	780583	1156805	532320	135879	1143014	797032	611504	326839	644926	359368	524690	729140	912399	1155500	617217	290080	628794	1018610	323887	55795.2	847560	977600	714524	342297	1148774	2035034	916812	864097	1672871	518804	485987	1352174
A0A0A0MRK6	429916	600379	985126	535273	143634	558772	693786	208763	717996	852260	740196	549437	721416	1530136	438545	1579310	600530	1055584	999985	1595720	186047	1481580	1117004	1314589	459709	792474	824988	2713905	1975640	2679200	1632864	2860740	712165	1825118	1163290	655138	52615	2519071	1474330	3009021	443883	2208860	2010350	2776200	1379030	2033228	443556	914936	1809110
A0A0A0MRM8	419831	1307273	813389	561991	423868	477585	584965	135800	411699	630640	603873	788101	504383	498508	231316	623848	457933	617310	591675	596900.4	158471.3	1199763	1088426	1035848	379987	1076608	748185	1498384	1189015	1266371	1339175	1882145	296442	656915	767751	359420	57540.8	820321	635895	1436393	232633.7	925201	1544487	1478234	1051216	1356164	309694	392018	1290124
A0A0A0MRM9	18863592	25377858	27505068	16671126	17784685	30249408	27990730	9846903	24850609	31829056	29635432	30354436	28513973	39657794	16855077	34683509	25949272	39772177	31888391	38703610	8198099	41439965	28517180	34892497	15765253	26148710	18833227	39602329	38331540	44202550	42602595	52536179	14271966	38088387	31123140	17132573	2066979	38672199	31347171	41534431	6802330	27402220	27872208	29101342	24671119	27510606	7897149	16076779	23444596
A0A0A0MRR1	34733	NA	37803	28660	41590	NA	83592	18497	37957	NA	NA	36317	60709	93867	NA	NA	103932	61497	85146	NA	11984	NA	123950	NA	NA	NA	NA	NA	NA	112570	NA	NA	26685	NA	NA	NA	NA	NA	123940	NA	25294	NA	NA	NA	NA	36760	NA	NA	NA
A0A0A0MRR5	30376	NA	NA	NA	29133	27411	NA	NA	NA	NA	NA	NA	NA	NA	NA	NA	NA	NA	NA	NA	NA	NA	NA	NA	NA	NA	NA	NA	NA	NA	NA	71930	NA	NA	28893	NA	NA	NA	NA	NA	NA	125070	NA	NA	NA	NA	NA	NA	NA
A0A0A0MRR7	1646960	2752800	2481763	657290	1279100	2898690	2928910	418430	1860220	3025990	2630488	2152180	2526740	3854578	1038810	1945720	2442307	4576540	3538560	1043490	598673	4770640	4132130	2382999	1189068	2913456	1655357	2710896	4037000	5401830	4937800	3212200	1164720	4526200	2481150	992391	162234.6	5316660	4889920	3012200	778186	4885167	4312526	2132930	3401672	4851700	667020	1210993	3703690
A0A0A0MRT6	399896.9	689929	637825	291629	358970	260685	529749	147028	232893	363440	361494	511588	429197	808793	124729	670880	529782	660267	858051	468129	NA	195145	186587	132170	41441	115582	69504	399363	194832.8	136420	273450	213020	48384	295040	107330	83130	23082	224848	173010	72129	NA	199550	50456	92818	190399	254583	21146	24352	NA
A0A0A0MRV0	5003226	6715377	7323350	5251745.9	4938875	6213904	7413414	2247829	4736479	8049495	6234136	8999866	5954301	9217709	4066737	7401393	6166562	11933291	9656581	8406651	1362581	9513582	7579684	8792711	2796360	6441342	3878155	8685603	7248540	9826216	9177234	10206100	3091382	7656732	6694122	4091700	473991.8	10817616	8458718	11515382	2772686	9459904	9131597	11467473	8073960	12480593	3058821	5203335	9757292
A0A0A0MRV3	168830	233220	308902	148648	151300	380210	302830	43942	215590	381711	342770	477826	267360	350580	133120	366898	287630	541328	455690	419229	31257	566050	507120	488176	154888	372710	NA	NA	43932	113300	29642	NA	NA	32140	NA	NA	NA	NA	NA	NA	NA	30327	NA	NA	18937	34216	NA	23441	NA
A0A0A0MRY0	151932	213507	231280	64618	165117	206990	227256	67567	94334	73033	55790	203290	117020	85835	70480	100860	50802	65057	269653	NA	NA	NA	NA	NA	NA	52921	NA	70097	89684	NA	NA	NA	NA	21389	NA	NA	NA	NA	91281	147420	NA	NA	155610	152981	72003	16936	NA	NA	NA
A0A0A0MRY4	NA	NA	NA	NA	NA	NA	34131	NA	NA	NA	NA	NA	NA	NA	20259	NA	27898	NA	NA	NA	NA	NA	NA	NA	NA	NA	NA	NA	NA	NA	NA	NA	NA	NA	NA	22056	NA	NA	NA	82674	NA	NA	34198	NA	NA	NA	NA	NA	NA
A0A0A0MRZ7	NA	NA	NA	NA	NA	NA	NA	NA	NA	NA	NA	NA	NA	NA	NA	NA	NA	NA	NA	NA	NA	NA	NA	NA	NA	NA	NA	NA	NA	NA	NA	NA	174170	113190	49431	NA	366380	326640	313220	144030	2223500	NA	795390	672310	903860	726830	921670	NA	1602100
A0A0A0MS09	NA	NA	NA	NA	NA	NA	NA	NA	NA	NA	NA	NA	NA	NA	NA	NA	NA	NA	116980	NA	NA	NA	NA	NA	NA	NA	NA	NA	NA	NA	NA	NA	NA	225701	101950	NA	NA	254830	107630	58955	26499	245024	316580	96889	NA	238326	44550	NA	109090
A0A0A0MS24	NA	NA	NA	NA	NA	NA	NA	NA	NA	NA	NA	NA	NA	NA	NA	NA	NA	NA	NA	NA	NA	NA	NA	NA	NA	NA	NA	NA	NA	NA	NA	NA	NA	NA	NA	NA	NA	NA	NA	NA	NA	NA	NA	60354	NA	NA	NA	NA	63576
A0A0A0MS41	NA	NA	NA	NA	NA	1914800	1808000	NA	1054900	1428100	NA	NA	NA	1661100	NA	NA	1231600	1613200	1749300	NA	NA	1916800	1647100	1951700	NA	1262800	780230	2191400	2033300	2478900	2288100	3505500	788860	NA	NA	NA	NA	NA	NA	NA	NA	NA	2097200	2980800	1827200	NA	641520	1102200	2281100
A0A0A0MS45	121728	361218	NA	34884	36496	99641	179112	21173	91740	117940	211700	429133	150090	242036	149486	275793	195857	414030	185557	448749	47502	411035	255789	212789	64640	112270	51192	340755	217839	611346	372580	723077	70198	325995	202217	144910	NA	530326	421566	702632	50056	259686	418897	437870	230864	632267	152175	259904	519488
A0A0A0MS52	NA	NA	16820	NA	NA	NA	NA	NA	NA	NA	NA	28623	100640	NA	NA	NA	NA	NA	NA	52052	NA	125127	91624	66835	31484	44340	NA	161637	60474	47845	73757	53158	NA	153328	NA	NA	NA	50649	NA	120722	27900	NA	60273	NA	NA	117420	NA	20639	NA
A0A0A0MS54	NA	NA	NA	NA	NA	NA	NA	NA	NA	67201	NA	NA	NA	NA	NA	NA	NA	NA	NA	NA	NA	NA	NA	NA	NA	NA	NA	NA	NA	NA	NA	NA	NA	NA	NA	NA	NA	NA	NA	NA	NA	NA	NA	NA	NA	NA	NA	NA	NA
A0A0A0MSA7	NA	NA	NA	NA	NA	NA	NA	NA	NA	NA	NA	NA	NA	NA	NA	NA	NA	NA	NA	NA	NA	NA	NA	NA	NA	NA	NA	NA	NA	NA	27696	NA	NA	24533	NA	NA	NA	39827	18950	45055	NA	38050	80154	43288	35406	34083	NA	NA	NA
A0A0A0MSF9	56230	82096	74761	70889	47608	160583	99550	23537	77931	100470	125539	34373	89207	137264	29435	70183	132883	167017	102960	134813	27915	216190	175789	112975	51057	77141	104414	112480	165786	247011	237820	NA	NA	51040	34384	242410	37734.1	246673	67862	112960	18834	65306	932247	164784	710061	155611	28502	NA	854163
A0A0A0MSH9	42996	31412	40105	25721	44560	NA	58071	NA	47109	58527	65413	41328	55158	NA	NA	NA	38962	27744	NA	NA	22669	53029	51307	57142	NA	NA	NA	54097	84027	40612	73696	60543	57373	62909	NA	NA	10978	88444	48306	93124	31240	18396	NA	83649	NA	NA	NA	59948	NA
A0A0A0MSI8	34589	NA	NA	NA	26168	NA	NA	NA	NA	15247	NA	27146	NA	NA	NA	57218	NA	NA	NA	121012	4775.7	106252	38015	84742	25468	23717	43167	129720	104704	114112	50188	72644	38550	65948	66016	37120	NA	139238	49997	150149	19845.5	40773	109607	122287	59456	236994	30644	88535	264691
A0A0A0MSJ9	NA	NA	NA	NA	NA	NA	NA	NA	NA	NA	NA	NA	NA	NA	NA	NA	NA	NA	NA	NA	NA	NA	121770	121670	NA	64155	43320	181364	338404	219510	194520	233480	59724	NA	151270	NA	NA	146500	84813	179260	26232	166974	164905	218992	150904	381770	46562	57636	176730
A0A0A0MSK2	NA	NA	NA	NA	NA	NA	NA	87076	NA	NA	NA	NA	NA	NA	NA	NA	NA	NA	NA	NA	NA	NA	NA	NA	NA	NA	NA	NA	NA	NA	NA	NA	NA	NA	NA	NA	NA	NA	NA	NA	NA	NA	NA	NA	NA	NA	NA	NA	NA
A0A0A0MSK5	NA	NA	NA	NA	NA	NA	NA	NA	NA	NA	NA	NA	NA	NA	NA	NA	NA	NA	NA	NA	NA	NA	NA	NA	120680	254770	188610	411650	NA	NA	354800	NA	NA	NA	NA	NA	NA	NA	NA	NA	NA	370490	NA	NA	NA	NA	NA	NA	NA
A0A0A0MSK6	157767	179470	291692	243648	156544	237857	271072	58130	193075	169640	310340	244030	221414	411568	153833	322855	384038	355901	368328	497483	49554	450609	807618	572449	12419	349775	271394	686776	811430	905995	939126	1010826	245933	645512	409600	214792	6001.8	1010180	1379910	904715	121869.7	1425654	845175	700594	1267590	762980	393980	269544	895467
A0A0A0MSQ0	NA	278180	NA	NA	NA	NA	NA	NA	NA	NA	NA	NA	NA	NA	NA	NA	NA	NA	NA	NA	NA	NA	NA	NA	NA	NA	NA	NA	NA	NA	NA	NA	NA	148380	NA	NA	NA	NA	NA	NA	NA	NA	NA	NA	NA	NA	NA	NA	NA
A0A0A0MSQ9	NA	NA	NA	NA	NA	NA	NA	NA	NA	NA	NA	NA	NA	NA	NA	NA	NA	NA	NA	NA	NA	NA	NA	NA	NA	NA	NA	NA	NA	NA	NA	NA	NA	NA	NA	NA	NA	NA	NA	NA	NA	NA	NA	NA	NA	NA	NA	NA	NA
A0A0A0MSS3	49446	162453	76561	57840	113781	190857	78031	144901	183627	204306	331698	216370	78014	154876	54441	185368	210225	189539	269409	218234	43995	571966	164139	219138	62237	116160	68141	430242	479896	931926	210593	675804	77699	117629	156362	66899	NA	238564	87425	892632	NA	191241	233157	259109	233974	109140	31456	35407	529015
A0A0A0MSZ1	986576	1589344	1432292	790322	1157263	1664550	680559	427569	406923	1729561	534556	2208191	796127	3231615	964064	2224854	603844	2927085	2516930	2632099	500935	2298530	2105688	2007576	957826	1967503	1454564	2365393	2307355	2701437	3014221	3593323	870915	2245097	768323	914585	151833.3	914293	544063	1309394	120972	768790	939906	1136307	920179	876861	265030	486286	902747
A0A0A0MT22	1339704	1840891	2412995	1423768	1367833	1723916	2055584	385868	1439946	1198750	1194529	1634208	1243852	1704316	2764548	1567046	1361994	1740300	1526000	1822787	304873	2283455	1866195	1608521	756254	1132693	890808	1934105	2236623	2767325	2494420	2982802	740033	1795155	1771993	831263	90625.8	2799328	2460769	2720288	564090	2589914	3020255	3411630	2041482	3586629	688556	1261935	2607545
A0A0A0MT32	NA	NA	NA	NA	NA	NA	108850	NA	58738	107270	110590	132820	NA	128470	29415	101970	NA	159690	114790	NA	NA	NA	NA	NA	NA	NA	NA	NA	NA	NA	NA	NA	NA	NA	NA	NA	24399	NA	NA	NA	78687	NA	NA	NA	NA	NA	102420	NA	NA
A0A0A0MT33	499936	470420	907278	284323	600417	608260	528786	75678	645470	805388	675754	629544	865692	818645	437484	618167	600432	1165697	721851	799791	166542	1330630	951257	734461	341097	1006636	529653	975802	1324253	1318665	1160468	1232660	294728	974487	721212	256514	19448.8	1527260	1394120	1324471	260188	1353150	1662584	1202670	1293097	1924700	443253	647835	1477567
A0A0A0MT83	218407	302167	322066	143798	220210	257050	703910	76646	494726	577819	835890	379423	237720	873039	303012	696892	788652	1061944	754977	687563	60981	1358097	887117	1282662	464472	886139	591156	860607	846206	805747	977187	1099910	427380	879675	1069670	272969	30610	1373898	1150888	1028823	331635	1224893	1131123	1181448	885774	1464875	471882	504074	1039819
A0A0A0MTB8	1803594	2802038	2305895	2464817	1988689	3767354	1982462	932427	2284499	2869280	3140002	3899807	2492805	2498296	1222528	3986000	3335053	2736920	2833335	3889660	700731.5	3984872	3018450	5464562	954745	2516876	1562427	4806123	4631195	5240410	3930187	8874360	1646292	4254116	3474086	2201568	252246	4485362	4747758	11154105	1783991	8037660	7151508	11246452	6884352	9263560	2078834	3616873	8046324
A0A0A0MTD1	806376	2267468	1156397	587960	538422	530270	1146758	318589	751984	1112029	1125416	1105417	912647	1299528	512463	1002681	1110203	1440450	1280545	832784	352230	1790915	1630610	980637	553009	844762	592192	1301816	1748607	1856197	1503530	2810017	559936	2097567	1681247	546664	114131.6	2768920	1081000	3225941	477543	2429971	1394996	1316013	1701593	2690401	725929	338944	2283888
A0A0A0MTD9	NA	NA	NA	NA	NA	NA	NA	NA	NA	NA	NA	30409	NA	NA	NA	NA	NA	NA	NA	NA	19841	NA	NA	NA	32959	NA	NA	NA	NA	NA	NA	NA	NA	NA	NA	NA	NA	NA	NA	NA	NA	NA	48788	NA	NA	NA	NA	NA	NA
A0A0A0MTH3	345819	508543	610152	388136	306010	1127598	926567	139392	530867	386285	597662	956282	508233	920230	177811	886928	462200	1245138	1262951	1281803	109489	1547893	964693	1360581	256159	739001	449420	1771707	1383983	1711777	1630209	2393849	298328	1405465	958721	385667	27508.5	1481022	1221338	1819321	219449	1090195	1543566	1676088	1092141	1616641	257349	530069	1076534
A0A0A0MTH9	1095175	1364505	1480358	670618	786627	872563	892962	318154	874842	1264319	1751777	453902	630000	703946	658720	1554902	608235	1849518	928007	2338984	324584	1866629	1779040	1444913	721827	1362697	840609	2190241	535378	495369	2395785	3146921	732659	845005	1596417	911515	6573.3	986549	723812	3133344	90774	828433	631540	2873802	1827250	913067	660276	238579	676008
A0A0A0MTL5	183704	80432	137124	51448	83460	259260	133848	78952	116611	236990	188716	348682	280889	264530	98155	370497	287212	439007	567687	450457	76336	516307	263326	339127	148142	287268	233985	466473	213942	306907	263897	372570	81505	342220	191894	88211	5272.6	452320	206346	660250	64696	501210	350518	710580	535825	422500	48711	262695	456829
A0A0A0MTN0	487165	885891	827570	451160	513500	764276	1140897	255368	575829	1031256	835624	1160257	873788	765571	295031	1723754	866837	1501533	1674985	1884336	303371	1611924	1754360	2057345	595689	1315082	672684	2091399	1714211	2145224	2009140	3397190	545960	1389500	1069201	601848	88652	1344444	804470	2431184	311279	1473515	1564374	2928229	1589369	1663802	344056	826733	1099416
A0A0A0MTN5	NA	33622	NA	NA	NA	NA	NA	NA	NA	NA	NA	NA	NA	NA	NA	NA	NA	NA	NA	NA	NA	NA	NA	NA	NA	NA	NA	NA	NA	NA	NA	NA	NA	NA	NA	NA	NA	NA	NA	NA	NA	NA	NA	NA	NA	NA	NA	NA	NA
A0A0A0MTP0	NA	NA	NA	NA	NA	NA	NA	NA	NA	NA	NA	NA	NA	NA	NA	NA	NA	NA	NA	NA	NA	NA	NA	NA	NA	NA	NA	NA	NA	NA	NA	NA	NA	NA	NA	NA	NA	NA	NA	NA	NA	NA	NA	NA	NA	NA	NA	NA	NA
A0A0A0MTP3	NA	NA	NA	NA	NA	NA	NA	NA	NA	NA	NA	NA	NA	NA	NA	NA	NA	NA	NA	NA	NA	NA	NA	NA	NA	NA	NA	NA	NA	NA	NA	NA	NA	NA	NA	NA	NA	NA	NA	NA	NA	NA	NA	NA	NA	NA	NA	NA	NA
A0A0A0MTR2	81824	315118	284714	NA	71842	408178	170908	NA	133545	343592	249301	NA	280072	521687	NA	46935	232091	720458	406743	87365	19634	518078	266864	92105	56715	416430	104688	96826	162060	299314	149926	79604	NA	216311	100397	22592	3936.7	194953	359688	31080	NA	110396	151314	102240	54186	229199	49156	28934	192461
A0A0A0MTR7	872716.5	754874	1278641	817408	886216	1494161	1601099	376056	948790	1244768	1555214	1176273	1208460	1932782	657915	1074530	1088156	1781115	2109403	1699714	250912.4	1985172	1823273	1464011	569579	1298616	1021390	2308765	2616235	2524721	3803104	2550999	536029	1670095	1837014	749081	67027.2	3231783	2445387	3868368	931733.4	2929087	3228647	2599856	2693643	4638189	981997	1659481	3594372
A0A0A6YYA0	189900	336950	278500	183310	318156	150810	271780	124914	304090	378268	280897	405720	245413	45536	136510	274920	193590	434875	354050	586910	69219	324720	299630	286300	169960	NA	181987	38111	71557	155306	91411	250709	NA	NA	NA	17694	NA	NA	NA	140160	NA	86834	46654	116260	NA	NA	NA	39788	54987
A0A0A6YYB9	NA	NA	NA	NA	NA	NA	NA	NA	NA	NA	NA	NA	NA	NA	NA	NA	NA	NA	NA	NA	NA	NA	NA	NA	NA	NA	NA	NA	NA	NA	NA	NA	NA	NA	NA	NA	NA	NA	NA	NA	NA	NA	NA	NA	NA	NA	NA	NA	NA
A0A0A6YYF3	NA	NA	NA	NA	NA	NA	NA	NA	NA	NA	NA	NA	NA	NA	NA	229890	NA	NA	NA	33953	NA	245320	263720	193490	66567	121790	NA	NA	165390	242970	217900	223100	115953	200080	168070	96790	14639	184370	NA	196510	59405	222100	115580	26044	49475	NA	NA	NA	NA
A0A0A6YYI3	1227403	2832973	1544410	1231804	1287627	1786970	2381216	640655	1745560	2504846	2172670	2394400	2209340	2135150	682090	2108210	1701993	2902079	2228874	3004803	563433	3325074	2831384	3132858	1238807	2706447	1891049	3446370	4175692	5109330	4932560	5380740	1253716	3704414	2350862	1778065	218076	5051600	3927336	5325760	1079897	4615555	4101376	5485340	3409335	4943990	1395818	1952997	3599290
A0A0A6YYJ5	NA	243100	302360	224390	NA	266490	NA	103980	NA	376609	266410	384490	264630	296920	123880	446100	309420	286220	336960	501040	97149	NA	NA	NA	NA	NA	NA	NA	NA	NA	NA	NA	NA	81149	NA	NA	NA	NA	NA	NA	NA	NA	NA	NA	NA	NA	NA	NA	NA
A0A0A6YYJ8	NA	NA	NA	NA	NA	NA	NA	NA	NA	NA	NA	NA	NA	NA	NA	NA	NA	NA	NA	NA	NA	NA	NA	NA	NA	NA	NA	NA	NA	NA	NA	NA	NA	NA	NA	NA	13185	NA	NA	NA	58414	NA	NA	287200	185260	NA	NA	NA	NA
A0A0A6YYL4	1994264	3096128	3573540	2896967	2439975	4453855	4158945	1071899.3	2382044	4367423	3371566	4519651	3017960	4644885	1607612	4535877	3073480	5563220	4900158	4687203	846254	5323790	6238897	6205416	2097802	4372079	2710293	5882343	4856640	6774651	6408562	7537680	2081597	5590570	5025161	2502385	232790.4	5824780	5119604	7465400	939122	5861850	7176961	6785816	3868289	10326339	2044915	3657560	3385063
A0A0B4J1W0	514221	236552	586878	688690	524624	400001	556701	706223.4	432206	273628	163029	406448	315933	380931	401289	460668	295230	713927	453885	375572	265240	636860	377492	438833	240845	162856	96381	612068	273460	482226	304937	216850	33816	477931	134303	130237	NA	400704	271762	317750	35728	222266	311243	425736	133414	603660	26447	57116	177822
A0A0B4J220	1460009	1629541	2100949	969429	999275	1874171	2107243	555307	1248398	2459940	1645600	2153668	1349925	2348860	899960	1539810	1851750	2329790	2165065	2150814	474069	3293136	2959172	2118720	827730	1202296	607376	993341	1098920	4215962	3908864	3734736	1060586	3459761	1741814	957392	8751.4	3095887	3179412	2315660	674001	2531305	2473762	2079120	1866216	3298825	741377	1069685	2702705
A0A0B4J294	161314	270860	241865	152287	48034	285160	250710	79297	158100	241200	280490	243005	197457	127550	60694	272160	93823	315280	97603	300350	71460	408470	340080	342462	66678	149310	106040	265047	177270	329247	266530	483740	81567	310916	204900	106180	26337	419170	418070	529536	106174	343300	250840	447202	281148	544860	126316	219792	337310
A0A0B4J2A0	121300	83075	173384	170331	59983	185045	200388	60134	84671	151800	170419	208290	155294	173850	96222	217753	176151	175445	252840	272730	65115	429880	269720	352530	106958	214219	208143	544643	505122	597060	521040	683022	158869	415480	348398	177384	32306.5	555479	350105	719207	103452	409175	481180	712510	458728	584266	214078	282343	455827
A0A0B4J2E5	682122	1085540	1046142	723556	561013.8	1419294	1187804	386568	836417	1244769	1091490	1619446	1264038	1496157	550966	1641430	1060580	1391640	1507919	1970620	236058.7	1558755	1326729	2015780	714767	2220386	1126662	3135069	3133432	4678449	4227433	6707805	1049405	1357779	2273868	1083340	88536.6	2893826	2411977	5258453	539013	3687476	2434420	5711451	2304093	7160015	593663	2391304	3255369
A0A0B4J2E8	NA	NA	NA	NA	NA	NA	NA	NA	NA	NA	NA	NA	NA	NA	NA	46113	NA	NA	NA	NA	NA	NA	NA	NA	NA	NA	NA	47516	32825	89622	56657	152449	NA	NA	26429	NA	NA	NA	NA	NA	NA	NA	NA	NA	NA	NA	NA	47311	NA
A0A0B4J2G4	332286	331451	424681	450157	286128	400368	258390	187163	279497	392860	421981	483226	464290	402774	280862	474467	315280	309433	359592	519367	176231	677342	534557	725765	314723	558635	356873	689832	564471	666945	655002	581404	168919	654420	588554	353353	13248	364082	235000	506871	110107	486119	451488	526192	285200	495468	92420	245220	324354
A0A0C3SFZ9	71138	92016	108021	23273	58444	201156	232080	NA	192818	143713	258470	314056	132255	246748	32823	445298	259317	272197	180914	217817	35024	435854	662231	361281	179705	201881	131291	514658	308817	306798	459959	744243	93298	310337	300201	96108	NA	376113	243852	601202	67694	462391	693552	635915	463236	406057	NA	111453	293540
A0A0C4DFL7	1141851	1434872	1965424	1036490	1240818	1978904	1559239	513619	1523642	1966296	2051744	2142863	2149591	2628230	986066	2421878	2192350	2479980	2683400	3603979	445363.2	1437641	2779479	2665060	1005159	1880040	950004	3576240	3177974	1576747	2609438	2534930	639786	1613580	1191969	848503	142927	1854388	1947535	2494300	569472	1558320	1195038	3024750	1403330	1870470	528728	1353047	1159872
A0A0C4DFL8	NA	20191	136497	125085	49419	NA	NA	34259	115439	70707	125750	90155	104105	NA	36891	41475	89119	NA	107490	80630	44926.4	NA	37098	NA	15424	NA	NA	NA	NA	26678	106444	65913	NA	NA	NA	NA	4936.9	NA	96634	136384	16211	35083	108737	NA	46807	66078	NA	26648	210590
A0A0C4DFM1	402757	530940	260705	379334	395688	681350	897208	280656	391421	495188	807586	1043750	730309	1235408	317179	699631	561148	1226865	888028	1314848	176793	772023	637497	698025	98408	540682	107627	239483	172076	91168	339848	538439	157627	521054	115451	219021	22058.9	750773	556255	1179483	136950	755510	622030	789270	505540	857716	158775	320098	675007
A0A0C4DFN1	36072	93410	64031	150690	29986	117906	NA	30036	55387	69881	103592	70131	73674	136977	29264	131099	48625	114355	129561	132255	15516	194266	70569	171471	49841	263258	119300	329861	251971	191512	426892	663170	118919	651965	224980	236182	5977	348471	395666	396778	49988	462924	462624	880873	301548	488288	79306	138604	222767
A0A0C4DFN5	NA	NA	NA	NA	NA	NA	NA	NA	NA	NA	NA	NA	NA	NA	NA	NA	NA	NA	NA	NA	NA	NA	NA	NA	NA	NA	NA	NA	NA	NA	NA	NA	NA	NA	NA	NA	NA	NA	NA	NA	NA	NA	NA	NA	NA	NA	NA	NA	NA
A0A0C4DFP8	NA	NA	NA	NA	NA	NA	NA	NA	NA	NA	NA	NA	NA	NA	NA	NA	NA	NA	NA	NA	NA	NA	NA	NA	NA	NA	NA	NA	NA	NA	NA	NA	NA	NA	NA	NA	NA	NA	NA	NA	NA	NA	NA	NA	NA	NA	NA	NA	NA
A0A0C4DFR3	24698	62404	NA	NA	22411	54188	50826	NA	NA	NA	48767	38911	NA	88515	NA	23886	NA	69329	71530	NA	NA	81885	51394	NA	20594	NA	27861	29044	49448	NA	65830	127180	18376	56547	NA	21197	NA	46127	NA	NA	NA	145606	47153	88515	85685	96766	NA	30779	190750
A0A0C4DFS6	NA	NA	NA	NA	NA	NA	NA	NA	NA	NA	NA	NA	NA	NA	NA	NA	NA	NA	NA	NA	NA	NA	NA	NA	NA	NA	NA	NA	NA	NA	NA	NA	NA	NA	61937	43600	NA	94862	81169	75236	11920	NA	91357	102350	109290	86988	27772	33206	71881
A0A0C4DFT3	112332	NA	131503	70629	81180	153177	55100	77972.7	NA	136000	41210	182979	NA	87313	NA	222396	156912	142717	64557	43542	54215	185037	173910	120671	51677	70775	57660	192310	49997	168838	74255	590606	162168	319779	404146	189730	22450	355904	278250	639354	75881	487228	699629	641519	376741	406388	85835	111580	518303
A0A0C4DFT8	NA	118541	43630	NA	18181	NA	34312	NA	NA	64448	31423	29789	NA	NA	NA	NA	NA	NA	NA	33064	9257.9	108639	87982	114793	44443	111376	68237	NA	43091	NA	NA	66961	NA	55575	NA	NA	NA	44656	NA	237499	NA	87770	NA	99437	70402	NA	NA	15304	73573
A0A0C4DFU2	350020	747580	677047	194212	354788	918433	795205	96286	427648	517114	572921	370841	384523	500910	339375	279922	395542	1296620	773553	419923	82717	850810	980560	663470	128980	568440	364253	484185	457650	891270	1246870	1008893	291965	632480	1049460	325283	35917.4	1352540	999250	454676	123017	1079630	1824090	531564	631567	2498360	520683	197404	1144200
A0A0C4DFW2	NA	NA	73217	NA	NA	54910	31319	NA	NA	NA	36082	NA	NA	NA	NA	NA	NA	56884	NA	50388	NA	89263	57514	59545	NA	36464	37122	76179	47601	136677	NA	84584	NA	NA	NA	NA	NA	NA	NA	NA	NA	NA	NA	NA	NA	NA	NA	NA	NA
A0A0C4DFX7	363660	111640	31432	68912	75765	NA	175677	NA	45829	70739	48944	322651	335414	517419	157044	377049	360756	213293	449740	102010	41587	105990	155287	244661	43043	58420	121511	477346	337460	464630	677690	478458	136985	476810	318466	114231	33940.5	458394	449235	588829	122594	428380	477954	469979	493058	944550	193414	225134	578370
A0A0C4DFX9	325163	571009	454274	336959	366683	456219	499352	144612	548013	348373	345093	711791	544163	894974	288240	687313	434535	572433	483945	929287	154426	673996	697498	581029	212555	451267	482360	974460	905191	1113183	382200	1322740	236286	579860	733050	326927	18157.8	926186	335290	347060	20041	252223	618921	514000	145592	167034	86618	135185	689627
A0A0C4DG33	NA	NA	NA	NA	NA	NA	NA	NA	NA	NA	NA	NA	NA	NA	NA	NA	NA	33381	NA	NA	NA	NA	NA	NA	6081.7	NA	NA	NA	NA	NA	NA	NA	NA	NA	NA	NA	NA	NA	NA	NA	NA	NA	NA	NA	NA	NA	NA	NA	NA
A0A0C4DG44	524610	1169493	1219300	222980	599080	1273436	1117900	166665	530110	899010	855901	317230	484470	NA	373843	336140	594050	NA	31188	494340	193604	1600740	956050	534340	367701	840259	523620	620540	862155	1520446	1448130	886543	492537	1234300	1074080	261819	57507	1443988	1318156	621751	321340	1785524	1479804	803075	1031837	1878612	482720	327961	1178387
A0A0C4DG89	5257179	9033859	8480073	4940123	6690411	10338521	8050564	2488410	7327583	9347257	9366862	11314112	9583903	14365657	4857319	12465877	10570406	14985231	13503428	12251519	2588886	15571287	11920338	12967472	5296820	10241510	5925726	13205429	10476416	16157515	15298819	19899933	4733746	14794412	10016517	5684069	697672.1	17670649	15495019	17497371	3376685	16674992	15491114	15236751	11773646	18583353	4236221	6954403	14760871
A0A0C4DGA2	30481	89597	139972	35742	36746	109868	135421	NA	87996	247973	203793	83062	143030	339810	102918	149517	192588	361861	340613	139690	25976	407943	137654	49410	NA	87378	123365	248966	172776	219345	243911	209576	57305	202975	75089	NA	NA	229090	420430	136210	NA	203620	208490	107290	214088	449270	31483	45297	681840
A0A0C4DGA6	141253	120822	152190	55975	33394	226507	376120	12736	216809	236228	325172	426964	180511	639015	87771	378493	240940	521998	502921	430526	110202	620941	663141	682584	233002	305531	309024	607030	615277	1596094	2359822	1786400	360657	1670025	270169	456211	46909.2	758253	919756	775290	358550	1239943	1176385	1761190	1438402	1352256	452370	742346	1728928
A0A0C4DGB5	NA	1477000	NA	NA	NA	NA	NA	NA	NA	NA	NA	NA	NA	NA	NA	NA	NA	NA	NA	NA	NA	NA	NA	NA	NA	NA	NA	NA	NA	NA	NA	NA	NA	NA	NA	NA	NA	NA	NA	NA	NA	NA	NA	NA	NA	NA	NA	NA	NA
A0A0C4DGC9	56881	NA	NA	61070	53359	NA	NA	NA	71089	97020	NA	76344	NA	NA	NA	NA	NA	NA	NA	NA	NA	151790	NA	NA	NA	NA	NA	NA	NA	NA	NA	NA	NA	NA	NA	NA	NA	NA	NA	NA	NA	98619	100970	72770	NA	152830	34219	34471	NA
A0A0C4DGF2	67384	41819	NA	NA	NA	42394	NA	20696	NA	NA	NA	110743	56427	70932	NA	85296	81938	91488	64141	133469	11523	66705	NA	NA	19262	34551	NA	150777	86450	108020	61321	80385	38421	69124	NA	26529	NA	89429	168187	257664	37340	162920	50264	196354	68558	55006	37850	25788	187924
A0A0C4DGP2	NA	NA	NA	NA	NA	NA	NA	NA	NA	23395	NA	NA	NA	53734	NA	NA	76534	69663	103350	102232	58665.2	421978	158645	292238	91619	371115	121399	482094	518099	694564	617913	684789	257648	928232	556238	142972	16984.3	608774	425910	676334	109430	702193	829828	920036	34930	959603	144113	168249	585075
A0A0C4DGQ5	802501	1457741	2051288	1099071	919608	1402491	1234084	292800	964059	1301915	1791745	1621540	1400221	1804173	532280	1615691	1475919	1728420	1671290	2100980	154124.8	1837790	2004326	1670184	442308	796782	921381	1937540	1274409	1761632	1596140	4969320	658444	1085572	948285	627797	27400.6	1162640	1541580	4346872	106732	2538550	3389780	4159026	1325662	4278980	701795	1669896	2105724
A0A0C4DGQ8	26565	37325	62942	NA	NA	112427	112286	NA	32555	43112	92044	123857	NA	33699	NA	125630	39245	176347	43144	144524	18210	135970	122937	227716	63233	214948	65726	338392	307482	549396	382844	733383	63500	568528	381451	154436	5437.7	563809	451712	631659	34026	370369	308747	555455	276958	626964	117576	131457	270507
A0A0C4DGR5	NA	NA	NA	NA	NA	NA	NA	NA	NA	NA	NA	NA	NA	NA	NA	NA	NA	NA	NA	53463	NA	NA	NA	NA	NA	NA	NA	50544	36498	NA	NA	NA	NA	NA	NA	NA	NA	78670	NA	NA	NA	NA	47132	NA	NA	NA	NA	NA	NA
A0A0C4DGS1	4994128	9949965	10974343	5797327	5160405	10074362	10139553	2239529	7464143	9613646	9104522	10609881	8996701	11975362	4302290	7967558	9476052	16001806	12813429	12562898	2473499.9	18114516	13217862	13708270	4419986	11918289	7189721	16025134	14271341	17957042	14582083	22694256	4634459	14259734	10835025	5994994	705369.7	17459813	12242247	20557620	2963554	16416430	13973508	18487447	10620990	24768421	5213653	7731935	14880640
A0A0C4DGT3	NA	33961	NA	NA	NA	NA	NA	NA	NA	NA	NA	NA	NA	NA	NA	NA	NA	NA	NA	NA	NA	NA	NA	NA	NA	NA	NA	NA	NA	NA	NA	NA	NA	NA	NA	NA	NA	NA	NA	NA	NA	NA	NA	NA	NA	NA	NA	NA	NA
A0A0C4DGU2	51473	NA	94417	117844	44267	192379	167373	31198	96709	158083	111703	196118	165103	239389	79708	197583	116707	244846	258068	276031	26104	197040	226600	210490	NA	106990	76339	221010	239481	282806	336556	353368	NA	241855	237274	67472	NA	250751	239352	274130	NA	134616	102190	196847	136727	98159	NA	NA	147940
A0A0C4DGU3	NA	NA	NA	NA	NA	NA	NA	NA	NA	NA	NA	NA	NA	NA	NA	NA	NA	NA	NA	NA	NA	NA	NA	NA	NA	NA	NA	NA	NA	NA	NA	NA	NA	NA	NA	NA	NA	NA	NA	NA	NA	NA	NA	NA	NA	NA	NA	NA	NA
A0A0C4DGZ1	62788	NA	97277	46772	79494	115490	123950	NA	NA	119270	146636	123860	125128	155490	52258	123407	146215	147620	117770	127110	45100	185833	182690	18820	61957	152508	NA	212883	247616	273037	215998	171080	NA	233125	120950	69166	10572	202150	182330	297606	NA	226920	229430	140450	148830	210200	42707	77466	136740
A0A0D5XQ77	240000	588250	531500	153580	308560	498130	513670	89515	368024	480980	482400	364660	377230	630320	235860	333260	343130	639850	647305	435440	160819	1247840	1008490	464030	376884	604677	477479	506050	639600	984500	1226610	872570	399881	974810	814280	148620	53118.1	912880	880680	459410	166350	844850	768240	499720	530700	NA	219660	203780	634430
A0A0D9SEI0	NA	NA	NA	NA	NA	NA	NA	NA	NA	NA	NA	NA	NA	99932	NA	NA	NA	45436	NA	NA	NA	141930	NA	NA	NA	NA	NA	NA	NA	NA	NA	NA	NA	NA	NA	NA	NA	67520	NA	NA	NA	NA	NA	NA	NA	NA	NA	NA	52577
A0A0D9SEJ5	1163334	1501308	1403673	463060	913492	1480400	1374601	314340	1092888	1777649	1308737	972561	1390412	1931266	921798	1176429	1394843	1812244	1699055	1432716	465010	2614062	1842404	1374767	930625	1420254	1100669	1877875	2389898	276265	2692047	257260	99169	547888	188284	77677	NA	280866	456875	314043	32068	324882	184705	206590	167819	229070	35209	30811	171347
A0A0D9SEU5	58143	79469	55465	39257	NA	150621	165572	20347	63257	NA	NA	NA	NA	77091	39453	79651	NA	98250	137733	128100	17358	298990	265515	223732	55156	95137	70652	129380	280280	309720	NA	562271	89459	305084	186430	164661	6458.1	308150	365139	872020	62148	881416	492326	462880	477780	441269	131074	467487	1041893
A0A0D9SEW3	NA	NA	67737	NA	NA	40698	63149	NA	NA	NA	NA	NA	NA	NA	NA	NA	NA	NA	NA	60524	NA	112790	57867	49532	31127	45997	36939	72999	102120	120310	104990	NA	NA	39932	NA	NA	NA	NA	NA	NA	NA	NA	NA	NA	NA	NA	NA	NA	NA
A0A0D9SF44	NA	58564	43041	20787	NA	63724	32804	NA	NA	29452	NA	38494	47123	73972	NA	35913	40158	105110	37889	NA	NA	NA	54273	NA	NA	36158	35367	48925	59161	76435	72483	124540	32037	NA	98063	50575	5952	110850	106320	104820	24873	152140	115900	118520	68604	174330	52961	57057	137160
A0A0D9SF60	NA	NA	NA	NA	NA	NA	NA	NA	NA	NA	NA	NA	NA	NA	NA	NA	NA	NA	NA	NA	NA	NA	NA	NA	NA	NA	NA	NA	NA	NA	NA	NA	NA	NA	NA	NA	NA	NA	NA	NA	NA	NA	49510	NA	NA	NA	NA	NA	NA
A0A0D9SFB3	18249678	31945860	28212983	22678061	19706667	37668954	30534246	8673464	22689085	30615902	30825108	37270328	27860858	40140136	15743667	36372668	27267880	44512844	39913394	44920631	7307278	49883651	40917143	37064402	13022586	32187349	20899325	45281700	39462712	52554224	47843185	64585090	13525358	47044235	32043881	17841286	1949406.3	49387788	38470634	60602755	9746655	54377468	49684334	52505559	32254746.9	58295540	11775863	19424777	44125618
A0A0D9SFD0	136260	186410	160850	101390	103980	233340	184380	44821	143730	188980	204200	177760	159580	225140	117520	NA	NA	240220	NA	NA	44073	300070	190580	237910	109890	197280	116730	230740	190060	337760	247840	294940	63137	219640	143490	55446	NA	100050	88958	145190	NA	NA	NA	NA	190490	51688	NA	NA	NA
A0A0D9SFE5	2166200	2789000	3246200	9315200	2749400	2590100	2701600	2555400	4013000	2758900	2439600	2030800	2972400	3288800	2856600	2534700	2858900	2674500	2667400	2674700	1292300	1099300	NA	1585300	2799500	5361500	3193700	2157300	3594100	1611200	NA	2138700	NA	2354200	3357700	3390200	195500	3539800	NA	1723100	2496500	3767300	3473200	1473400	3060900	5733300	4166400	3256700	3265900
A0A0D9SFG6	22266	NA	49960	NA	23639	40888	48497	NA	20509	NA	35710	46450	NA	45969	24291	50854	NA	77053	63874	58564	NA	63196	58292	62317	NA	NA	38173	78577	59169	NA	NA	99988	NA	71444	101740	26183	NA	65339	75938	94785	NA	68680	NA	85019	59809	97646	27633	NA	54542
A0A0D9SFK2	1794483	3216537	3162439	1638323	1949717	3215750	3116918	795108	1900727	2582345	2921028	2794768	2086183	3482902	1277724	3007615	2239032	3941742	3798888	4500500	739020.6	5003014	4010240	3941539	1617566	2735378	1637659	4754449	3609195	5310495	5812698	6382452	1043698	6270013	4441305	2041079	191787.6	7148069	7549426	6068830	1225190	7184094	6533821	5098866	4988674	7502051	1461056	2398573.1	5734474
A0A0D9SFL2	176867	268643	303379	94315	179731	719464	775720	36353	90166	231732	158789	191171	253854	238713	114806	202190	295805	343543	357089	599548	166157	426050	342855	111590	139138	206983	169316	284790	383512	470652	439197	893500	128039	234173	137780	137408	51881.2	309750	171250	195670	163268	223070	206540	213840	395575	454850	93653	358603	331451
A0A0D9SG71	39462	114900	NA	40559	50804	132460	152890	32445	70989	99704	118350	97318	96893	150390	52236	87551	75493	208710	126820	133940	NA	188140	207380	NA	NA	119770	76221	140140	123530	258500	138000	158130	35699	308430	203110	65886	NA	387880	308050	398390	22091	401650	340330	341860	186603	245680	91743	62154	129360
A0A0D9SGG1	242470	363360	303790	255770	383190	348870	424430	107750	302940	NA	412920	526410	311180	478650	217320	478200	431730	511520	465310	532830	NA	662490	495030	558680	NA	NA	NA	622520	NA	92271	NA	NA	221610	NA	NA	NA	NA	NA	NA	NA	NA	NA	NA	NA	423200	NA	NA	319470	NA
A0A0G2JH67	NA	NA	NA	NA	NA	NA	NA	NA	NA	NA	NA	NA	NA	NA	NA	NA	NA	NA	NA	NA	NA	NA	NA	NA	NA	NA	NA	NA	NA	NA	NA	NA	10294	NA	NA	NA	NA	NA	NA	NA	NA	NA	NA	NA	NA	NA	NA	NA	NA
A0A0G2JH68	3026045	4309206	4981389	2856861	2763674	3161517	4629885	1132715.9	3104592	4790661	5546359	4613042	3558407	5559547	2131829	5416971	4213217	5657254	5822823	6047918	1251635	6001251	6686653	6228865	2305232	4014864	2586259	7524602	5659502	6784237	7913162	11291525	2625816	7626672	4353697	2960351	292595.7	9395484	8570574	13664258	2070224	11586788	12294449	13990082	8937244	12975331	3195431	6002824	10392907
A0A0G2JHC2	1702200	2895910	3672760	1806964	2230387	3133627	3506890	904419	2494350	3145380	3134317	3439499	3015797	4281560	2068187	3455805	2383477	5069650	5028480	4091310	737900	4579835	4056550	2963350	1434760	3178780	2214339	5295960	3867631	4238924	5057277	5700043	1594439	4589929	4302814	1948188	282862	5445150	5333994	6540192	1077058	6134589	5647008	5490740	3664582	6349840	1208330	2082698	4064919
A0A0G2JIF2	6130349	5987724	9929528	4436574	5489078	9671564	10751796	2268951	7054246	9766410	10445229	12734163	8691230	11008969	4098499	11387700	9087989	13823076	12945024	13217280	958508	9715246	12915001	12452401	3111289	7202120	5648570	16802339	11619135	15812143	18776737	26031483	4766022	16401767	12729802	5188833	566323	16712722	17318274	20180552	2917440	18992765	17753244	21154808	12238996	18371199	3592232	5645729	15097654
A0A0G2JIS2	162236	204235	254893	34109	220239	101127	120393	NA	151277	150926	217962	266986	263674	249684	113391	261986	91784	425153	259591	314389	44544	556705	623449	514032	240447	509456	286554	733669	572563	727078	660866	723229	136265	506807	440012	171286	8507	594477	444441	594648	56250.9	240322	670546	553274	502730	903698	164741	281465	553020
A0A0G2JIW1	19908006	50033249	32143045	19529348	18559612.1	40888175	36330412	9214278	23383372	36991087	40511442	36616689	27188470	38748934	17554889	33981246	27248054	52473194	42867564	42052538	7022977	54788104	49025808	42489352	15029194	36570645	25239201	51130198	50778687	69596279	74609835	82378757	17312030	57490387	48002904	20842860	2678362.1	70923627	56714452	71554371	12003543	79507916	76899527	72133496	44334894	80628674	19526326	27346282	53890849
A0A0G2JJD3	32936	63875	70536	34287	35524	94995	61645	13727	NA	69533	NA	94345	40910	63531	NA	75751	52757	177356	64887	103090	NA	NA	52319	94235	23982	120422	30530	NA	72691	180408	141343	392290	39023	157919	57011	42505	NA	199254	NA	247778	29595	250070	162024	205516	157718	94517	NA	NA	NA
A0A0G2JKR7	35758	46175	28850	NA	16275	51638	NA	NA	NA	46508	29012	34138	18414	NA	16040	35467	35347	51459	39859	NA	NA	102929	NA	81952	26129	61291	35482	86604	71978	101080	52086	NA	19124	73166	34465	27936	7959.9	160755	114984	134471	31029	151379	190448	79603	47476	178763	18429	36527	64610
A0A0G2JKZ1	724220	1281820	1234940	807880	848440	900780	1468020	526160	1079120	1361900	1171230	974660	1123980	2374530	548610	1065000	1044520	1985280	1010700	1465020	110300	126800	51537	78070	NA	107510	NA	1539260	1007436	1236166	1249100	1747780	408270	1164700	808193	401160	64154	1144200	904350	1494150	309100	1406670	1201800	1736430	984600	1298800	335980	545310	1221400
A0A0G2JM38	NA	NA	NA	NA	NA	NA	NA	NA	23342	24679	NA	NA	NA	NA	NA	NA	NA	NA	NA	NA	NA	NA	37044	NA	NA	NA	NA	NA	NA	NA	50856	NA	NA	NA	NA	NA	NA	NA	NA	NA	NA	NA	NA	NA	NA	NA	NA	NA	NA
A0A0G2JMH6	5704090	11191360	10499964	6105310	6186797	9656656	11693430	2674710	6066998	8802090	8887400	6861253	9038080	12282986	4767230	8993712	9471428	14321600	9636200	12611100	2404918	11643070	12256170	11078650	4068597	9163420	5626675	13921710	14069700	15228580	15789170	18067270	5661181	8845460	10174618	5071062	610566	12606340	7813010	11966420	3367618	13502560	14221340	16941400	13124823	15589210	4196296	5428671	16312532
A0A0G2JMZ6	436270	403900	463780	488410	352860	558580	390560	234080	471370	433120	403830	424440	692330	574940	273290	574340	661680	653270	594130	665460	170630	NA	NA	NA	NA	NA	NA	NA	NA	NA	NA	NA	NA	NA	NA	NA	NA	NA	NA	NA	NA	NA	NA	NA	NA	NA	NA	NA	NA
A0A0G2JMZ8	NA	114713	NA	NA	NA	33348	NA	NA	NA	31074	NA	25184	NA	NA	NA	NA	NA	NA	NA	83184	NA	45313	26135	22805	NA	27534	NA	73224	34480	NA	NA	68132	NA	NA	NA	23877	NA	34211	NA	71174	NA	NA	NA	NA	50515	NA	18393	NA	NA
A0A0G2JN29	3143355	4481806	3181088	3546507	2909494	5485713	3436535	1080052	2195401	3772879	2772785	3917204	3632709	5435272	1624960	2597851	3948157	6032471	5437438	4547249	947050.9	7549155	5342118	5525890	2239341	6136005	3008495	7126263	7390269	10193771	6645638	10185801	2963172	7638043	4979038	2878323	332284.6	10422282	5961924	7738618	1518616.3	9264003	7736120	7293786	5683533	11801806	2202780	3341939	7702195
A0A0G2JNE9	NA	NA	NA	NA	NA	NA	28073	NA	NA	NA	NA	NA	NA	NA	NA	NA	NA	NA	45206	NA	NA	NA	NA	NA	NA	NA	NA	NA	NA	NA	NA	NA	NA	NA	NA	NA	NA	NA	74707	100970	NA	90072	NA	71682	NA	70331	NA	NA	96935
A0A0G2JNR6	NA	NA	NA	NA	NA	NA	NA	NA	NA	NA	NA	NA	NA	NA	NA	NA	NA	NA	NA	NA	NA	NA	NA	NA	NA	NA	NA	NA	NA	102730	90635	NA	NA	NA	NA	NA	NA	NA	NA	NA	NA	85133	NA	171360	NA	NA	NA	55830	NA
A0A0G2JNU3	NA	84012	153800	139125	NA	153770	150570	NA	61207	92718	168100	149980	93947	95263	NA	253940	61796	NA	280930	360170	NA	NA	NA	225230	NA	NA	104230	NA	NA	338620	410610	574460	NA	243880	149450	NA	NA	271760	412400	623800	NA	566530	399820	NA	110190	NA	NA	109190	174640
A0A0G2JNZ2	1059242	1409511	1631787	1078825	841712	1776330	1689435	504874	1069665	1496744	1636204	1533021	1549937	2525290	823215	3800520	1569764	2524087	4086249	2847135	264396.6	2705921	4183573	2099781	870991	2088903	1120553	2393829	2674503	3416229	2887779	4001608	1036754	3080969	2671093	1120982	70599.5	3080785	2538537	3759105	511531.3	2869385	3471175	3741510	2272526	3424782	985102	1289022	2123582
A0A0G2JNZ5	114560	284910	230671	102290	144009	218029	225992	83038	127620	207519	195214	196810	NA	NA	98131	237140	160670	268881	317452	311914	48648	239060	227510	210920	96475	161870	158510	302090	91475	143810	103090	109240	42438	139470	132320	23950	NA	159230	100980	74346	26269	178430	246590	92582	101010	245970	48166	45049	87346
A0A0G2JNZ7	64246	571228	NA	112095	NA	NA	NA	42408	NA	NA	77006	195703	49879	NA	29987	164941	59029	104900	95898	256470	6020.4	42505	85472	109470	34542	NA	NA	126090	NA	39197	NA	214740	19480	129230	NA	NA	NA	NA	179651	NA	NA	NA	NA	NA	NA	NA	NA	NA	NA
A0A0G2JPH3	39242	253340	74873	63786	43333	52608	69872	18078	55323	66602	75328	97345	47108	56233	NA	76738	58805	69800	80946	90092	16090	85903	70174	94151	NA	NA	NA	NA	NA	NA	NA	NA	NA	NA	NA	NA	NA	NA	NA	NA	NA	297750	280150	315040	260190	349520	NA	174400	337460
A0A0G2JPT5	NA	NA	31259	NA	NA	NA	NA	NA	NA	33798	NA	48378	NA	NA	NA	NA	NA	NA	48785	NA	NA	121887	20543	110782	23238	39780	NA	110880	89866	118127	40775	139352	18414	156467	30465	NA	NA	111707	47079	223066	41540	128809	NA	105660	NA	214931	NA	39577	117059
A0A0G2JQ20	NA	NA	61557	NA	NA	76003	95503	NA	NA	NA	NA	50898	45546	35491	NA	NA	35301	68433	72581	29017	NA	119970	179141	195820	NA	51400	NA	175272	221168	304837	328025	463427	48647	135104	274280	72412	NA	390880	84661	437225	48939.3	205883	463984	313452	191600	268320	37860	96435	193564
A0A0G2JQX1	173230	100100	25260	NA	13586	NA	15295	13401	NA	38477	NA	41499	31577	NA	NA	NA	NA	26992	46165	73934	68558	319850	190640	254920	NA	NA	NA	NA	NA	46125	31705	NA	NA	NA	NA	NA	NA	43403	30679	NA	NA	45543	50094	58817	31320	52469	NA	NA	48649
A0A0G2JR50	27707	NA	NA	NA	NA	NA	NA	NA	NA	NA	NA	NA	NA	NA	NA	NA	NA	NA	NA	NA	NA	NA	NA	112610	NA	135570	NA	NA	NA	NA	NA	NA	NA	NA	37807	NA	NA	310408	NA	NA	151810	NA	NA	NA	NA	NA	NA	150400	NA
A0A0G2JR51	NA	NA	NA	NA	NA	NA	NA	NA	NA	17502	41737	NA	NA	NA	NA	NA	29601	NA	30272	NA	NA	NA	28051	NA	NA	25350	NA	NA	NA	NA	NA	NA	NA	NA	NA	NA	NA	NA	21443	NA	NA	NA	NA	NA	29101	NA	NA	NA	NA
A0A0J9YWL0	245880	1769833	958027	477789	898435	918514	1111883	316755.4	556238	745369	751721	893830	787878	840647	617642	889800	649195	1204260	1370003	1358923	301238	1738908	1387490	610138	145804	635041	246663	779557	1085526	802289	1073689	1652594	401152	1268705	766940	531739	15290.2	1801509	1180885	1523278	225383	1034828	1383200	1009160	989181	1317110	337448	427468	1344115
A0A0J9YXF2	NA	39844	NA	NA	NA	NA	NA	NA	NA	NA	NA	24528	NA	NA	NA	NA	NA	NA	23920	NA	NA	NA	NA	NA	NA	NA	37536	NA	NA	NA	NA	NA	43479	75643	99015	NA	NA	85682	60693	404762	77593	425500	541798	481038	395383	560179	117535	189333	515832
A0A0J9YXM6	28796	NA	87020	78611	NA	194400	86304	NA	NA	NA	NA	72749	NA	240070	NA	NA	NA	NA	NA	129670	NA	301419	134600	107950	22878	NA	29559	129260	NA	275930	NA	NA	NA	NA	NA	14432	NA	NA	NA	NA	NA	NA	NA	NA	NA	NA	34219	NA	NA
A0A0J9YYD9	NA	NA	NA	NA	NA	NA	NA	NA	NA	NA	NA	NA	NA	NA	NA	NA	NA	NA	NA	NA	NA	NA	NA	NA	NA	NA	NA	NA	NA	NA	NA	NA	NA	NA	NA	NA	NA	NA	NA	NA	NA	NA	NA	NA	NA	NA	NA	NA	NA
A0A0R4J2E8	NA	NA	NA	NA	NA	NA	NA	NA	NA	NA	NA	NA	NA	NA	NA	NA	NA	NA	NA	NA	NA	NA	NA	NA	NA	NA	NA	NA	NA	NA	NA	191900	64315	NA	154550	60667	8229.4	NA	250330	NA	NA	NA	NA	NA	NA	174880	58963	84113	162240
A0A0R4J2F6	41821	44793	99297	99709	37350	NA	88472	17509	82007	70722	103288	77418	44827	105231	58335	67770	105094	160116	130302	158718	32823	184604	125945	404741	50461	264240	156436	376880	84200	130270	394236	606400	147400	423150	328267	19210	23681.6	89851	141228	128443	91163	50192	190939	51844	146220	97047	NA	83501	181484
A0A0R4J2G3	132772	117966	143803	25168	97178.5	156576	213361	51898	151980	228416	208622	255405	126399	207750	58502	248136	172877	260810	323436	410642	39148	150606	152352	259064	133081	293963	199209	502932	433326	556746	509166	626976	194620	448605	231902	113756	26043.2	532624	592936	591942	64794	527591	494702	580286	499651	750317	144746	296915	540069
A0A0U1RQK7	205500	666932	759347	391338	515617	765312	652105	193707	567238	906981	637757	561344	424860	509982	366881	877886	728326	439704	1086297	788226	351586	1055770	1057444	1076288	462596	905565	506707	748197	1158601	1387602	1125608	1765347	511925	1255666	1027087	583664	352693.3	1236286	1167812	1674495	387434	720860	1494033	1607799	1060652	1773787	212056	738446	2033763
A0A0U1RQL9	19085	54002	43313	NA	31373	71042	44764	17492	37418	53829	61053	35452	NA	81399	NA	NA	31695	278796	52348	40558	19746.4	249073	219741	81868	32051	72382	100995	138778	220434	298465	243587	286940	42684	238043	224047	74807	NA	361790	195459	230253	14047	105230	96071	228067	167622	316340	48938	72378	218918
A0A0U1RQQ9	175801	166424	259724	45295	60681.8	228397	61283	NA	101967	111834	162662	137611	76843	170770	32055	92401	123547	221361	115590	130189	100333	560583	664934	613891	279095	446818	371959	860646	488831	692712	902606	804290	107458	634793	690901	214930	26615.6	647464	1140614	822199	85998	819630	605224	984813	570371	743520	61360	230140	918928
A0A0U1RQT8	NA	NA	NA	NA	NA	NA	NA	NA	NA	NA	NA	80197	NA	48234	NA	NA	NA	NA	NA	80911	NA	NA	NA	NA	NA	NA	NA	NA	NA	NA	NA	NA	NA	NA	NA	NA	NA	NA	NA	NA	NA	NA	NA	NA	NA	NA	NA	NA	NA
A0A0U1RR27	401804	385328	499920	440900	236188	493526	539195	161264	435362	572577	690914	849626	473524	941581	126490	835226	480060	652621	901238	897731	182202	932608	966618	818859	389838	608746	266525	1099284	954395	1026208	1144912	1360100	257973	493865	679091	346154	61247.7	944032	600708	687390	196221	853450	1104543	1375527	812170	1190640	293956	618283	1349595
A0A0U1RRB3	13081	59986	NA	NA	NA	142170	45168	46595	34271	53141	63927	NA	NA	NA	NA	96966	52702	120260	NA	NA	NA	NA	NA	NA	NA	NA	NA	NA	NA	NA	NA	NA	NA	NA	NA	NA	NA	NA	NA	NA	NA	NA	NA	NA	NA	NA	NA	NA	NA
A0A0U1RRH6	195803	200590	337096	188199	161799	567565	417601	112602	319692	598520	626098	501303	460248	628867	178876	559547	489351	707528	656338	638993	102234	621997	360167	333531	102778	333281	234711	425550	532868	725355	802444	988876	178075	850171	502178	229976	NA	502470	940631	1218577	95717	865582	864689	1237442	385859	859872	116422	207578	742316
A0A0U1RRM1	963619	1374090	1225023	746050	770278	1292563	1533675	352888	913517	1447700	1536130	1801330	1348190	2198355	749533	1721904	1380616	2539885	1655365	1941191	275267	2215833	1771574	2293804	839189	1413017	834813	3038476	3071142	3271144	3470257	4168473	1142081	3045671	2295261	1264925	155599	2784983	2477767	2683325	407432	2497038	1738610	2911500	2112726	3001724	711905	1083017	1970935
A0A0U1RRM4	NA	NA	66907	36294	42369	66458	72668	21983	44377	NA	89652	NA	54184	NA	28532	NA	NA	NA	NA	NA	19989	65884	NA	NA	29691	53309	NA	87272	72608	NA	NA	NA	26512	NA	53497	NA	NA	69233	87258	NA	21999	NA	NA	NA	NA	NA	NA	38696	NA
A0A0X1KG68	NA	NA	NA	NA	NA	NA	NA	NA	NA	NA	NA	NA	NA	NA	NA	NA	NA	NA	NA	265300	NA	NA	NA	NA	NA	NA	NA	NA	NA	NA	NA	NA	NA	NA	NA	NA	NA	NA	NA	NA	NA	NA	NA	NA	NA	NA	NA	NA	NA
A0A0X1KG71	575755	999984	1168214	580688	693140	1285029	1062469	347503	625572	787855	815962	870367	947325	1578974	678563	1070246	1149212	1738801	1295466	1324900	289343	1904334	1474826	1662162	735460	1323889	1167570	2389488	1777711	2601527	2480094	2687816	949193	2327116	1695706	878873	134047.7	1780107	1787985	2505114	564908	2283156	2338366	2287761	1778450	2698438	668598	1052383	1995744
A0A140T9D4	NA	NA	NA	NA	NA	NA	NA	NA	NA	NA	NA	NA	NA	NA	NA	NA	NA	NA	NA	NA	NA	NA	28040	NA	NA	NA	NA	NA	NA	NA	NA	43841	NA	NA	NA	NA	NA	30610	NA	NA	13039	NA	NA	NA	NA	NA	NA	NA	NA
A0A140T9I0	21752439	38467769	42151156	22299484	27223137	43258495	43265728	12481047	31224061	39925412	42142060	42726277	32982991	56696847	18396215	38725360	32503767	64915731	54638971	56970303	8060965.4	69696270	61721475	58653729	16967354	38051950	29911572	68043652	66608210	78846144	82950948	106038380	23358671	64190080	50869427	25559004	2680734	71203557	69215178	89881970	13966893	76777323	74561565	87389930	54935135	87297189	19932512	32047240	69753022
A0A140T9L0	165185	319990	109870	339210	214406	524690	285097	101250	293871	355470	419649	388999	405978	137010	133080	446350	388310	619160	548250	581990	72042	636850	NA	374700	105470	NA	NA	NA	NA	NA	590880	NA	NA	NA	NA	223670	21898	NA	NA	609360	73521	NA	NA	NA	NA	NA	NA	NA	NA
A0A140T9S8	3068385	5324133	5882550	2023416	3293432	5301741	5351299	1332901	3741049	5117696	5167576	4498383	4023572	5015673	2096536	4248053	3920901	6272310	6077349	4855710	1206283	4651710	4038100	3406570	1716442	2898290	1964070	4840083	5739830	6619790	7307630	8012240	2626266	6803210	5425260	2004670	352573	7021360	4862820	6634770	1818924	8860650	8160910	6691600	6311430	8901070	2143770	2250614	7218690
A0A140T9T7	1228298	1454400	1759106	838031	1070130	1262830	2031307	516843	1192836	1686736	1795932	1446621	1158372	1931191	639523	2153352	1066316	1956390	2462217	2592944	473276	2715600	1771990	2917525	851500	1891169	1303553	2590803	1945370	2614988	2504292	3036497	876333	1763020	1672828	753335	135481	1914665	1622798	2764405	400582	2242161	2588757	2280662	1454925	2033884	467655	859008	2347667
A0A140T9V0	89858	21402	NA	54844	94953	124320	89441	44445	75505	126652	157823	136680	89639	130413	43116	135660	99139	153774	112620	135460	22910	307100	161089	300290	49695	72753	180009	386480	358730	466882	419210	666880	187917	481773	288335	176082	9502.7	164810	132340	NA	NA	244850	357470	529295	144350	339190	96500	157171	27900
A0A140TA45	405267	979532	607624	462587	492320	618391	343799	169051	47192	522863	535809	809152	449062	736694	264685	896841	408101	779726	544158	1202060	122872	853961	706636	586041	243703	439311	1008430	1963015	2247218	2532071	2314301	2635144	479050	729224	243368	214172	61070.7	1052849	930285	1032840	206584	755419	868131	883513	368417	875590	104325	311599	886651
A0A140TA86	380223	694482	682049	626092	386147	305120	624950	177777	440857	586477	803429	771399	781351	907954	414527	894387	567334	633422	1082822	805142	198233	753606	1406017	692170	201964	517530	333915	389848	610454	1524900	947480	2465610	498404	657740	1099420	657194	37657	927700	596097	1729080	154440.5	1908447	922860	1770986	548751	2120780	616074	405158	676354
A0A182DWE9	431486	617640	720160	400680	437589	565456	530676	210020	496361	587830	551614	585542	587155	434730	255090	687847	602957	771430	670980	802260	66991	732730	619160	760270	281563	440745	353167	1807960	1774590	1483610	1780920	2402787	681241	1324650	1128810	630972	87528	1632010	1217490	1811211	444737	2121014	1700270	1788090	1610520	1913132	500357	706546	1139001
A0A1B0GTC3	55069	145512	255743	75599	115100	111567	89883	NA	52829	136402	122453	88073	102813	234295	35978	129696	157489	148952	169844	106512	20848	379125	131601	220973	58807.8	274750	124583	373232	380215	395571	493016	487590	54738.5	319118.2	197788	43800	NA	374438	336084	283844	26479	221806	344387	230829	73174	125226	27921	63218.5	199033
A0A1B0GTG4	209816	343516	293315	298544	240778	444661	338591	49699	215221	374829	491296	420402	357037	317621	197138	544611	357255	429780	361790	365969	150094	900775	770707	84587	162218	328930	234728	84604	112360	145940	353390	189410	43266	307755	132060	114047	16841	490698	375076	375800	148255	459000	385640	368820	211770	NA	118212	156851	286070
A0A1B0GTW1	508640	418557	NA	NA	NA	NA	NA	NA	45050	NA	NA	92641	NA	1056023	503141	1032016	710401	86486	137127	106860	25443	161652	99244	85489	33505	170075	98811	258173	274684	359968	265718	307663	75258	154881	196354	99986	8879.3	228788	224029	192609	86637	238418	158369	156163	69149	159125	78676	71515	39934
A0A1B0GU45	NA	115490	NA	NA	57516	104620	89903	NA	55514	75603	NA	NA	72670	NA	NA	NA	63449	129700	NA	NA	NA	145240	166370	455704	147880	319493	127660	662440	534591	1017900	1125160	440640	407790	793320	235465	207829	NA	398970	347450	180961	61805	182893	134310	135360	80403	NA	NA	22366	111000
A0A1B0GU60	NA	NA	NA	NA	NA	NA	NA	NA	NA	NA	NA	NA	NA	NA	NA	NA	NA	NA	NA	NA	NA	NA	NA	NA	NA	581190	500930	NA	NA	NA	NA	NA	NA	NA	NA	NA	NA	NA	NA	NA	NA	NA	NA	NA	NA	NA	NA	NA	NA
A0A1B0GU86	49100	112510	130540	50709	NA	136400	101810	11336	53987	71399	108270	54051	80627	102720	49570	56311	83416	162780	131770	NA	17841	128960	165210	58778	34952	99030	69834	63620	88411	154050	185480	111890	33188	134910	NA	33203	5399.5	163640	130560	91325	19181	131410	182280	100260	81890	215350	63871	38066	112580
A0A1B0GUA3	52519	44840	145250	77012	62819	NA	103540	43948	NA	56795	101860	120130	74840	296784	49609	109540	73370	105540	103060	339742	NA	116590	116630	153240	47715	93460	53399	126330	134000	119170	213139	212430	82653	218902	122620	68449	NA	213636	165578	198810	24277	221946	279916	323670	190429	252097	48570	98099	137250
A0A1B0GUA8	NA	NA	NA	NA	NA	NA	NA	NA	NA	NA	NA	NA	NA	NA	NA	NA	NA	NA	NA	NA	NA	NA	NA	NA	NA	NA	NA	NA	NA	NA	NA	NA	NA	NA	NA	25893	NA	NA	NA	NA	NA	NA	NA	NA	NA	NA	NA	NA	NA
A0A1B0GUD6	24857	112387	34428	39728	28444	194014	68947	9111.7	23448	133438	NA	76646	40470	148994	27287	160413	100761	157403	143021	223661	25373.4	85166	92113	106694	18998	NA	NA	183560	232910	255687	208730	291555	30250	292754	NA	43874	NA	162434	187260	232194	174163	252917	77005	NA	80636	176390	44590	647450	1485300
A0A1B0GUG6	NA	NA	NA	NA	NA	34995	31719	NA	27093	41836	23976	NA	35481	NA	NA	38107	NA	NA	NA	40053	10154	NA	30782	53924	NA	NA	43497	NA	NA	42812	NA	121389	NA	69293	NA	NA	NA	115363	57245	69489	14058	NA	39351	49131	63201	71203	NA	NA	36997
A0A1B0GUI1	NA	NA	NA	NA	NA	NA	NA	NA	NA	NA	NA	NA	17376	NA	NA	30155	NA	NA	NA	NA	NA	NA	NA	NA	NA	NA	NA	NA	NA	NA	NA	NA	NA	NA	NA	NA	NA	NA	NA	NA	NA	NA	NA	NA	NA	NA	NA	NA	NA
A0A1B0GUL6	54701	NA	NA	43418	72906	49655	NA	35605	62140	NA	81497	85247	48677	97840	42983	85950	73053	116760	85873	114660	24556	101260	NA	NA	NA	NA	NA	NA	736470	875180	1069400	1090700	617774	1046100	879250	NA	NA	NA	1038700	NA	NA	1319300	1142600	NA	NA	NA	353920	60814	NA
A0A1B0GUU9	1352163	3507246	3289599	564214	907339	2924725	1922799	369433	809278	1427072	1203844	712289	523850	2199213	577581	792550	860863	3467500	1985817	1266064	249597	3882455	2649843	1145995	566335.6	2244046	1227710	1085495	863422	3358038	2243858	1193561	238238	4168918	1105763	199997	87801	5327819	2457605	1210676	357121	4704066	3086140	1454317	1671308	6053545	958929	985292	2707543
A0A1B0GUZ7	NA	NA	NA	NA	NA	NA	NA	NA	NA	NA	NA	NA	NA	NA	NA	NA	NA	NA	NA	NA	7158	106588	26972	NA	NA	NA	NA	628365	519610	686927	787130	96654	284744	835480	463600	338157	53526	675620	NA	724136	187200	714939	711107	641190	492247	758880	206020	267771	599910
A0A1B0GV23	29808	700954	181700	NA	79531	356189	70217	NA	32701	160922	59313	NA	51250	328356	26877	NA	NA	254943	189106	NA	11233	349094	74679	NA	12479	137880	77884	NA	NA	45970	NA	NA	27502	469904	526927	29423	14709.3	637764	366803	208189	65001	716340	691342	139221	340576	755630	350768	60138	504379
A0A1B0GV45	NA	NA	NA	NA	NA	NA	NA	NA	NA	NA	NA	NA	NA	NA	NA	NA	NA	NA	NA	NA	NA	NA	NA	NA	NA	NA	NA	NA	22162	NA	NA	NA	NA	NA	NA	NA	NA	NA	NA	NA	NA	NA	NA	NA	NA	NA	NA	NA	NA
A0A1B0GV70	NA	NA	NA	NA	NA	NA	NA	NA	NA	NA	NA	NA	NA	NA	NA	NA	NA	NA	NA	NA	NA	NA	NA	NA	NA	476900	NA	NA	NA	NA	NA	NA	NA	NA	NA	NA	NA	NA	NA	NA	NA	NA	NA	NA	NA	NA	NA	NA	NA
A0A1B0GVD3	73838	92070	115000	40438	66192	117560	113260	34533	28092	NA	NA	NA	25865	NA	NA	NA	NA	NA	NA	NA	NA	NA	67181	NA	NA	NA	30600	NA	NA	70429	74519	NA	58997	58055	141630	51906	NA	270417	73266	NA	55714	64159	201030	NA	165429	82834	NA	NA	74379
A0A1B0GVL4	NA	1500100	38007	789850	809320	1477677	1430900	487510	26455	33694	25649	1606400	946940	1108800	21014	NA	NA	NA	1769600	1618955	NA	1753800	NA	1651500	NA	NA	NA	1551300	1854739	1949400	2580100	48071	NA	47278	34282	824040	NA	1909399	NA	160512	8666	76400	NA	71689	52174	60674	NA	23402	NA
A0A1B0GVU9	115350000	161180000	155530000	98147530	104010000	152620000	133110000	49285000	103260000	143810000	153230000	152480000	114750000	145140000	68202000	133510000	128520000	159800000	179910000	198120000	44844000	203070000	164510000	167800000	80101000	129610000	96141000	NA	NA	201880000	NA	NA	71065924	NA	147168350	90049677	NA	NA	NA	224758350	61731581	NA	205387254	228401819	185917296	NA	79740000	43852	NA
A0A1B0GVW0	72494	122146	52338	109813	65028	135493	132319	NA	25202	157725	58698	139423	48763	159054	28477	113148	68708	224260	NA	195329	16111	171020	88025	145249	27162	128041	109450	276093	244196	313594	362235	471720	76499	403843	92017	185847	17980.2	390781	318008	542808	89044	300653	435305	468898	252355	828087	94861	221153	413493
A0A1B0GW05	45016	89312	79834	46182	47444	79323	64363	24298	54169	79710	87938	94511	NA	86787	53638	71769	76456	101270	100400	116840	NA	149830	125520	94477	46268	80043	61513	NA	NA	NA	NA	NA	NA	NA	NA	NA	NA	NA	NA	NA	NA	NA	NA	NA	NA	NA	NA	NA	NA
A0A1B0GW23	142658	245307	129335	28571	NA	NA	162976	NA	25371	107284	42955	NA	NA	NA	67231	50274	NA	NA	NA	NA	34868	94413	143330	55148	34153	64623	59363	69162	84124	NA	194974	107250	53455	149878	155248	NA	NA	77688	66063	NA	NA	60777	109560	36861	38762	NA	NA	16576	NA
A0A1B0GW41	43419	76734	84966	42794	82596	NA	91834	NA	NA	145820	40745	121930	91540	187660	84201	146110	162884	162882	NA	240790	19223	57921	217727	265524	58416	143160	120490	231160	215780	200410	247790	339480	NA	NA	171692	128390	NA	NA	NA	302804	NA	215470	201640	331365	21064	NA	NA	117060	29753
A0A1B0GW72	0	NA	0	NA	0	NA	NA	NA	NA	NA	0	NA	NA	NA	NA	NA	NA	NA	NA	NA	NA	117890	NA	NA	NA	NA	NA	NA	NA	41189	NA	NA	NA	1254400	74712	NA	NA	NA	2538200	NA	16214	NA	216090	NA	31251	NA	NA	NA	NA
A0A1B0GWA0	NA	NA	NA	NA	NA	NA	NA	NA	NA	NA	NA	NA	NA	NA	NA	NA	NA	NA	NA	NA	NA	NA	NA	NA	NA	NA	NA	NA	NA	NA	NA	NA	NA	NA	NA	NA	NA	NA	NA	NA	NA	NA	NA	NA	NA	NA	NA	NA	NA
A0A1B0GWF2	10544000	8725700	14571000	13359805	17181000	2205300	16999000	8728700	16348000	9848100	15969000	17315000	11786000	10856000	12490000	31344000	19019000	4204300	18699000	35438000	7948900	3844000	22227000	28439920	10247000	5937100	14138000	34986000	24715000	13849000	25978000	36198	20523	NA	NA	NA	NA	48043	NA	26101	NA	NA	NA	NA	50003	82013	22951	18213	50254
A0A1B0GWG0	NA	NA	NA	NA	NA	NA	NA	NA	NA	NA	NA	NA	NA	NA	NA	NA	NA	NA	NA	NA	NA	NA	NA	NA	NA	NA	NA	NA	NA	NA	NA	76633	NA	38780	NA	NA	NA	NA	NA	NA	NA	NA	NA	NA	NA	NA	NA	NA	NA
A0A1B0GWI2	30137	NA	48171	44435	23071	121845	53750	NA	26222	111881	57182	81015	NA	44477	16269	80521	48816	55694	66702	76283	NA	100350	71941	69391	29695	51028	NA	88766	69879	100890	110930	133020	NA	NA	NA	NA	NA	95992	107870	108790	14262	NA	104850	90819	66708	97345	NA	NA	83095
A0A1B0GWJ0	3827966.9	6134163	5384681	4102425	3420627	4085590	6440993	2409118	4021464	6976398	5244005	7371461	6772630	6798646	3996909	7332041	4451952	7019218	9535238	10052946	2244849	8741426	7941789	9126790	2819417	6703489	3753038	11016449	9100102	9108316	13188716	17747887	2949081	12369587	6550100	4202476	600405.9	13815229	11779690	17900935	2833396	13635090	13905327	17677122	9243014	13546026	4259329	6674610	10870685
A0A1C7CYX1	270421	390612	521038	296443	420724	348239	444715	104458	311173	625941	600961	360091	371634	670849	321921	417725	303461	880818	499705	97704	207132	205485	466848	266971	667253	1318801	712139	454341	937077	1223847	717133	1095092	689435	888673	1334256	80166	11309	899787	729735	786239	252113	244178	765336	687395	162087	750403	224570	63789	742139
A0A1C7CYX9	4467078	9252401	9319786	3289433	4367685	9235355	9410035	1968016	5190864	8162230	9171185	8387383	6307450	9526118	4405560	7832481	6152001	11679777	13215954	9727627	1827747	11731373	11201203	7188073	2227187	5829511	5884981	9865353	8507230	12953236	15162640	14866514	3925668	12308343	11626321	4415024	328750.9	14430389	12161851	12279663	2016524	12844771	16206162	9579119	6287563	14318381	3901362	4963153	8106502
A0A1C7CYZ0	155930	337944	874587	451216	478511	821635	877840	234229	60617	205802	239186	314075	243616	154526	68609	428595	176241	425528	319571	436232	17266	351790	364486	299108	99856	302554	141361	581605	459192	437566	567260	1238940	101083	485050	245245	254160	16333	615212	286072	1045080	133841	684533	752960	752832	597469	574991	116679	344488	539738
A0A1W2PNR9	NA	69264	NA	NA	NA	183587	68443	NA	34266	144872	51516	50126	36729	188816	NA	NA	33566	72752	197676	NA	NA	NA	188876	64990	NA	72485	37132	NA	89488	234330	134180	140660	NA	94690	87556	NA	NA	260330	108730	181276	NA	217488	88233	143173	82140	255920	NA	17523	151356
A0A1W2PNV4	4451316	6108970	6527771	3707175	4415943	4028341	8010261	2002302	6172132	6558510	6765389	9050040	6300784	7753276	3321407	8260684	6165001	8127993	8246816	8906202	1878565	8222564	8045157	8480264	3683160	4524929	4102631	11504915	10186235	12041954	12388672	16270030	4314531	8624591	6464714	4230306	533456.9	10762474	13063028	16176440	2931938	12448830	12376453	13574630	10210997	12312876	2922138	6422736	12671040
A0A1W2PNZ9	179536	186159	221526	179888	146716	100327	202857	55962	66865	223754	212916	175940	184254	209828	NA	119458	50903	43982	228744	193688	44170	263846	18525	332451	90604	36199	184507	107556	120174	431368	385472	575163	100832	435762	215149	146063	20128	NA	242740	NA	115037	NA	116888	62327	324178	486698	41014	268943	454788
A0A1W2PP11	NA	NA	NA	27705	NA	NA	NA	21585	NA	30077	24262	47074	26735	NA	NA	NA	39436	198573	NA	NA	NA	116449	NA	45987	NA	41430	NA	146195	47379	106027	NA	203066	12213	76988	NA	18360	NA	68307	NA	NA	NA	NA	NA	62533	42662	122010	NA	NA	40215
A0A1W2PP57	NA	NA	77423	24663	NA	NA	NA	NA	NA	NA	NA	NA	NA	NA	NA	NA	NA	NA	107490	NA	NA	178640	NA	115280	62804	93095	65487	178760	119800	176700	145640	170590	69553	136550	114250	67241	NA	180120	206054	262060	49946	320200	198494	170480	131990	210840	59424	243885	255280
A0A1W2PP70	1222150	3076060	3400700	1014560	1316890	2996770	3290380	452935	1933920	2540290	2629570	1560290	2133890	4157480	1088110	1432940	2215590	3437250	2853660	2267790	492161	2054520	2972620	1663150	880210	1767170	1560560	1063470	2637390	3679580	3837700	3034870	974930	2977200	2482880	566630	85533.7	3461120	2177110	2330830	578498	4084580	3784180	2370970	2396050	4379150	1077700	1059660	2907880
A0A1W2PPG2	NA	NA	NA	NA	NA	NA	NA	NA	NA	NA	NA	26293	NA	NA	NA	NA	NA	NA	NA	NA	NA	NA	NA	NA	NA	NA	NA	NA	NA	NA	NA	NA	NA	NA	NA	NA	NA	NA	NA	NA	NA	NA	63064	NA	NA	NA	NA	NA	23960
A0A1W2PPG5	99807	116274	127611	67445	84117	42266	164542	41243	55848	142362	104662	138633	157486	182699	87445	176425	286420	192545	148637	156618	58956	183038	180875	128868	NA	105326	16167	110680	70845	102620	581810	943410	165326	45223	380850	124180	NA	502010	484270	854914	56045	754570	616110	647870	339020	762710	29752	NA	NA
A0A1W2PPH1	5405707	8071751	8816108	4645069	5059694	9289649	8003106	2240411	6113117	8261307	8368255	9644637	7553210	8848456	3961086	8290142	7172210	10144886	10472260	12961677	1981648.1	21182646	12686101	11079701	4179898	9059971	6058909	15710631	13399727	16250204	13971621	23820826	4677921	15021475	10240098	5569825	804148.4	19313151	14851500	18088265	3305930	14228878	17598752	19481327	12031634	21627632	3782885	6402024	13799150
A0A1W2PPI5	42986	NA	NA	30673	49537	NA	NA	NA	NA	NA	80106	NA	NA	NA	NA	NA	NA	NA	NA	NA	NA	NA	NA	NA	NA	NA	NA	NA	NA	256950	NA	NA	NA	NA	NA	NA	NA	NA	NA	244870	70981.4	NA	101310	NA	NA	NA	66618	118430	221050
A0A1W2PPI7	14702	142790	28902	19148	NA	NA	NA	NA	NA	NA	NA	15011	10613	18990	NA	NA	NA	35895	NA	NA	67918	361610	127570	332148	138128	255852	151761	366406	310260	423280	389336	473634	116959	376770	160970	NA	21627	245160	275620	308490	84277	331759	261080	304850	NA	NA	104140	156270	277330
A0A1W2PPZ5	2830139	4339142	4347951	1458431	2715437	4790165	3895420	932382	3091533	4625799	4266190	3729523	3671021	5332487	1823150	3522813	3914796	6301540	5554659	3227483	1131455.5	7527952	5950365	4886623	2365578.5	4075054	3030084	4712799	6233940	9102971	8387110	6532025	2374113	7932198	5519696	2448320	327708.9	9064012	6575535	6925157	1793068	8169239	8046659	5766888	5871468	7708858	2208242	2785669	7285059
A0A1W2PQ68	NA	NA	NA	NA	NA	NA	NA	NA	NA	NA	NA	NA	NA	NA	NA	NA	NA	NA	NA	NA	NA	NA	NA	NA	NA	NA	NA	40881	NA	NA	NA	87417	NA	NA	NA	NA	NA	NA	NA	90243	NA	NA	NA	113800	NA	NA	NA	NA	NA
A0A1W2PQ72	83318	NA	NA	NA	NA	NA	112070	NA	NA	154310	116320	NA	NA	NA	NA	NA	NA	NA	141220	NA	NA	197060	142850	NA	NA	NA	95717	155130	163920	204260	NA	220490	60423	169220	124100	53196	9796.3	170850	178690	222000	59099	203830	152820	196430	170360	231270	50060	95850	NA
A0A1W2PQM2	NA	NA	NA	NA	NA	NA	NA	NA	NA	NA	NA	NA	NA	NA	NA	NA	NA	NA	NA	NA	NA	NA	NA	NA	NA	NA	NA	NA	NA	NA	NA	NA	NA	NA	NA	NA	NA	NA	NA	NA	NA	NA	NA	NA	NA	NA	NA	NA	NA
A0A1W2PRB5	NA	NA	NA	NA	25653	NA	NA	NA	NA	59716	31876	72519	NA	NA	NA	32713	43296	46771	NA	173756	NA	74151	108777	49833	23574	135490	43453	95150	24431	164449	77731	NA	70154	NA	NA	48949	NA	332035	53024	206426	NA	71514	NA	189207	36984	137120	NA	35838	214904
A0A1W2PRB8	3467700	3681776	2968200	2406800	3258400	5574542	2362760	2453985	3412196	2819060	2565120	1968500	3167405	5446630	4004682	2511284	3043735	3483850	7446613	2072180	3903765	6321558	3007260	81961	3758684	3429852	3361963	3114370	4254693	4546614	3546839	3074980	3907666	30599569	3472567	2076637	3428241.6	4075329	4638672	3387909	3852462	4616310	3857887	3031536	4121368	5079553	3823684	3303409	4748757
A0A1W2PRV5	593256	695046	1248248	566649	464464	1759080	1183016	218502	711492	1344487	1396287	1452537	983860	1946677	464499	1127908	478820	1680980	2038220	1837110	141828	3463519	1704746	1283234	260751	1096787	498404	2859759	2329920	2291640	3005022	4848000	688284	3328132	3303060	990387	119509	4067903	2996842	4409148	490211	2833020	6996300	4435830	2907804	7510364	923672	1199450	4121637
A0A1W2PS05	411590	326681	404742	312216	400858	490245	559397	150853	316707	610031	708485	810607	525082	727889	253800	949920	572457	651434	926766	1418391	109792.4	865961	490066	596857	180275.1	464215	281849	1061688	724885	783152	1241762	1390895	322054	557337	852775	198944	29306	1300971	1026692	1655649	114755.1	1946654	983670	778322	806350	976361	279740	340675	673363
A0A1W2PS85	229326	38522	120114	141084	43226	50585	199500	53888	59850	129122	119066	252858	120990	63139	56847	91469	83744	80235	152250	103932	35975	193804	346766	292538	89363	104860	115812	297620	444468	489013	564193	589540	189881	65565	256018	165476	NA	446981	325969	612728	117695	463353	434743	553951	390678	501449	175865	197820	482744
A0A1X7SBS0	NA	NA	NA	11407	NA	NA	36512	NA	NA	10891	NA	NA	95699	NA	NA	NA	NA	NA	NA	NA	NA	56316	39728	25991	NA	NA	NA	NA	NA	50740	NA	NA	NA	NA	33979	NA	NA	46495	59958	41637	NA	NA	42719	53573	NA	50096	NA	NA	NA
A0A1X7SBW3	NA	NA	NA	24986	NA	NA	NA	NA	NA	NA	NA	24886	32868	NA	NA	37881	NA	NA	NA	NA	NA	NA	NA	NA	NA	NA	NA	NA	NA	NA	NA	NA	NA	NA	NA	NA	NA	NA	74054	45081	NA	NA	NA	41125	NA	48021	NA	NA	NA
A0A1X7SBY3	57821	NA	37012	NA	56087	67080	NA	28199	NA	68289	106935	NA	NA	NA	27103	47507	44790	38578	NA	175890	NA	NA	NA	61491	NA	NA	NA	53506	87966	160248	NA	150941	NA	66291	182074	NA	NA	68798	121669	70744	18494	191628	155804	157990	71377	91759	NA	30250	142278
A0A1X7SBZ2	13160791	16976943	19275040	9589579	11757241	19089483	19636433	5341281	15936224	21512539	21004770	18253130	16027350	23101271	9899351	18956890	16892079	25250730	23479149	22632720	4078010	30497138	27117980	24270981	9721314	20739661	14687826	31387978	29822426	36386181	29683770	36369730	9143173	25048340	20215105	10631692	1362249.9	29334613	28028788	35662951	5463386	30109166	33760626	34510423	25360117	37602041	7302658	13857864	32306409
A0AV96-2	49282	96511	142795	26922	91348	169495	137171	NA	120711	244924	232786	79611	97399	143547	87131	147845	111662	186717	273744	120168	46385	67172	119389	79468	77006	170745	145223	268049	381376	517415	436751	251502	66198	661330	164418	58828	7222.1	1063865	614984	371375	115153	997583	1387704	411080	231267	1271061	258709	303801	453116
A0AVF1	68658	359500	126950	69419	70697	207080	180990	31773	92784	130110	115800	32892	115390	177070	66229	46758	95714	172950	153480	175100	NA	199980	NA	175030	50773	142400	123300	193850	201140	231230	254010	267080	65352	141400	137130	NA	NA	NA	NA	NA	NA	NA	NA	NA	NA	NA	NA	NA	NA
A0AVK6	NA	NA	NA	NA	NA	NA	NA	NA	NA	NA	NA	NA	NA	NA	NA	NA	NA	NA	NA	NA	NA	NA	60213	NA	NA	NA	NA	NA	NA	NA	NA	NA	NA	NA	NA	NA	NA	NA	NA	NA	NA	NA	NA	NA	NA	NA	41388	81004	NA
A0AVT1	772038	1365725	1723186	884706	1062308	615266	1717977	344571	835812	920077	1047467	1222453	889564	1049367	750802	1339647	998491	1528599	1902110	1422005	166118	1153727	1940424	963213	406767	1303703	712770	2676495	2276926	3363239	4194666	4665806	584295	1449329	1952211	961679	107636.8	2980545	2425461	2974090	575441	1752596	2495610	2625494	1402608	2769763	758381	1009418	2669404
A0FGR8-2	74889	132826	101213	171374	105847	158695	139461	33244	120034	43284	NA	235417	NA	134870	41216	135136	92679	305016	221998	240952	49950.4	252409	388698	361911	116747	374157	225318	439974	207821	506018	821024	464047	102591	167447	278940	222683	14266.9	570933	330277	244432	61082	77598	454145	255699	401372	877720	52348	213209	660371
A0JNW5	25248	NA	42121	NA	26085	71912	38481	NA	NA	86634	NA	NA	53729	147600	45039	NA	71324	77877	NA	63473	40417	98857	101270	73944	42530	29513	19665	NA	NA	NA	NA	NA	NA	180870	NA	NA	NA	NA	NA	NA	NA	NA	NA	NA	NA	53415	NA	NA	79263
A0PJW6	16009	104360	78359	83337	93565	91794	30275	27132	22478	NA	20355	29977	26090	NA	40845	159651	21271	NA	40424	48837	35021	NA	33056	NA	62642.3	109000	108557	228131	174557	184130	133440	354383	60887	35526	22663	NA	13356	56017	NA	NA	NA	47777	52171	50617	NA	NA	NA	19513	NA
A1A4S6	7931500	NA	NA	NA	NA	10069000	NA	14793	NA	NA	NA	NA	NA	NA	NA	NA	28798	NA	NA	43067	47704	246678	NA	40807	32135	NA	16686	27122	52208	NA	NA	74673	39780	1998600	2751300	NA	NA	114078	120150	85564	NA	153711	NA	157921	NA	67782	NA	NA	83018
A1KZ92	NA	NA	NA	NA	NA	NA	NA	NA	NA	NA	NA	21591	NA	22383	NA	NA	NA	NA	NA	47420	NA	NA	NA	NA	NA	NA	NA	66919	NA	NA	NA	NA	NA	568070	NA	NA	NA	NA	654820	NA	NA	NA	NA	NA	NA	NA	402780	486130	NA
A1L0T0	219927	555161	542561	429324	278293	725929	376788	113535	327942	368957	449356	499337	387853	798414	209841	621953	360927	790071	530987	594617	116416	895184	502400	576634	290886	697853	319575	634043	667065	621175	533281	1103262	143346	671574	355000	290938	5995.3	573475	312618	504532	89282	600213	460245	382937	227567	779086	187653	270833	624521
A2A274	8058568	14227594	14860784	6616353	8223371	13056726	14345778	3382930	9135260	11284536	11069302	11029382	10784659	14725138	5141393	12510321	9476149	15054774	11369617	11126159	2866284.9	18385031	15827358	15406177	6525973	13853989	8660817	17055078	16574180	21890462	19307013	23252484	6646158	17299906	13304114	5449129	942417.3	24349264	14706743	17193412	4086734.9	24233477	18127871	18876448	13972467	26837385	5906558	7571264	20154255
A2A288	NA	NA	NA	NA	NA	NA	NA	NA	NA	NA	NA	NA	NA	NA	NA	NA	NA	NA	NA	NA	NA	NA	NA	NA	186890	305320	234500	426840	519180	681170	639940	NA	233450	704060	416160	205090	NA	642060	NA	675820	176520	633640	518110	612230	479450	774350	195250	238900	637960
A2A2G4	NA	NA	NA	NA	NA	NA	NA	NA	NA	NA	NA	NA	NA	NA	NA	NA	NA	NA	NA	NA	NA	NA	NA	NA	NA	NA	NA	NA	NA	NA	NA	NA	NA	NA	NA	NA	NA	NA	NA	NA	NA	NA	NA	NA	NA	NA	NA	NA	NA
A2A3N6	38443	NA	32851	NA	39480	NA	61967	NA	39722	53449	77888	45909	51717	NA	19285	116996	104641	NA	63736	71564	18568	101610	NA	NA	52903	68567	47839	287135	173063	148786	211738	246920	43521	NA	88921	30227	NA	181292	48077	311928	61579	86733	152925	274379	116282	181123	NA	46379	130111
A2A3R5	49509	NA	NA	NA	NA	NA	NA	NA	45075	NA	NA	NA	NA	NA	54995	NA	27956	NA	NA	NA	NA	NA	NA	NA	NA	NA	68027	59228	NA	NA	NA	86772	34993	NA	275590	NA	NA	NA	NA	84638	76594	1168438	1032490	70065	706014	NA	69075	182076	832060
A2ABH1	NA	NA	NA	NA	NA	NA	NA	NA	NA	NA	NA	NA	NA	NA	NA	NA	NA	NA	NA	NA	NA	NA	NA	NA	NA	NA	NA	NA	NA	NA	NA	NA	NA	NA	NA	NA	NA	NA	NA	NA	NA	NA	NA	NA	NA	NA	NA	NA	NA
A2RRP1	171317	316051	298251	218614	203552	327797	133666	47807.4	180627	240726	212912	260955	250936	270435	56696	426139	185507	360857	289284	406965	36460.9	386964	250351	438296	68556	281994	20348	379003	228215	415740	249023	218031	77399	179015	94654	119295	14162.8	366423	106880	329247	13704	NA	486872	1104689	471006	606977	89106.8	189343	326235
A2RU48	NA	NA	NA	NA	NA	NA	NA	NA	NA	NA	NA	73228	38057	101290	NA	33326	NA	NA	172470	NA	NA	126390	NA	34766	NA	NA	NA	51274	NA	NA	NA	89253	NA	1014700	NA	NA	NA	NA	NA	79191	NA	NA	NA	NA	NA	NA	NA	51696	NA
A2RUC4	NA	145940	56102	43159	43469	NA	NA	NA	NA	NA	44015	74828	NA	42753	40056	NA	46812	61127	78108	NA	NA	NA	NA	63039	22192	NA	NA	99613	NA	65155	NA	NA	14175	144900	33112	NA	NA	NA	NA	87549	NA	NA	NA	89245	NA	NA	NA	NA	NA
A2VDJ0-6	58161	NA	88137	13937	43029	114311	130645	NA	97063	82097	101118	64723	152152	198630	26180	113014	82333	107704	465166	45634	7943.8	254495	107058	130036	26627	44416	77963	126386	493714	954757	643170	696210	198815	522330	370761	178863	NA	210478	193382	162289	103711	740386	887125	294020	340635	403425	14929	154765	543519
A3KMH1-3	1888463	3040104	2733313	2025179	1734124	2628221	2836345	1107522	1943344	2712471	2353210	2913004	2576736	4268984	1358795	3721297	2778406	3072615	2767793	3356234	825085	5273041	4411471	4770411	1040684	2527184	1489786	2924435	2279878	3219036	3034872	5494051	1118518	2984698	2587624	1326287.1	169663.5	3322610	3091109	5153360	940805	4321508	3461845	4459093	3319284	4530291	990787	1501178	4230487
A3KN83-2	1137997	1405355	1446142	1050052	1082260	1701861	1523504	442718	1389730	1715381	1774471	1529873	1757170	2042291	916758	1879766	1789449	2636228	3028386	2167966	500128	2587108	2240249	2056463	811585	1703438	1276255	2557500	3071804	3832594	3766223	5297543	1126182	3370080	2371254	1282423	105305.3	3760430	2240147	3717379	624553.7	3327068	3302287	3681237	2536797	4057220	885648	1644246	3238526
A4D104	NA	NA	NA	NA	NA	NA	NA	NA	NA	NA	NA	NA	NA	NA	NA	NA	NA	NA	NA	NA	NA	NA	43253	NA	NA	NA	NA	41508	NA	NA	NA	NA	NA	NA	NA	NA	NA	NA	NA	NA	NA	NA	NA	37331	37763	NA	NA	19515	NA
A4D1E9	227465	199704	300260	191064	167124	339610	278980	74081	83625	279280	308064	185993	200789	152940	56283	183826	298459	340480	546089	225357	131468	563263	653879	278065	308952	746887	429415	809366	915335	1130135	808831	1163560	205863.4	1251156	673277	296087	25487.5	1026370	575757	850460	121342	945421	1139751	657460	898995	1082038	183038	388323	1056330
A4D1U4	31335	88479	38782	61834	65533	67739	43971	NA	32614	33415	NA	25816	NA	NA	30581	NA	51393	75053	70280	74755	9124.7	123912	105670	71615	50312	60717	32397	69515	112120	81354	75275	223280	39731	72431	67446	47974	6183.6	120430	112300	96468	24827	80688	111610	112120	74141	116460	27002	57109	97823
A5PLN9-2	NA	NA	NA	NA	NA	NA	NA	NA	NA	NA	NA	NA	NA	NA	NA	NA	NA	NA	NA	NA	NA	43107	31876	NA	NA	NA	NA	NA	NA	63742	46550	266458	54342	223680	80489	46518	7881.4	90831	217578	NA	39098.9	180244	78620	195629	129987	228454	50113	90111	189836
A5YKK6	1304721	1822457	1992410	1344989	1257035	2125952	2800868	699147	1762456	2549445	1778974	2319281	1962274	2417604	778732	2778512	2037758	3068890	2932881	3362766	425382	3272190	3131958	3685672	1198925	2116420	1917899	3682279	3757714	4543135	4905470	8157246	1364511	4907257	3428306	1655796	217023	6000309	4387765	6189446	895640	6563186	4704150	5032770	4797597	7566506	1704885.2	2254983	5352991
A6NC98	90378	53371	35643	60780	NA	54384	77919	NA	93653	109532	94319	149760	55013	NA	NA	39117	60120	NA	NA	NA	24059	93934	97229	500511	28385	201937	198015	63529	54287	NA	NA	84532	56142	139336	134569	54230	165430	162924	115359	223059	35446	93510	51752	149468	119460	61989	99303	117772	89099
A6ND36	NA	47264	NA	NA	NA	NA	NA	NA	NA	NA	17802	NA	NA	36971	19108	22157	NA	NA	NA	NA	NA	NA	NA	NA	NA	NA	NA	NA	112810	NA	NA	NA	NA	NA	NA	NA	NA	NA	NA	NA	NA	NA	NA	NA	NA	NA	NA	NA	NA
A6NDG6	513877	1242688	1622998	829088	845978	1090516	1331960	516755	973528	1365380	1657335	2175476	1215033	1710040	745753	2235210	1040646	1824000	2231260	2846110	248108	1741334	2735248	4350310	1084750	1662955	1363056	3921423	2633590	4421953	4192326	5691853	536117	2611423	2161410	1039532	86597.7	2447593	2177946	5749339	367373	2020096	2465246	1211261	854382	1746682	359548	1508907	1459363
A6NDU8	47996	164920	NA	125140	49781	190330	145810	32441	73010	87612	111811	120550	105640	165260	70910	145020	92775	119940	137380	NA	21236	153070	100260	98952	24131	90201	59632	114010	105100	121460	219974	350690	79230	135740	129030	93358	NA	NA	46158	141240	19839	234110	136280	152050	92163	209770	100646	74160	131700
A6NED2	120590	104900	123990	NA	83045	109550	141450	NA	123730	164810	40846	NA	NA	30356	NA	NA	152860	NA	124877	64014	NA	NA	NA	34043	NA	NA	55166	160753	76564	NA	122810	244729	NA	113800	NA	NA	NA	109510	163648	188799	NA	NA	NA	419921	231270	381860	82887	182478	359334
A6NEM2	4417184	6351804	5606563	4045132	4095976	6409106	5593072	1519177	3891996	6871864	5910323	6205864	5910563	9452927	3878743	6106920	5834545	10111886	8389725	8722938	1749350	11383317	9070299	7669633	3178375	7559482	5174109	11643757	9535554	13961976	12485252	18340228	3714887	12764800	9751850	4745326	647034.3	14563547	11243105	14419694	2588707	13997259	14354624	15457419	8575408	17867605	3336698	5868166	10064921
A6NFI3	67826	NA	NA	NA	NA	NA	94269	NA	22041	33408	NA	NA	NA	NA	NA	NA	NA	58181	NA	NA	26896	98842	137381	78876	30095	29600	20124	66995	98339	136530	100990	163897	45231	64381	64235	NA	NA	135371	127020	74931	NA	NA	NA	87322	155249	NA	NA	NA	NA
A6NFQ2	NA	31634	NA	15525	18954	27033	NA	NA	72782	NA	29802	44860	NA	NA	NA	40947	NA	89493	46268	42588	10287	NA	80479	61488	NA	34117	20197	155729	80899	43324	NA	37231	NA	NA	NA	NA	NA	NA	NA	NA	NA	NA	NA	NA	61124	NA	NA	NA	NA
A6NFX8	356046	1029235	902790	96647	339581	942388	874180	71085	343939	621789	776303	NA	368369	840874	297475	170560	495246	965313	1058177	55664	118542	1045000	763530	370323	404243	1089169	781432	649713	1243538	2125373	2265609	963790	504133	1741859	1610041	261144	78307.9	2033431	1558047	689508	345431	1894132	2260370	602192	1044179	2124100	900670	459667	1310940
A6NGW1	144300	49061	NA	NA	NA	NA	48623	NA	NA	NA	38284	NA	212060	NA	94957	281109	238395	41411	238470	345945	46885	331855	208720	354790	141531	188506	79005	220670	309770	120360	315720	173810	71791	219020	111750	67214	NA	437150	NA	NA	59804	NA	169270	152170	NA	151740	NA	NA	NA
A6NHB5	54954	76571	28537	NA	NA	NA	56677	NA	NA	NA	91886	44297	NA	62026	NA	NA	16442	62811	NA	82569	33519	322042	448498	316370	93474	151183	111868	552351	489620	668261	178029	332462	104252	375766	200056	337382	NA	999083	933694	1516380	31915	714780	329950	692320	281268	907971	114477	294224	783637
A6NHG8	20216	NA	NA	NA	NA	NA	NA	NA	NA	42153	NA	NA	NA	33263	NA	NA	NA	NA	NA	NA	12091	NA	NA	NA	NA	NA	NA	220958	NA	NA	NA	125780	NA	64584	NA	52199	NA	NA	44747	90410	29867	NA	45594	57477	NA	NA	25294	NA	56526
A6NHL2-2	50560	61943	65259	NA	55361	NA	NA	NA	60962	NA	NA	NA	53427	NA	NA	NA	59636	NA	73928	68809	42854	136880	58021	102135	36170	NA	NA	197698	229615	127080	102280	223910	22948	738080	168150	NA	6885.4	156950	616950	334840	45915.3	169470	140550	187137	247032	268810	51750	132023	339530
A6NHQ2	1930300	2428400	NA	1404100	1729256	2969200	2738200	747240	2182100	2878300	2531133	94443	2306606	2920100	1062000	3004893	2580700	3668700	3384919	3685656	NA	4074803	NA	4231257	24116	42255	1647733	5025320	4023176	4312499	4611948	7012650	1590184	4697720	2370200	1582100	242570	4730560	3726888	6507983	1047700	4826200	4311400	5012900	3371300	5843300	1289400	1784617	4655600
A6NHR9	2919559	4436605	3599115	2236949	2356481.9	4089007	3038515	987984	2577005.3	3564099	3051678	3809872	3675666	4337474	1441094	3963195	3068122	4922851	3743655	5864698	834811	5078752	4215325	3911973	1653478	3409304	2180158	5889103	3719867	5242035	5058212	7135284	1541582	3409046	3352146	1769283	173357.3	4572028	4330880	7819654	901592.8	4571485	5021016	6781944	3623685	5784197	1428099	2020363	5607438
A6NHT5	25733	76193	69215	NA	19031	NA	NA	NA	240550	20859	NA	NA	NA	NA	NA	67379	NA	NA	NA	80912	12826	201920	91445	80732	28443	99226	64618	92948	93737	156960	172930	152050	NA	131290	110770	NA	NA	170390	82191	99410	NA	NA	138150	NA	NA	NA	46041	NA	NA
A6NI79	NA	NA	NA	NA	NA	NA	NA	NA	NA	NA	NA	NA	NA	NA	NA	NA	NA	NA	NA	NA	NA	NA	NA	NA	NA	NA	NA	193302	NA	69994	NA	NA	NA	NA	NA	NA	NA	NA	NA	NA	NA	NA	NA	NA	NA	NA	NA	NA	NA
A6NIH7	78936	98471	160628	54574	83311	97278	160738	37560	124527	128499	NA	130330	NA	201391	67758	32630	73073	152860	143350	120440	NA	80281	268330	279853	NA	135929	147448	248090	75954	178705	316240	364770	44978	168164	83459	52093	NA	282270	282904	319990	45535	324331	427034	208395	278803	355800	48516	153671	345670
A6NIW2	48533	NA	NA	38915	82070	NA	36899	NA	50899	86743	48474	93785	69466	81077	30701	119190	101100	156350	133030	146420	30937	NA	NA	NA	NA	92828	NA	61756	38552	24879	NA	84853	77018	NA	NA	NA	NA	NA	58651	114281	20333	91368	103090	94343	NA	96299	34072	67051	90048
A6NJ78	16100	NA	NA	NA	NA	37993	36158	NA	NA	NA	NA	NA	NA	40636	NA	NA	NA	NA	56273	NA	NA	68201	NA	41403	16881	155670	44866	105508	177375	224239	127840	53506	30175	178499	122848	32376	NA	169603	119726	NA	18120	166814	187642	99956	75213	286550	27682	NA	83925
A6NKF2	NA	NA	NA	NA	NA	NA	NA	NA	NA	NA	NA	NA	NA	NA	NA	NA	NA	NA	NA	NA	NA	NA	NA	504060	NA	NA	NA	593220	NA	659030	NA	797210	270320	523460	NA	NA	NA	609040	NA	NA	NA	NA	NA	NA	554770	NA	NA	NA	NA
A6NLN1	156390	231120	308480	103800	158030	185760	155160	84268	177680	225040	222460	146120	246180	NA	145130	200670	203610	234050	253610	195860	88323	219300	182630	165540	136830	205820	181010	154670	237690	332200	285610	291200	189330	305540	226880	151000	31371	287970	439230	240010	229227	242670	211950	207610	204390	448150	210480	308267	376410
A6NM28	NA	NA	NA	NA	NA	NA	NA	NA	NA	NA	18117	NA	NA	NA	NA	NA	NA	NA	NA	NA	NA	NA	35266	NA	NA	NA	NA	NA	NA	NA	NA	NA	NA	NA	NA	NA	NA	59689	58658	NA	12244	NA	NA	49105	NA	NA	NA	NA	46871
A6NMH6	186004	171450	282650	139776	109500	99553	243772	45584	165440	315520	383997	202580	339621	431250	167146	382457	337436	285653	243011	358779	48971	330638	418200	336030	146299	211403	158213	248491	306259	268670	345758	402361	119788	248640	186549	91281	10481	235960	265110	265960	49373	270047	263040	402778	259760	318010	67724	100040	298010
A6NMQ3	77194	NA	148147	35066	59953	101638	126628	NA	106447	78921	50084	NA	109163	56622	81092	NA	96033	139939	65330	37914	62943	162911	133371	41663	151487	117160	130813	29834	404090	336992	383776	NA	198019	782584	254036	90648	14879	364054	482669	100370	62802	75769	146400	53446	154444	195656	78988	74336	218301
A6PVN5	838531	1195890	1096972	756970	918780	1477220	1318321	325984	958970	1338240	1240410	1915735	681860	1678584	467100	1442656	1348600	859129	1911904	2088330	336519	1437691	1093210	2374296	663406	1054192	989540	1814155	1647047	847386	955880	3288160	408956	1405064	996798	710132	86000.7	1701130	1576539	1498670	454200	1726830	2079590	2257000	1021320	1357090	493190	754074	994590
A8K7Q2	NA	100280	NA	NA	NA	NA	NA	NA	NA	NA	NA	39897	NA	NA	NA	NA	20232	NA	NA	NA	NA	NA	NA	NA	NA	NA	NA	NA	NA	NA	NA	NA	18275	NA	NA	NA	NA	NA	259920	NA	NA	NA	NA	NA	NA	NA	NA	NA	NA
A8K878	73365	145840	83781	22238	50460	99961	103280	23317	64129	140420	108030	NA	89659	125730	53457	NA	77932	155460	155320	66170	29924	219350	172740	NA	58920	134980	86542	82748	137320	253750	159520	NA	45662	195720	132000	39557	NA	259000	197740	179721	93382	404650	339550	70771	228890	570940	120800	NA	332990
A8MPS7-3	NA	NA	NA	NA	NA	NA	NA	NA	NA	NA	NA	NA	NA	NA	NA	NA	NA	NA	NA	NA	NA	NA	NA	NA	NA	NA	NA	NA	NA	NA	NA	NA	NA	NA	NA	NA	NA	NA	NA	NA	NA	NA	NA	NA	NA	NA	NA	NA	NA
A8MST6	NA	NA	NA	NA	NA	40461	NA	NA	141610	156030	195230	205239	41475	NA	NA	159370	331060	87397	302454	138514	31945	418833	231154	422945	141353	216285	73549	390489	419461	600486	481103	635520	35189	229630	98250	54002	3234.5	321554	262001	255536	23296.7	74419	151032	417392	NA	NA	NA	NA	100476
A8MTJ3	NA	NA	NA	NA	NA	NA	NA	NA	NA	NA	NA	NA	NA	NA	NA	NA	NA	NA	NA	NA	NA	NA	NA	NA	NA	NA	NA	NA	NA	99147	NA	NA	NA	NA	NA	NA	NA	NA	64201	NA	NA	75843	NA	NA	NA	NA	18294	NA	NA
A8MTY9	26315	54617	105859	51334	32563	88850	98759	NA	37475	46473	91789	61583	34836	130484	22689	79710	105893	78893	104950	121931	9598.1	69313	164210	NA	38264	NA	NA	56396	126464	NA	164325	NA	19424	NA	NA	25658	NA	NA	60188	NA	12927	104210	NA	84105	NA	84212	NA	NA	NA
A8MUA9	85820	107410	99402	27133	43350	101880	92879	30202	65314	82526	82172	NA	NA	NA	NA	NA	NA	NA	NA	NA	NA	NA	NA	NA	NA	NA	NA	NA	NA	NA	NA	NA	NA	NA	NA	NA	NA	NA	NA	NA	NA	NA	NA	NA	NA	NA	NA	NA	NA
A8MUM1	65285	214205	113010	NA	NA	NA	34010	NA	NA	38483	41078	NA	106934	36685	85944	295802	219978	150930	327822	223183	52399	69467	89416	123383	59105	91460	43161	155920	48881	NA	41371	NA	44670	85781	259425	32199	8056.9	488954	91045	111160	50190	NA	NA	45067	55732	NA	24923	56982	50727
A8MVE2	73732	117700	126060	36434	67328	63589	137599	22477	59368	75707	90023	64689	67547	84746	38269	102210	71249	99584	107870	93129	29446.7	116130	103830	106020	45899	66471	64421	142860	72122	NA	153194	NA	14064	NA	NA	NA	NA	86869	NA	88693	NA	73347	NA	NA	NA	NA	NA	NA	52976
A8MVZ6	631100	1117200	NA	280940	NA	NA	NA	179130	NA	38135	NA	NA	1067300	NA	NA	NA	NA	61351	NA	51670	NA	NA	NA	NA	NA	NA	NA	NA	NA	NA	NA	NA	NA	NA	NA	NA	NA	NA	NA	NA	NA	NA	NA	NA	NA	NA	NA	NA	NA
A8MXP9	34326308	51605713	57274181	34207140	32408579	73766180	55001447	14525153	44460139	58709582	54976257	55438894	53975937	67163301	27392414	54200998	51090404	81385369	65941553	61599856	11546660.8	98470574	77907932	64339352	25396797	52915255	36568884	79574694	80887577	91095192	83943267	105578858	29610780	70352970	68150477	33002276.7	3187349.3	110240773	80688999	92919308	14734974	109151456	91586137	88499155	68740914	116031735	23896973	33577685	82301206
A8MXV4	NA	NA	NA	27373	29833	145092	33195	NA	NA	NA	59508	NA	68043	NA	NA	NA	143823	NA	64363	104760	NA	NA	55412	109103	44129	140981	NA	270908	113700	NA	251415	105180	35670	335589	260220	51435	5292.4	NA	293567	309644	33810	103740	127480	296470	78581	328630	46450	NA	182618
A9IYQ1	NA	NA	NA	NA	NA	NA	NA	NA	NA	NA	NA	NA	NA	NA	NA	NA	NA	NA	NA	NA	NA	NA	NA	NA	NA	NA	NA	NA	NA	87448	103220	169260	29701	NA	71926	32152	NA	96465	99558	119940	21386	55260	64876	94065	55115	81845	27219	33899	89000
A9UJQ1	NA	NA	NA	NA	NA	NA	NA	NA	NA	NA	NA	NA	NA	NA	NA	NA	NA	NA	NA	NA	NA	NA	NA	NA	NA	NA	NA	NA	NA	NA	NA	NA	NA	NA	NA	NA	NA	NA	NA	NA	NA	NA	NA	NA	NA	NA	NA	NA	NA
A9Z1X7	4306167	5999904	7132606	5865252	3179668	9407556	6371148	1736826	5709732	7650486	6749775	7966282	5627915	8665469	3504108	5692802	5264253	10269066	9191799	8550707	1215297.7	10203746	8223022	12258690	4834099	10422640	7010148	13489220	13149270	16184710	15824258	19659435	5395738	15767503	13459096	6442278	735345.3	16616433	11887115	18930220	3098482	14021170	14584101	14464023	11427266	19149710	4560575	6973696	14351313
B0I1T2	959931	1574352	1744462	1343393	1316449	1666393	2166741	547437	1011393	1375605	1148151	1988593	1297296	1639451	906209	1958384	1433898	1503993	2317128	2710766	391575	2547578	2941965	3226304	970223	2048832	1350003	3781045	2599381	3786185	3328130	6363678	1217996	3535105	2212670	1120969	111284.1	1788680	3160702	4631500	564543	2768150	4173157	3393559	2239750	3354470	817199	1205278	3195300
B0QXZ6	NA	NA	NA	NA	38042	NA	NA	NA	NA	46244	54858	NA	NA	NA	NA	NA	NA	NA	NA	NA	NA	61660	29217	NA	NA	NA	NA	40502	NA	NA	NA	75587	NA	NA	NA	NA	NA	NA	NA	NA	NA	NA	NA	53174	NA	NA	NA	NA	NA
B0QY89	7410554	11637057	11655259	6947220	8691555	11304180	12236079	3626865	9468315	13216904	12884991	16258792	12714494	16983680	6012670	14455478	12996447	17647940	18507812	14850921	3518999	21901878	15821936	15376573	5702876	13961591	9120306	21231668	14417041	22574340	16574899	28495731	6465234	19500019	13498507	7783431	1160480	22812081	16031529	24118933	4980015.2	23962877	22863057	23274580	17389019	25622860	5674397	9356258	19306870
B0QY95	NA	NA	NA	NA	NA	NA	NA	NA	NA	NA	NA	NA	NA	NA	NA	NA	NA	NA	14915	NA	NA	NA	NA	NA	NA	28002	NA	NA	NA	NA	115950	88617	NA	61959	NA	NA	NA	NA	NA	61331	NA	NA	NA	NA	NA	NA	NA	NA	12982
B0QYD3	NA	78173	51696	NA	NA	108240	NA	NA	NA	NA	NA	NA	NA	65700	NA	NA	56378	NA	NA	NA	NA	139790	NA	NA	NA	NA	32281	NA	NA	178220	NA	53160	13460	74525	NA	NA	NA	169026	NA	NA	NA	47124	97556	NA	NA	30574	NA	NA	NA
B0QYK0	2545291	4889033	4239167	1868792	2736720	4985459	4021745	1225194	3884030	5792400	5588294	4724788	4236630	5053128	2683699	4346655	4278538	6995490	5987391	5688763	1142658	8109684	7552190	5421900	2472229	5935741	3343602	7020618	7849842	10100850	9191119	8864795	2787575	10296929	6604296	2824660	342119	10154436	7808218	8618231	1405581	8899214	7185314	7076240	5819737	8168290	1905261	2770950	6555100
B0QYS6	NA	NA	NA	NA	NA	NA	43860	NA	110148	84648	173358	86447	126307	NA	58782	132926	130812	47905	83126	121803	NA	NA	97466	42308	NA	NA	34912	NA	72019	NA	199140	140460	37588	NA	127128	28544	NA	67173	156402	132270	14181	175227	49032	131940	24083	65517	25539	20844	79411
B0QYW5	NA	NA	51508	NA	14845	118550	62872	NA	34212	68098	62358	NA	46276	NA	NA	NA	NA	NA	75150	NA	4781.9	76991	NA	NA	NA	54788	43188	NA	NA	65247	NA	NA	NA	NA	NA	NA	NA	NA	NA	NA	NA	NA	NA	NA	NA	NA	NA	NA	NA
B0QZ18	4945487	19968232	10259390	5250301	5560770	12772610	8344697	1771377	6124266	7545860	8534310	7779070	7347010	9284450	3890860	7670820	7137650	9632930	10112470	10621330	1663317	9592086	8745640	8199590	3219417	7296406	5095224	9867450	10051940	10829970	10625030	13354950	2535582	9410360	8503100	2957985	491337	11673880	9577620	12050690	2192784	15055909	16271740	12324992	8631720	14518810	4644710	4975680	12136030
B1AH77	5302300	7756160	7752100	1000340	5176670	7311360	7995410	1162801	6159470	7306940	7501870	2585500	6508510	8793140	3273070	3541368	6029150	9610040	9155130	4786989	1693414	11113160	9248093	3903700	3781340	6955159	3134126	3999540	9242372	9878720	9318830	5524170	2697650	7595882	4346230	1126370	328029	7537850	6948940	3791350	1543271	8421660	5722860	3827670	6001623	11195920	1643520	790974	7212530
B1AHR1	24464	NA	39200	34987	NA	54155	NA	8656.1	NA	41456	31508	70098	NA	76780	14130	33757	NA	60236	NA	93621	9729.8	83721	43276	74421	16629	39765	NA	NA	68196	57120	102994	149338	18919	100244	87059	40621	NA	135182	44533	134833	NA	93845	112667	107676	48160	78650	17248	56442	91953
B1AJY7	187699	292581	245010	89801	180290	236869	227904	92985	167987	230716	287245	264300	115053	270181	146043	244647	193232	94614	73063	111830	113180	334295	342492	512121	186961	359000	189620	363022	330798	585126	721840	907268	259942	839074	687148	341728	45362	638830	916784	738782	233799	986140	1040321	1021566	754935	911842	351896	497387	967102
B1AK44	NA	NA	NA	NA	NA	NA	NA	NA	NA	NA	NA	NA	NA	NA	NA	NA	NA	NA	NA	NA	NA	NA	NA	NA	NA	NA	NA	NA	NA	NA	77601	82368	NA	NA	NA	NA	NA	NA	NA	NA	NA	NA	NA	NA	69802	NA	NA	NA	NA
B1AKI6	NA	NA	NA	NA	NA	NA	NA	NA	NA	NA	NA	NA	NA	NA	NA	NA	NA	NA	NA	NA	NA	NA	NA	NA	NA	NA	NA	NA	NA	NA	NA	NA	NA	NA	NA	NA	NA	NA	NA	NA	NA	NA	NA	NA	NA	NA	NA	NA	NA
B1AKJ5	412353	661730	747850	410533	445025	572874	801750	212876	486188	659386	672490	764487	454110	722721	340522	907945	572504	876099	1143983	1329794	170004.2	554948	804210	1013048	220769	245635	447456	775131	706623	776089	1258503	1764260	112266	577733	657124	375331	48921.6	1008001	1597824	1945186	315105	1096680	1642761	1523662	952405	1208556	517253	815323	1251367
B1AL05	NA	NA	NA	NA	NA	NA	NA	NA	NA	NA	NA	NA	NA	NA	NA	NA	NA	NA	NA	NA	NA	214440	NA	152830	85708	156290	107260	222530	218190	233740	270610	273340	107970	267600	184660	109960	12112	315550	247360	295590	63490	292940	292550	328430	251930	244470	73587	125540	297680
B1AL69	NA	NA	NA	NA	NA	NA	NA	NA	NA	NA	36923	70936	NA	125730	NA	27531	NA	NA	47016	39466	NA	NA	NA	53770	NA	NA	18680	53367	NA	NA	NA	NA	NA	NA	NA	NA	NA	NA	NA	NA	NA	NA	NA	NA	NA	NA	NA	NA	NA
B1ALK7	619624	1022648	1033117	620830	555894	927450	1186972	280444	661195	716982	733041	630240	578104	673976	288888	790233	409892	663021	571783	995330	154553	1186005	1155442	1097216	385763	802377	683195	1211567	1054587	1722658	1828934	1861657	98558	1032953	1024022	511228	23752	1332922	1176836	1369558	181453	1342898	1486214	1891826	656613	1875240	153112	576066	821490
B1AMF0	54551	NA	NA	NA	39681	70692	NA	NA	41562	66753	NA	NA	NA	NA	NA	64199	NA	NA	82749	NA	NA	NA	NA	NA	NA	NA	NA	NA	NA	NA	NA	NA	NA	NA	NA	NA	NA	NA	65722	NA	NA	NA	NA	NA	NA	NA	NA	NA	NA
B1AMS2	2192875	3166110	3662202	1691183	1489804	3703580	1917650	620363	2341810	3327829	3578620	3026561	3256766	4197342	1824580	3092280	3449359	4702925	4654988	3884080	395361	3371800	4936682	2095597	1596520	3617091	2365058	3547630	5479580	4783321	4501576	5172162	2225874	6481387	5257290	1529545	221565.4	6084391	5502924	5335786	1045826	6004570	6221734	3141894	5080866	3591194	1196848	2605194	7939162
B1AMW1	113092	118440	101070	77544	124860	113080	NA	NA	111940	134170	122250	186040	139860	232300	72366	212990	154840	186830	145790	282680	50015	271580	228460	328276	97292	180950	110640	352570	249910	196040	NA	392070	91965	247220	NA	NA	11631	37695	318446	87330	NA	NA	NA	77802	46474	NA	NA	36898	65328
B1AP22	NA	NA	NA	NA	NA	NA	NA	NA	NA	NA	NA	NA	NA	NA	NA	NA	NA	NA	NA	NA	NA	NA	NA	NA	NA	NA	NA	NA	NA	NA	NA	NA	NA	NA	NA	NA	NA	NA	NA	NA	NA	NA	NA	NA	NA	NA	NA	NA	48920
B1AQP1	NA	NA	NA	NA	NA	42991	NA	NA	NA	27569	NA	NA	NA	NA	NA	NA	NA	NA	NA	NA	NA	40761	44217	NA	NA	NA	NA	34060	NA	60291	NA	NA	NA	NA	31462	NA	NA	NA	39752	74706	NA	NA	NA	57541	29198	46990	NA	NA	NA
B1AVT0	NA	NA	NA	NA	NA	79098	47232	NA	NA	NA	78984	38911	115505	132993	NA	NA	47917	66921	42098	50538	13137	81165	76612	NA	14730	116766	72513	NA	60031	53538	85948	77170	NA	90903	80737	NA	NA	113040	284553	63728	43927	201723	NA	132050	79200	90992	30850	NA	120080
B2RNG4	NA	0	NA	NA	NA	NA	NA	NA	NA	NA	NA	5415700	NA	NA	2331400	NA	NA	NA	98449	30231	NA	316810	NA	NA	NA	NA	NA	NA	NA	NA	NA	NA	NA	NA	NA	NA	NA	NA	NA	NA	NA	NA	NA	NA	NA	NA	NA	NA	NA
B2WTI3	80025	169200	281501	NA	94712	391552	252219	NA	104510	198612	206907	NA	NA	368935	96348	93912	173444	473982	290944	116350	37095	483838	378112	37154	89575	259966	243591	64899	378093	892406	291490	212688	42565	261071	116183	36407	NA	403132	246464	128437	NA	180778	220517	201728	94450	519547	45640	46909	223898
B3KPJ4	NA	NA	41389	NA	11786	102450	47488	NA	29671	39891	46161	25212	34665	64185	12701	40457	43370	228674	NA	42015	NA	100460	33751	NA	NA	NA	29621	NA	NA	NA	NA	NA	NA	NA	29216	26862	NA	150509	NA	NA	NA	NA	32088	NA	NA	36696	NA	NA	NA
B3KSJ7	NA	NA	NA	NA	NA	NA	NA	NA	NA	NA	NA	NA	NA	NA	NA	NA	NA	NA	NA	NA	NA	NA	97990	NA	NA	NA	NA	NA	NA	NA	NA	NA	NA	NA	NA	NA	NA	35145	NA	NA	NA	NA	NA	NA	NA	NA	NA	NA	NA
B3KTM8	629348	780780	931982	424840	605986	1047779	1138970	308706	756581	1555580	1686480	1310660	1128052	1485620	254347	1062456	959676	991710	584640	260010	110626.3	1725389	1142283	1245939	327076	767640	541645	1206463	1119990	1894350	1900168	2056740	545245	1384510	1206170	1075485	38947	2602899	1193990	3123073	225511	1525340	1531358	2086754	828537	1245616	524696	611651	1590968
B3KVZ3	NA	NA	NA	NA	NA	NA	NA	NA	NA	60908	NA	NA	NA	NA	NA	21419	NA	51767	NA	NA	6535.1	132939	112635	43301	NA	72140	85580	77914	92587	175394	197401	172293	NA	NA	137571	NA	NA	100450	129401	131083	7955.9	131032	80086	81968	84337	NA	NA	48635	58305
B3KW44	NA	NA	44330	NA	NA	40531	70161	NA	51253	65633	64588	NA	NA	68149	NA	48331	66685	125230	81489	26412	NA	80263	88114	NA	NA	46703	NA	58394	NA	128871	101270	98421	41066	145603	64516	34380	NA	96620	135735	88664	25366	154198	127700	109280	98306	91373	37368	51143	47673
B3KY94	NA	NA	NA	NA	NA	NA	NA	NA	NA	NA	NA	NA	NA	NA	NA	NA	NA	NA	NA	NA	NA	NA	35805	NA	NA	21054	NA	48422	32859	50362	53424	156965	NA	107242	NA	NA	NA	58852	35778	NA	NA	64584	48155	NA	33146	89038	NA	22928	NA
B4DDH2	NA	107178	25059	35999	43076	44916	89350	23624	158526	68422	NA	61924	159540	NA	NA	27332	61531	NA	NA	NA	NA	133077	111040	109810	40630	63185	49095	151940	119730	162560	309680	331460	46339	135420	82438	54698	8934	161170	278810	415490	51209	386853	369970	390310	250570	473290	76387	126944	661541
B4DGM3	2256299	1990158	3316425	1624745	1955885	2513309	2758040	998140	2618807	2632326	3273981	2811206	2584289	3695813	1673845	3294670	2477921	3677147	4205470	4491720	640948	4782100	3725750	3288360	1295865	2478029	1623741	3241720	3196381	3939398	3595847	4445863	1112776	3347612	2268219	1504686	201799	3160180	2307674	3623010	663473	3384310	4276911	3753233	1544614	4089380	950804	1189220	2581860
B4DI03	42454	113170	NA	NA	156220	NA	NA	NA	NA	NA	75627	79655	250399	187380	54537	90493	77335	142990	NA	NA	22301	135980	230030	264140	82411	206772	NA	149830	NA	270990	333420	186600	84410	123090	165001	50708	NA	742884	113170	900420	21824	NA	744100	803900	493431	614810	47216	56331	669330
B4DJL6	46811	90297	NA	NA	NA	NA	NA	NA	NA	NA	NA	NA	50137	109689	62596	NA	46260	NA	NA	NA	13507	202648	NA	NA	97581	59096	NA	116260	123390	667257	234840	159700	50911	264411	238066	41264	30805.2	572748	473768	414343	45910	585073	535345	391729	400904	354810	110079	258951	514816
B4DJV2	6840692	11292740	9342022	7083644	6167880	9602520	10635140	3348392	7956927	12367178	11282267	14252623	11031498	14450243	5898071	14410231	11389213	17887289	14949890	16758526	2991175.7	19511823	14932596	18044306	6368050	12250559	7496629	19041798	16030686	21528894	20804039	31323968	6229239	19627222	11274650	7205493	1006868	21070437	18381890	26295750	3944022	22783750	20411300	27098100	16811053	25122770	6011619	9834737	20862410
B4DK25	NA	NA	NA	NA	NA	NA	NA	NA	59444	30399	NA	NA	22013	75304	NA	NA	23165	NA	43006	NA	NA	40025	NA	30491	NA	25036	28702	108308	55600	125223	73632	85955	56071	54019	127217	32602	NA	53635	118624	38287	19590	146637	54176	NA	68172	129067	22469	45956	125787
B4DLN1	2078817	3367409	3277670	1991709	1987917	4561717	3010841	923432	2387130	3410579	3149190	3619798	2600179	4514141	1222705	4002116	2859582	5695155	3704365	5130883	809930	8584920	4926278	5381949	1829960	4465439	3084394	6015700	4730458	7028140	6349181	10409553	1916742	6420797	4404414	2486489	271838	8228143	5964566	9669590	1415605.4	7270943	9421533	9868054	4699702	10299028	1938921	3377377	6125165
B4DLR8	403978	400250	723930	270316	683669	781821	942613	220529	428881	856758	1055424	813056	689826	1046480	498608	880472	1113242	1265298	683150	903360	270456	474480	1458280	1279581	493877	1002126	701774	1526513	1013540	2308090	2320330	2383160	525500	2007960	1461840	663500	60120.6	1937750	1895840	1905480	324281	1727140	1932010	1519500	1462730	1880640	454419	592787	1597520
B4DMT0	NA	NA	NA	NA	NA	NA	NA	NA	NA	NA	NA	NA	NA	NA	NA	NA	NA	NA	NA	NA	NA	NA	NA	NA	NA	NA	NA	NA	NA	NA	NA	NA	NA	NA	NA	NA	NA	NA	NA	NA	NA	NA	NA	NA	NA	NA	NA	NA	NA
B4DPR9	NA	NA	NA	NA	NA	NA	NA	NA	NA	NA	NA	NA	NA	NA	NA	NA	NA	NA	NA	NA	NA	NA	NA	NA	NA	NA	NA	NA	NA	NA	NA	NA	NA	NA	NA	NA	NA	NA	NA	NA	NA	NA	NA	NA	NA	NA	NA	NA	NA
B4DR61	179580	314390	274165	224220	306903	347960	431643	152078	422562	371535	362101	597101	338950	573607	43890	616983	365339	113876	492150	1049838	35619	793291	120910	465382	43190	58038	34721	605013	447945	1159743	78296	1833986	7790.8	480409	NA	199990	13859.8	1094000	99438	554530	167643	125590	107840	608990	378310	145480	NA	258410	NA
B4DR80	1145114	1585658	2005544	1306786	1113115	2115831	1937080	427511	868449	1950671	2217455	2102528	1511583	2392575	901728	2025523	1575185	2482816	2361227	2169912	430886.8	2806518	2697822	3206856	909651	1683242	1428649	3066665	2452407	3577405	3092337	3813810	894465	3006078	2216919	1267709	204530	3798660	3574913	4947230	843663.1	3628593	4826767	3021986	1950054	3781460	1318771	1430173	3318192
B4DTS2	436657	1097212	602557	272501	381536	679746	577165	30733	249466	461581	373744	514357	381551	550264	99927	377464	334110	828906	475140	698763	87540	383340	156188	541122	158312	182425	220621	541990	431436	401910	736018	485718	259327	313867	312475	103482	39530.9	995030	525247	614825	115889	515039	201084	1078770	494304	255489	195216	528590	771460
B4DTX8	NA	NA	NA	NA	NA	NA	NA	NA	NA	NA	NA	NA	NA	NA	NA	NA	NA	NA	NA	NA	NA	NA	NA	NA	NA	NA	NA	NA	NA	NA	NA	NA	NA	NA	NA	NA	NA	NA	NA	NA	NA	NA	NA	NA	NA	NA	NA	NA	NA
B4DUA7	56118	58818	135452	40924	38332	NA	65733	NA	NA	56747	61292	79134	37919	NA	NA	247908	50654	272183	73803	76271	68561	88659	82530	78523	30845	46050	38782	59217	96619	106040	149550	366130	34964	76313	59701	29666	15916	127130	110950	149980	106731	132500	277760	155770	105760	NA	34596	65939	132180
B4DUC8	359776	1198803	1012998	242493	322566	1261750	947542	115530	602139	1038581	935684	406080	698762	1065561	416800	369386	804146	1230292	1233383	583471	126131	1780708	1477237	428440	266364	796152	830181	632130	1184767	2082456	1600217	533810	237233	1309810	1123996	121520	30224	1578854	1159290	531490	77850	1433089	1203112	338980	746246	2264027	348045	100463	495159
B4DUJ5	NA	NA	NA	NA	NA	NA	NA	NA	NA	NA	NA	NA	NA	NA	NA	NA	NA	NA	NA	NA	NA	NA	NA	NA	NA	NA	NA	NA	NA	NA	NA	NA	NA	NA	57816	40495	NA	99531	84061	121820	24243	NA	107760	91357	NA	87175	31612	56937	88222
B4DWF2	521548	654228	634287	272630	420391	516719	951195	157494	442495	765331	823133	781008	547880	981342	332459	752750	672651	719642	905126	1155395	46538	186730	58826	991558	67104	595247	502758	237120	158470	142919	319897	324260	75560	148900	NA	274110	NA	350400	NA	NA	51470	504515	357962	198080	210835	364330	103324	161518	95816
B4DWG0	NA	NA	NA	NA	NA	NA	NA	NA	NA	NA	NA	NA	NA	NA	NA	NA	NA	NA	NA	NA	NA	NA	NA	NA	NA	NA	NA	196480	NA	217140	NA	323180	NA	NA	NA	NA	NA	NA	NA	NA	NA	NA	NA	365880	NA	NA	NA	NA	389490
B4DWJ3	NA	NA	NA	NA	NA	NA	NA	NA	NA	NA	NA	NA	18841	NA	19793	31908	22251	NA	NA	46857	NA	NA	36508	NA	NA	37988	22784	40878	NA	NA	NA	NA	NA	NA	NA	NA	NA	NA	60635	95911	NA	NA	NA	63068	42014	NA	37338	NA	44773
B4DXC8	195803	325390	310209	188440	208133	357730	353103	98572	258200	336465	365800	395385	252382	457815	173490	350046	258950	475402	469979	449092	89224	654749	473022	51283	26755	36699	29152	49703	83967	62176	73394	116621	28182	NA	39342	22869	NA	NA	NA	61617	19818	78796	63970	61453	60586	61401	22840	NA	57079
B4DZ85	NA	NA	NA	NA	NA	NA	NA	NA	NA	79261	NA	NA	NA	NA	NA	NA	NA	NA	NA	NA	NA	NA	NA	NA	NA	NA	NA	NA	NA	NA	NA	33852	NA	NA	NA	NA	NA	NA	72469	NA	NA	NA	NA	NA	NA	NA	NA	7556.1	NA
B4DZS0	NA	NA	NA	NA	NA	NA	NA	NA	NA	NA	NA	NA	NA	NA	NA	NA	NA	NA	NA	NA	NA	NA	NA	NA	NA	NA	NA	50159	NA	42236	47122	74485	NA	56550	23551	NA	NA	NA	NA	NA	NA	NA	NA	NA	NA	NA	NA	NA	NA
B4E0T2	10939	NA	147501	26487	13553	43925	35021	NA	26834	152936	110310	91021	21498	56633	NA	40131	24515	55759	82586	36497	129510	1031001	743903	192385	9394.4	101868	23460	289438	35560	187249	191824	189787	NA	104491	35644	29046	NA	174927	106514	362722	NA	55055	322418	266767	43213	65374	NA	49434	57608
B4E1G1	NA	NA	NA	NA	NA	NA	NA	NA	NA	NA	NA	NA	NA	NA	NA	NA	NA	NA	NA	NA	46858	435430	283060	311620	90663	208990	274120	676670	481090	711230	320010	480970	75469	259680	172060	118660	16186	334940	167540	379390	40440	628220	331590	NA	206730	355870	111050	163430	620630
B4E1Q4	NA	NA	NA	NA	NA	NA	NA	NA	NA	NA	NA	NA	NA	NA	NA	NA	50522	NA	72093	NA	NA	NA	NA	NA	NA	NA	NA	36548	NA	NA	NA	NA	NA	NA	NA	NA	NA	NA	42775	NA	NA	NA	NA	NA	NA	NA	NA	NA	NA
B4E2Q0	NA	148199	303454	254851	185740	93025	63508	122645	92339	112548	107190	193775	319906	369039	205043	411579	215590	261073	319120	244384	81483	270840	165844	465192	198394	102565	56130	417199	263234	272861	232579	584443	57024.2	273025	29405	42749	23654	434129	160361	679873	12151	267091	758795	568281	233220	461990	38026	175122	283256
B5LMG6	NA	NA	NA	NA	NA	NA	NA	NA	NA	NA	NA	NA	NA	58342	NA	NA	NA	77690	207060	NA	NA	120630	85306	NA	NA	53366	NA	NA	NA	NA	NA	NA	NA	1083500	NA	NA	NA	NA	NA	NA	19207	49891	NA	NA	NA	NA	NA	NA	47787
B5MBX0	87109	NA	111800	NA	59288	78765	77798	23820	88368	207420	218283	268955	381907	802995	17335	351377	444657	943365	197819	445699	241621.2	1067140	895516	771000	438263	810900	384966	811610	1108700	1582940	1321580	502350	263819	725710	399520	256449	26106	425820	318670	442316	106567	426810	364253	334500	633590	206650	152121	196454	674482
B5MC22	73244	241100	218885	62905	178734	305600	230092	17669	112810	79702	219013	156770	123030	149800	55842	133350	146820	445290	238720	182140	27311	252640	232350	214840	164670	333690	107590	278190	313754	594048	560071	617015	95789	546106	385497	166266	11012	532580	419660	610361	126746	556983	466910	228100	169630	720520	178933	245360	203510
B5MC31	NA	NA	NA	NA	NA	NA	NA	NA	NA	NA	NA	NA	NA	NA	NA	NA	NA	NA	NA	NA	NA	NA	NA	NA	NA	NA	NA	NA	NA	NA	NA	NA	NA	NA	NA	NA	NA	NA	NA	NA	NA	NA	NA	NA	NA	NA	NA	NA	NA
B5MCA1	NA	NA	NA	NA	NA	NA	NA	NA	NA	NA	NA	NA	NA	NA	NA	NA	NA	NA	NA	NA	44427	NA	573870	677060	NA	284940	191200	772200	426740	548400	583800	983620	97018	331140	300460	163850	8502.6	329340	398630	811940	67238	550900	461420	801770	424080	403940	100780	263020	468340
B5MCF9	4591331	4645609	6275932	3752035	4333565	5987523	5568149	2072761	5207812	6284454	7158441	7617013	6925206	6618660	2806674	7742212	7212909	8699110	8284416	10859308	1496782	9571902	7484809	6228132	3006263	5853156	5083453	10573670	9321039	10009080	10374150	11397593	2439834	7845150	5018380	4630406	520653.7	10883742	6658879	11150840	2319009	8842444	6654741	8916763	6361070	7508923	1530606	3530834	6429609
B5MCQ4	NA	NA	NA	NA	NA	NA	NA	NA	NA	NA	NA	NA	NA	NA	NA	NA	NA	NA	NA	NA	NA	NA	NA	31202	NA	NA	NA	NA	31792	NA	NA	NA	NA	NA	NA	NA	NA	NA	NA	31814	NA	NA	NA	NA	NA	NA	NA	NA	NA
B5MCR8	NA	NA	NA	NA	10557	NA	23803	NA	NA	NA	NA	NA	NA	NA	NA	NA	NA	NA	NA	NA	NA	NA	NA	NA	NA	NA	NA	NA	84567	NA	81598	NA	NA	NA	NA	NA	NA	NA	NA	NA	NA	NA	NA	NA	NA	NA	NA	NA	NA
B5MCU0	NA	NA	NA	12360	NA	NA	NA	NA	NA	NA	NA	NA	NA	NA	NA	NA	NA	27346	NA	NA	NA	NA	NA	41720	NA	NA	NA	31079	35277	46184	NA	52397	15477	32903	34611	NA	NA	NA	NA	45302	NA	NA	NA	NA	44167	NA	NA	NA	NA
B5MCW3	NA	45831	113656	NA	38509	133805	59818	14995	85692	85827	192496	49551	77806	168548	NA	66680	83679	320699	229624	40576	44851	214802	98764	161674	77864	131042	111454	179544	185662	348110	275612	111040	48229	278271	259560	92570	NA	440120	320111	274777	18550	86865	315578	238156	233072	436780	69917	76935	383097
B5MCX3	7928120	13048488	13126180	8037966	6472719	13788680	11913939	3467426	6810871	11808315	11491171	11010152	10922449	18548312	6656397	12180835	10316825	20075511	18274165	16177280	2721992	18992658	18447074	11995487	5335554	13013852	7211446	14370636	14241451	21252788	20036781	20573713	4760922	18530434	13550743	5364649	485496.9	21042778	17186853	18982396	3059410	21435830	21668490	17652604	13111922	26811605	4644985	6813246	16318041
B5MD17	276735	353626	280465	405184	158349	190860	375423	56526	286015	823190	923689	308745	782164	1043496	393079	730418	909728	897357	1009772	252698	71957	1184270	1025242	364688	146546	280153	111321	220595	655904	771160	591393	722312	180228	434949	591216	280793	29515.1	794716	486487	1003167	141018	584544	250154	631175	238952	875066	163614	342789	749073
B5MDE0	78828	148150	155680	79570	90938	149760	159310	NA	NA	NA	NA	NA	178630	190790	55429	91023	109850	188760	NA	NA	36465	NA	NA	155390	94375	NA	NA	NA	258590	568400	388530	512300	100100	271540	218570	142010	16498	433520	318120	430450	75627	349400	355710	490700	321520	455170	110220	165500	339660
B5MDF5	28330683	53967304	49636287	11637380	29187375	62531352	53282181	7005854	36069702	59949938	52342072	24378976	44762421	86681887	24255100	25923890	31197835	80019674	63892108	29981820	12323350	90248174	66150524	20456870	22638912	53558177	32396198	33971766	62246092	92215120	70998490	43559310	23665155	85222930	52267908	13234021	3806235	89631595	67220820	40307905	16578810.2	71478306	86708944	34662968	54288882	68655602	21752298	14957607	63028385
B5MDG7	NA	42902	71660	28750	45844	NA	59256	16750	NA	56281	68810	67863	NA	NA	19341	80454	69918	NA	56942	89239	16557	66562	NA	NA	28080	46307	21521	72280	100760	NA	NA	NA	NA	NA	NA	NA	NA	NA	NA	NA	NA	64592	NA	107300	NA	NA	NA	51909	77706
B5MDU6	250886	340881	361210	243710	251886	588238	498840	126866	276324	386425	456292	378230	309260	441940	223269	401640	386790	583630	611120	557102	103589	697590	901930	848060	404185	760724	564819	1131760	1294190	1485430	1509330	633130	201450	131100	291940	51528	15000.4	131670	393740	221060	35823	118420	144940	NA	132700	145040	57124	57323	128100
B7WPE2	239277	434299	328252	221569	217062	288428	411400	107408	308328	323167	375419	478562	175921	249712	110180	441319	452888	577867	428223	378870	90234	532596	275045	412269	170747	208562	109526	766625	626862	498930	495292	447045	180932	463998	440626	61172	49736	676465	432695	180629	179701	784787	558128	627798	569860	509280	180092	162777	743201
B7WPL0	NA	103840	NA	NA	NA	NA	NA	NA	NA	NA	NA	NA	NA	NA	NA	NA	NA	NA	NA	NA	NA	NA	NA	NA	NA	NA	NA	NA	38592	NA	48380	NA	NA	NA	NA	NA	NA	NA	NA	NA	NA	NA	NA	NA	NA	NA	NA	NA	NA
B7Z2R7	76107	63843	175331	84270	104425	85969	217737	85083	105995	149465	171533	149363	188343	204148	38499	78157	124258	NA	199739	231832	41162	77866	70789	162705	58391	44999	86037	73240	168252	258175	208651	239681	43384	NA	47024	42492	NA	71279	103850	60757	20727	82886	79759	63096	60076	97412	NA	74955	129603
B7Z3P7	NA	100300	119600	77371	100380	134480	77533	NA	NA	92542	NA	NA	108390	NA	NA	NA	NA	120420	126880	NA	34083	145980	NA	89390	NA	NA	NA	NA	69878	150060	219920	NA	NA	172140	NA	NA	12030	146510	NA	166030	NA	NA	NA	NA	33836	NA	35479	NA	NA
B7Z3R2	NA	NA	NA	NA	NA	NA	NA	NA	NA	NA	NA	NA	NA	NA	NA	NA	NA	NA	NA	NA	NA	NA	NA	NA	NA	NA	NA	NA	NA	NA	NA	NA	NA	NA	NA	NA	NA	NA	NA	NA	NA	NA	NA	42613	NA	NA	NA	NA	NA
B7Z4K9	NA	NA	NA	NA	NA	NA	NA	NA	NA	NA	NA	NA	NA	NA	NA	NA	NA	NA	NA	NA	NA	NA	NA	NA	NA	NA	NA	NA	NA	NA	NA	NA	NA	NA	NA	NA	NA	NA	NA	NA	NA	NA	NA	NA	NA	NA	NA	NA	NA
B7Z4W5	NA	NA	42164	NA	14025	NA	57416	NA	NA	NA	41999	30006	NA	NA	NA	NA	NA	NA	39539	NA	NA	NA	62035	45847	21711	NA	NA	47021	NA	NA	NA	NA	NA	NA	NA	NA	NA	NA	55756	37956	NA	47961	59704	65604	67474	50047	21468	38343	48461
B7Z503	NA	NA	NA	NA	NA	NA	NA	NA	NA	NA	NA	NA	NA	NA	NA	NA	NA	NA	NA	NA	NA	NA	NA	NA	NA	NA	NA	NA	NA	NA	NA	NA	NA	NA	NA	NA	NA	49595	NA	NA	NA	NA	NA	NA	NA	NA	NA	NA	NA
B7Z676	NA	NA	NA	NA	NA	NA	NA	NA	NA	NA	NA	NA	NA	NA	NA	NA	NA	NA	NA	NA	NA	NA	NA	NA	NA	NA	14286	NA	44197	7608700	7071700	8670773	16002	7297100	NA	NA	577950	52398	7521000	88374	2372520	8822366	7037800	8468912	46610	45402	2713000	NA	41132
B7Z6D5	3427233	3957328	4475100	3129420	2432626	5179358	4429949	1517344	3878054	5179888	4974204	5552578	4803144	6700250	3001413	5540777	4702453	8529400	6329870	7321238	1326932.3	10363782	8606655	9601303	3169316	7748966	4798844	11184760	9604015	12215989	9577938	15386073	3242456	9153350	7821470	4343107	566539.5	11198349	9778815	12144647	2516555.3	9033494	9505220	13028713	7466293	11786978	2865157	4627992	9288150
B7Z6Q0	33210	47834	NA	34776	18361	35263	54662	NA	NA	87610	NA	77003	68328	NA	NA	NA	NA	45997	27678	111573	13067	NA	32823	33519	12859	90523	36526	17421	13922	NA	168922	129540	25133	NA	NA	NA	NA	NA	30958	101320	NA	105692	75651	145224	33877	30481	NA	NA	NA
B7Z7M5	NA	NA	47633	9154.7	NA	NA	NA	12372	12002	NA	51211	52786	14554	19788	NA	17089	36129	57707	95145	76616	NA	54134	56411	71852	26366	52622	NA	148554	92959	108563	67203	125087	NA	103179	42312	32673	NA	131969	72475	90834	16449	75830	114825	103952	16813	76953	NA	55673	51918
B7Z9C2	NA	NA	NA	NA	NA	35083	NA	NA	NA	NA	NA	NA	NA	56360	NA	NA	NA	42918	158430	NA	NA	106450	NA	87763	NA	NA	NA	NA	38243	83894	NA	52369	14413	2599230	NA	NA	NA	380456	154703	119475	NA	223036	353328	189619	105372	235490	NA	37821	203277
B7Z9I1	7183094	13321610	15372801	6552822	8260050	13411123	13298270	3273560	6706550	12005640	12760271	9900118	9377245	15658890	6323015	11080664	10478079	15671000	14564801	12923059	2532180	14706163	12699001	12895860	4196430	11474163	7431938	14563930	14193040	16425090	16705790	18857890	4901227	18865640	12119390	4738350	995740.1	20052642	16717700	14876490	3970721	24515050	26172540	17226740	12940130	22094410	6017594	7052260	17197920
B7ZB02	287130	420380	370750	290910	281470	367420	324550	186910	290790	338490	322890	509870	364240	566660	198410	548040	322270	440500	418870	672850	134000	504380	408160	638630	217060	366120	286890	759750	563870	625420	715860	1131300	225240	590850	441700	323710	51646	570590	631670	853810	171200	670960	557760	827230	573830	624440	199420	485680	721000
B7ZBM3	NA	NA	NA	31481	NA	NA	48031	17014	NA	62092	59403	66371	63812	26320	NA	59583	50422	88637	NA	121190	NA	NA	141197	123376	34480	NA	NA	158490	88536	198016	NA	196769	28312	NA	NA	43728	NA	NA	NA	NA	NA	NA	NA	NA	NA	NA	NA	NA	NA
B7ZC38	426528	794490	691410	441148	357031	731720	833310	178697	433628	749930	733710	541961	549593	638410	293699	664380	459526	631400	817290	831910	207978	1202170	908240	679440	269234	653170	335334	972250	905470	1142460	1154510	1329290	242846	568260	816640	323996	19561.8	702900	743478	948722	228355	1057330	1116052	937760	551584	2309714	244859	322855	918240
B7ZKQ9	331940	534820	612280	161430	387790	531080	555260	86691	369800	453190	557086	418680	408560	596140	269080	379830	458290	747720	703960	599460	115830	864098	722940	610460	822520	693930	574490	1047670	1205340	1191520	1687440	1937710	615350	2357320	1135081	579418	161888	1280855	1628981	1443714	395065	1331902	1751387	1291452	1086337	1343590	564780	478210	1483540
B7ZL14	NA	NA	NA	NA	NA	NA	NA	NA	NA	NA	NA	NA	NA	NA	NA	NA	NA	NA	82361	NA	NA	76751	60025	32697	NA	NA	NA	NA	NA	NA	NA	NA	NA	45157	NA	NA	NA	NA	69168	NA	NA	NA	123550	NA	NA	NA	25253	NA	NA
B7ZL25	NA	NA	NA	NA	NA	NA	NA	NA	NA	NA	NA	22465	NA	NA	NA	NA	NA	NA	NA	NA	NA	NA	NA	25339	9306.6	NA	NA	NA	39470	53969	34565	64275	NA	79433	NA	NA	NA	38903	26081	33198	NA	NA	39447	83039	28846	NA	NA	24282	48577
B7ZL88	NA	NA	51252	NA	32938	NA	49266	21583	NA	51368	41542	70743	50528	116110	NA	91527	58109	81079	88559	112720	17246	NA	NA	95588	NA	NA	NA	44570	NA	NA	NA	NA	NA	NA	NA	NA	NA	NA	NA	NA	NA	NA	NA	NA	NA	NA	NA	NA	NA
B7ZLI8	NA	NA	NA	NA	NA	NA	NA	NA	NA	NA	NA	NA	NA	NA	NA	NA	NA	NA	NA	NA	NA	NA	NA	NA	NA	18643	NA	39574	NA	NA	NA	NA	NA	NA	30310	NA	NA	28944	NA	27961	NA	NA	NA	28091	NA	NA	13951	NA	27909
B7ZM87	327515	NA	31480	18261	30364	96411	89768	NA	35486	NA	485869	191660	NA	NA	NA	NA	381401	659480	NA	NA	NA	81785	46705	49133	NA	NA	30326	203784	170301	98491	165647	121980	NA	53379	NA	NA	NA	106545	NA	198043	NA	57102	40316	NA	50534	99202	28406	NA	NA
B8ZZ87	15918	39758	35742	20830	NA	69245	35000	NA	14356	48109	30079	28816	148007	64844	NA	15901	76558	206590	182002	121962	16355	325867	304476	119750	40683	193140	127756	324190	167500	274003	322500	466680	102180	397890	220515	90039.4	17477.6	393967	250541	439814	89966	518030	425590	423912	230020	365930	104702	190429	356477
B8ZZD4	NA	NA	28618	23071	NA	54206	36699	NA	NA	37547	NA	NA	NA	54914	NA	83060	33668	NA	88949	109932	14304	50351	66287	37024	NA	69970	NA	45252	54015	91173	72608	NA	28116	NA	NA	NA	NA	49632	NA	154433	NA	NA	31748	81556	NA	23261	16939	NA	81102
B8ZZE3	40840	91452	70205	NA	37203	71838	NA	NA	65770	NA	85453	NA	NA	154183	74379	95036	57776	NA	NA	71371	NA	NA	59304	NA	NA	25638	82290	NA	190070	224697	491900	177450	136280	495728	425237	75092	8351.3	505434	494991	NA	63510	563763	378270	282420	117860	586096	122849	NA	197830
B8ZZL5	56396	44157	NA	NA	NA	106230	73818	NA	NA	57594	221110	NA	NA	NA	30608	NA	NA	140940	NA	NA	35069	195565	238380	92499	64304	143706	134538	66242	132385	197803	336536	179835	63729	324052	55684	29054	NA	208308	66917	NA	15781	190808	208135	203480	144488	231531	25652	33825	67634
B8ZZN6	2686638	3803860	3539690	1603773	2663270	3274790	3766080	1080412	2785870	4964930	3508010	2921790	3184290	5745470	1850020	3042110	3050430	4532051	4010854	3241840	1031921	5139947	3822910	3040920	1751459	3819273	2102136	3859614	4884838	6615030	4217350	3620840	1055806	3640095	1060050	560863	71376	3595970	2752730	1852609	91394	1938940	1715910	1679450	367960	2546080	528010	1173330	2119490
B8ZZQ6	3557486	7279268	8659449	1958630	3304058	7045530	8137002	1581346	3680660	7549565	8566477	2627250	4152151	8680700	6445408	1671599	4377678	7585590	10470233	3217092	1668724	8112315	10747983	3854830	2931190	7518031	6966087	4306450	6661680	11578890	13040971	4458390	2466890	10470049	11407314	2253242	453364	10195926	11057924	5013000	2051860	8327613	10618287	4208580	5171110	9462510	5219880	2957971	5035769
B9A054	NA	NA	115140	NA	NA	NA	NA	35451	NA	NA	NA	139300	NA	NA	NA	NA	NA	NA	107040	171600	NA	NA	NA	NA	NA	NA	NA	NA	NA	NA	NA	803140	NA	NA	NA	NA	NA	70143	64050	NA	NA	59455	NA	65279	58641	NA	NA	35242	71053
B9EGE7	NA	NA	NA	NA	NA	NA	NA	NA	NA	NA	NA	NA	NA	NA	NA	NA	22627	38687	NA	41333	NA	49300	37775	34625	29458	27935	NA	NA	NA	36234	NA	NA	NA	NA	NA	NA	NA	NA	NA	NA	17032	NA	NA	NA	NA	NA	NA	NA	NA
B9EGQ5	350116	771602	361922	212714	311653	450134	500290	139272	609539	564010	363561	732337	624021	1240522	373202	676502	675048	939118	720334	449015	90806	633910	651638	503382	149826.9	168689	157442	466677	511468	513483	413377	206389	75662	288827	41504	78443	10068	333040	349121	296859	71670	467013	497794	471016	276404	547472	32008	121422	473430
B9ZVU2	NA	NA	NA	NA	NA	NA	NA	NA	NA	NA	NA	NA	NA	NA	NA	NA	NA	NA	NA	NA	NA	69641	NA	44836	NA	29527	NA	71592	67927	122340	107610	117920	NA	NA	NA	NA	NA	113660	NA	110710	NA	119990	NA	117330	86076	NA	NA	NA	68647
C4AMC7	59282	158148	78119	36942	47651	97080	67023	NA	41312	162515	174773	118930	59795	34449	99319	189210	87582	79141	203806	NA	20453	163049	66233	57237	NA	49147	NA	119087	162705	102040	153576	135710	33114	184190	NA	29035	6655	189753	193833	296230	60202	334838	79423	551053	348378	460370	104895	119740	545942
C9IYZ1	113130	157760	196630	87421	145040	225960	167030	63133	176220	203690	NA	191640	184870	237380	106330	202150	NA	294690	256330	NA	62472	NA	NA	NA	NA	NA	NA	NA	NA	NA	NA	NA	NA	NA	NA	NA	NA	NA	59033	NA	NA	NA	NA	NA	46334	NA	NA	NA	61681
C9IZ57	NA	NA	NA	NA	NA	NA	NA	NA	NA	NA	NA	NA	NA	NA	NA	NA	NA	NA	NA	NA	NA	NA	NA	NA	NA	NA	NA	NA	NA	NA	NA	NA	NA	NA	NA	NA	NA	NA	NA	NA	NA	NA	NA	NA	NA	NA	NA	NA	NA
C9J052	125941	210472	181481	96170	74641	170686	182911	57219	155873	197930	225394	154620	115660	278890	90067	191530	147360	149230	185590	211730	37338	285290	160360	285113	NA	NA	NA	NA	NA	NA	NA	280310	85613	195160	155120	111460	12904	157170	173790	232970	25052	101410	NA	NA	42182	NA	28913	43500	NA
C9J0I9	60732	69199	106350	43738	136381	201362	186127	58979	100583	109151	175325	188326	117492	132501	95332	191718	195473	157784	240401	279768	43720	343879	186194	159063	NA	139201	NA	208580	166228	220730	424118	365713	142640	157566	283558	114737	13619	165368	168873	501591	14432	284235	340072	392642	55738	324862	43125	25980	243154
C9J0K6	947060	2698539	2039697	1199300	1051700	1829450	2094636	797420	1278910	1916940	2148898	2781183	1640360	3105045	1061940	2793955	1582211	2350675	2866180	3622690	559747	2895310	2912250	3045621	925554	1632980	1410031	1640102	2069153	2888613	3406780	4906920	903610	1805830	1943560	514784	82085	2798290	3698970	4118833	332108	4252500	2657470	5003540	1406752	1877580	472231	1318017	1706555
C9J0Y7	NA	NA	NA	NA	NA	NA	NA	NA	NA	NA	NA	NA	NA	NA	NA	NA	NA	NA	NA	NA	NA	NA	NA	NA	NA	NA	NA	NA	NA	NA	NA	NA	NA	NA	NA	NA	NA	NA	NA	NA	NA	NA	NA	NA	NA	NA	NA	NA	NA
C9J1X0	38746	36405	98045	42923	28613	51650	62040	12273	42172	33431	45408	41659	27162	NA	NA	105191	28548	NA	NA	62179	8953.6	NA	NA	42012	7990.3	NA	NA	61747	22501	44809	NA	53103	NA	52582	NA	22407	5954.6	148388	38741	348912	21322	55570	157573	171410	85916	75502	NA	16909	90724
C9J1X3	NA	NA	NA	NA	NA	NA	NA	NA	NA	NA	NA	NA	NA	15418	NA	NA	NA	NA	NA	NA	NA	NA	NA	NA	NA	NA	23007	NA	NA	NA	NA	NA	NA	NA	NA	NA	NA	NA	NA	NA	NA	NA	NA	NA	NA	NA	NA	NA	NA
C9J2C0	NA	NA	NA	NA	NA	NA	NA	NA	NA	NA	NA	NA	NA	NA	NA	NA	NA	NA	NA	NA	NA	NA	NA	NA	NA	NA	NA	NA	NA	NA	NA	NA	NA	NA	NA	NA	NA	NA	39085	NA	NA	NA	NA	NA	NA	NA	NA	NA	NA
C9J2P0	416069	545720	694580	320942	501450	447400	802260	137060	465680	640160	648540	886030	583420	1181760	431696	800716	527154	1122498	736266	706230	184178	765742	821201	571160	315164	523319	402181	728330	758470	954990	921640	934390	340950	146400	667160	369526	76051	117420	125840	NA	64551	733518	97162	338540	NA	NA	NA	NA	NA
C9J2V2	NA	NA	NA	NA	NA	NA	NA	NA	NA	NA	NA	NA	NA	NA	NA	NA	NA	NA	NA	NA	NA	NA	NA	NA	NA	NA	NA	NA	NA	NA	NA	NA	NA	NA	NA	NA	NA	NA	NA	NA	NA	NA	NA	NA	NA	NA	NA	NA	NA
C9J2Y9	2484258	3604132	3820662	2266875	2186348	4407195	4988635	1086746	3202743	3496873	3572426	5129906	4011711	5321088	2204844	5118763	3536932	5900547	5345731	5519347	1039057	6335606	5771862	6489210	1498355	3595297	2533089	7563478	7437757	7645206	6976956	10951857	2126774	6021566	3922452	2407680	308366.5	7263804	6360312	12151670	1445849	8011593	9119212	10474171	6351940	9167881	2314347	4470979	6537255
C9J381	245028	384532	466948	106653	224914	416453	466783	53134	238373	314370	435747	196618	401668	762255	188510	273534	367875	590467	682550	259655	98215	447550	451730	190588	94608	311440	161118	179832	200450	895630	700410	512520	167428	322100	340350	87145	29457.4	669330	643006	498294	227357	884420	1020890	270689	717120	1491474	298489	203705	983745
C9J384	229844	233434	267846	122253	233099	313338	395877	47641	236349	385196	349438	291258	306831	365370	145256	293143	319978	423842	377567	359772	63028	1002003	342440	309685	87547	304596	341625	840830	696430	800470	552480	666570	202267	468309	530660	252372	40460	911723	789798	813500	205959	920051	674105	815850	578738	908321	201477	130159	621309
C9J3D7	NA	NA	NA	NA	NA	NA	NA	NA	NA	NA	NA	NA	NA	NA	NA	NA	NA	NA	NA	NA	NA	NA	NA	NA	NA	NA	NA	NA	NA	NA	NA	NA	NA	NA	NA	NA	NA	NA	NA	NA	NA	NA	NA	NA	NA	NA	NA	NA	NA
C9J3G2	148137	474697	304197	220152	118748	225490	264016	40827	145280	250565	346765	253443	356925	4329690	119720	224578	312657	556989	532713	460081	30625	466480	435098	201471	160834	162264	98247	245610	167189	277279	224870	249199	48957	170384	NA	104308	NA	328599	191509	305226	41057	264657	189976	211545	186974	374120	106178	106570	151028
C9J406	NA	NA	NA	NA	NA	NA	NA	NA	NA	NA	NA	NA	NA	NA	NA	NA	NA	NA	NA	NA	NA	NA	NA	NA	NA	NA	NA	NA	NA	NA	NA	NA	NA	NA	NA	NA	NA	NA	NA	NA	NA	NA	NA	NA	NA	NA	NA	NA	NA
C9J470	NA	NA	NA	NA	NA	NA	NA	NA	NA	NA	NA	NA	62005	70026	NA	NA	70999	95529	78896	NA	NA	NA	NA	NA	NA	NA	NA	NA	NA	NA	NA	NA	NA	NA	NA	NA	NA	NA	NA	NA	NA	NA	NA	NA	NA	NA	NA	NA	NA
C9J494	NA	NA	NA	NA	NA	NA	NA	NA	NA	NA	54917	53225	44362	63127	NA	80453	NA	103870	NA	104590	21623	111530	NA	163106	NA	NA	57170	147360	76854	150960	94936	397120	NA	279045	81209	40329	13499.3	504040	84259	701571	18397	638318	290450	514942	65784	238119	28294	112957	252710
C9J4K5	NA	NA	NA	NA	NA	NA	NA	NA	NA	NA	NA	26728	NA	NA	NA	NA	41685	60505	46497	66521	NA	57927	70247	44989	21021	NA	NA	NA	49668	NA	NA	NA	NA	NA	NA	NA	NA	169360	40546	46121	10592	79828	53009	NA	43701	108420	NA	15600	54838
C9J4Q7	NA	NA	NA	NA	NA	NA	NA	NA	NA	NA	NA	NA	NA	NA	NA	NA	NA	NA	NA	NA	NA	NA	NA	NA	NA	NA	NA	NA	NA	NA	NA	NA	NA	NA	NA	NA	NA	NA	NA	NA	NA	NA	NA	NA	NA	NA	93629	NA	182950
C9J5N1	480184	999240	812363	476917	449750	1099420	880930	162508	598268	641650	732389	511667	474439	701494	224993	368700	654852	1518915	772610	1158571	222330	2022910	1912920	1379234	412806	835060	979603	3061050	3006725	3755490	3211030	4403980	861535	2479550	2126930	871925	69304.2	3074867	2010925	3091139	445211	3034840	3020320	2843270	2082010	4067120	770894	1131928	2467133
C9J6P4	2817931	4006733	4668659	1937291	2767834	4751639	4647794	1448779	3736375	4860159	4915101	5526957	4580980	6428923	2964384	6267421	4195829	6346727	6371477	6622272	1298336	6672606	6713209	5913995	2228676.3	4124312	3078853	8015651	7229815	5972898	7254021	9547218	2486036	5921570	3555897	3265092	311312.1	3977876	6898770	8900125	1418547	5683554	5488490	7548050	6390629	6943897	1464265	3197067	5973671
C9J712	NA	60911	26557	21214	15190	NA	NA	NA	NA	NA	NA	NA	NA	NA	NA	NA	39855	NA	NA	55026	NA	53903	35365	NA	17355	NA	22407	142040	102860	NA	NA	75284	NA	NA	NA	NA	NA	NA	158370	NA	NA	134950	NA	221644	34626	NA	NA	NA	NA
C9J7Z4	83415	82091	74147	76352	48310	NA	102990	35554	101344	172455	100841	216019	85591	172959	43971	22430	72638	126260	165264	246403	20687	147911	72001	189611	53754	120028	75107	179395	68526	140288	214840	228145	62247	139060	88285	90066	7367.7	170690	200096	147830	57323	202339	115730	132950	136453	102550	39071	54649	97927
C9J8B8	NA	524140	NA	NA	NA	NA	NA	NA	NA	NA	NA	NA	NA	NA	NA	NA	NA	NA	NA	NA	NA	NA	NA	NA	NA	NA	NA	NA	NA	NA	NA	NA	NA	NA	NA	NA	NA	NA	NA	NA	NA	NA	NA	NA	NA	NA	NA	NA	60540
C9J8T6	116262	183268	187465	47362	86191	88406	114680	44644	136304	128820	171085	113800	133814	182165	62070	92214	93548	196281	187019	93227	50295	151670	176530	139950	65457	146510	116107	128500	157870	297893	303292	243429	111265	224475	171530	72649	13104	246603	255265	142270	52658	212840	263404	124280	219006	266421	98333	72100	273360
C9J9K3	27350600	62870119	66442200	21940271	27371567	76478570	58429855	8442547	33223219	64390701	71939969	32191765	47055647	92343785	32782942	31061528	46278317	98673280	94115563	42196761	12836155	94728570	83215549	33262293	20280146	52273503	29040197	38007649	60990990	100281391	92902988	50785310	21716417	79570398	68484969	15640110	3450865.3	89602053	82590121	50521223	13030494	103411031	114923949	45388285	63680625	126741470	26468427	21274823	77861740
C9JA08	961364	825343	1256448	822083	830370	1489043	1588856	493264	1155244	1504344	1630578	1837911	1407184	1070958	838600	875485	581827	1918932	2311453	2494226	200883	2276599	1922764	2089014	941713	1432970	1154134	2831075	1562247	2366067	1859898	4388410	1107040	2637307	1977475	946860	145681.9	2747308	2554507	3358720	722535	2395010	3077784	2774716	2152498	2972785	676924	906148	3072606
C9JA28	1738985	2729610	2552720	1687160	1659560	2746510	2333520	859563	1929830	2503200	2232570	2717980	1967355	2462690	1131814	2445360	2164958	2758599	2805690	2858790	647600	3797320	2813750	2920316	715390	1557230	1203430	3599790	2431760	3719120	3685910	5144590	926790	3461580	2639220	1033490	73036	3649180	3151140	3818130	478820	3197160	3128550	3280810	1363680	4288680	525600	940950	2696190
C9JA69	37611	65075	NA	38163	NA	NA	NA	NA	NA	NA	NA	NA	NA	NA	NA	NA	NA	NA	NA	NA	NA	NA	NA	NA	NA	NA	NA	NA	71951	NA	41107	62810	NA	NA	NA	NA	NA	NA	NA	NA	NA	NA	NA	65566	NA	NA	NA	NA	NA
C9JAG1	NA	NA	NA	NA	NA	NA	NA	NA	NA	NA	NA	NA	NA	NA	NA	NA	NA	NA	NA	NA	NA	NA	NA	NA	NA	NA	NA	NA	NA	NA	651410	986440	274160	NA	492080	NA	NA	664430	492580	731560	NA	1291300	568720	633410	NA	773290	41325	NA	NA
C9JAJ9	NA	NA	NA	NA	NA	NA	NA	NA	NA	NA	NA	NA	NA	NA	NA	NA	NA	NA	NA	NA	NA	NA	NA	NA	NA	NA	851380	NA	1707100	NA	NA	NA	NA	NA	NA	NA	27987	NA	NA	NA	271230	NA	NA	NA	NA	NA	553800	1029100	NA
C9JAW5	1160400	2070370	2414010	975490	1553500	2616000	2325030	699490	1915870	2670260	1943150	2418340	2311080	2809110	1236668	2551371	2436300	3667710	3239850	2482560	614670	3975840	3383010	3394180	1312200	2304930	1990100	3263380	3325480	3811500	4180930	5063980	1590600	3877900	3157570	1972490	252350	4164990	3773160	5010310	1141200	5148350	4807820	5736650	3818577	5986460	1440733	2058390	4583240
C9JAX1	NA	NA	NA	NA	NA	NA	NA	NA	NA	NA	NA	66126	NA	NA	NA	NA	NA	NA	NA	39461	NA	NA	48611	NA	NA	73324	NA	NA	NA	NA	166550	NA	NA	51921	165710	NA	NA	NA	85987	NA	NA	NA	NA	116880	NA	100170	NA	NA	50876
C9JBI3	198809	394880	695631	284436	316990	621093	754368	121104	1267531	461340	586392	2163770	231960	455520	1061440	637108	480896	3671042	642194	845331	96137	3187179	2918826	1914122	897319	2321363	1501693	2680951	3215673	4300963	4361202	4018340	1111879	879107	813419	858273	191423	946782	3360324	3246431	367519	3511618	1186821	2983436	1273482	1715350	1419487	1276098	1549437
C9JCC6	24398	NA	NA	NA	NA	83548	NA	NA	37529	79073	NA	NA	NA	NA	NA	NA	NA	NA	NA	NA	NA	NA	173970	NA	NA	NA	NA	173810	510350	767750	664590	462570	153539	594960	372750	99191	14095	505800	591540	498730	105759	670010	674860	212369	450750	729360	142717	177491	483600
C9JD07	NA	NA	NA	NA	NA	249980	NA	NA	NA	NA	173670	NA	NA	NA	NA	NA	78483	NA	NA	NA	NA	NA	NA	NA	NA	NA	NA	NA	35771	NA	NA	77476	NA	NA	NA	NA	NA	87942	NA	NA	NA	NA	NA	NA	NA	NA	NA	NA	NA
C9JE01	NA	NA	NA	NA	NA	NA	NA	NA	NA	NA	NA	NA	NA	NA	NA	NA	NA	NA	NA	NA	NA	NA	NA	NA	NA	NA	NA	NA	NA	NA	NA	NA	NA	NA	NA	NA	NA	NA	NA	NA	NA	NA	NA	NA	NA	NA	8977.7	NA	NA
C9JE12	NA	NA	NA	NA	NA	62384	NA	NA	NA	44743	NA	85232	59170	72991	NA	109480	NA	NA	NA	101680	NA	NA	78481	112930	NA	NA	142420	541590	473930	564360	442420	694730	184076	466880	340441	203045	20250	503320	409344	613590	91438	677112	418130	856296	615967	778850	190837	329160	643083
C9JEH7	1321213	2262964	1992544	1635660	1159050	3586354	2248590	616410	1488200	2126220	2256190	2050990	1527100	3078060	1006860	2522120	1797700	4345868	3459555	4221112	797338	6013310	4701790	3915580	2266398	3713559	2612799	5553250	3967665	6769991	4541976	7143910	1663404	5420289	3071075	1358030	360447	5687007	5531650	6387493	717511	4910359	4850950	6630586	2792880	5437190	1216991	2408590	4400647
C9JEZ4	NA	NA	NA	NA	NA	NA	NA	NA	NA	NA	NA	NA	NA	NA	NA	NA	NA	NA	32963	NA	NA	NA	NA	NA	NA	NA	NA	NA	52699	NA	67060	NA	NA	NA	NA	NA	NA	NA	NA	NA	NA	NA	44241	NA	NA	NA	NA	NA	NA
C9JFE4	1126395	1996559	1842359	1063776	1113513	2055170	2101080	681757	1431291	2282888	1878907	2563759	1729715	2142166	782595	2010759	2054412	2645264	2718960	3187900	551254	3150530	2799280	2535540	968005	1921770	1357173	2626520	2065900	4149502	4240190	5645830	791639	2914679	2540800	1346316	151182	3903577	2764983	4869979	638835	3127992	2696411	3919052	1763846	3789220	672573	890850	2771837
C9JFR7	598610	898326	1115781	329090	672524	797412	1453151	219680	721561	1073467	1392000	683722	758422	1112001	876844	587363	839784	975550	1126251	833140	581154	764890	1156500	605530	466878	784217	874216	718879	1222888	1162340	1388274	992932	623762	1100911	978710	406172	106770	1559280	1182146	1266563	404193	1179988	1740140	1024728	1015193	996840	685542	459442	1649066
C9JG97	131924	342323	252633	160195	169882	195321	264280	113765	186516	NA	NA	NA	NA	NA	115090	NA	NA	NA	NA	NA	NA	44974	100400	106960	42195	50763	NA	189720	135063	NA	56461	352900	NA	104370	234173	NA	32808	NA	NA	291690	30030	100034	226270	385660	105680	132380	NA	NA	150220
C9JI98	NA	NA	NA	NA	NA	NA	NA	NA	NA	NA	NA	NA	NA	NA	NA	NA	NA	NA	NA	NA	NA	NA	NA	NA	NA	NA	NA	NA	NA	NA	NA	NA	NA	96930	107790	67838	NA	160810	112700	167970	38094	107500	135950	166300	117620	208400	54860	63596	146520
C9JIF9	1371488	2395927	2440037	1011661	1272068	1529007	2106471	758072	1309354	1783883	2294796	2474105	701662	1929553	1140818	2452549	1347387	2125774	1741668	2411493	358361	2179696	3030857	2996141	827234	1211968	1486270	3128644	2064780	2438890	3157170	5206035	452897	1843558	2493211	1492852	82624	1682852	3157712	5559875	283072	3026028	4669998	5128604	2154447	3660155	1430618	2161984	2973250
C9JJ19	1528231	1947283	1814484	1235580	1329950	2016642	1905052	497156	1521279	2127675	1507223	1910905	1831610	2267500	560938	1876981	1387002	2271491	1829021	2273680	462803	2193290	1674646	2171420	593051	1310524	999583	2479787	2248740	3037752	2717060	3079730	790279	2003556	1546987	1193618	98139.8	3857600	3430455	4410071	794564	3626770	3705880	4563912	3140491	4942780	957792	1648460	3894753
C9JJN9	18367	145628	135689	176747	173923	219522	232550	154178	49947	94135	90602	335927	78925	223802	48759	455964	138748	204350	225513	605319	20835	269347	232630	394505	38309	61209	49814	566711	NA	NA	137310	714010	38012	NA	44658	242050	NA	85103	82595	437380	23097	103650	103560	646901	NA	NA	NA	291226	62364
C9JJV1	NA	NA	NA	NA	NA	NA	NA	NA	NA	109420	153592	202138	193282	NA	33527	NA	NA	NA	66548	53712	33041	177300	183142	264250	73365	129650	78216	176550	196856	215780	271100	347811	74058	227760	145610	91750	14224	173940	280590	253980	67025	163210	177770	288650	200710	348970	56215	128560	183280
C9JK03	149500	219470	245930	110860	178130	254940	243350	63843	27840	NA	NA	NA	NA	NA	NA	NA	NA	NA	38860	48014	NA	NA	NA	NA	NA	NA	NA	NA	NA	NA	291720	195410	115210	156070	NA	NA	NA	NA	218130	434640	93235	625260	NA	189760	308240	NA	NA	NA	393260
C9JKI3	NA	NA	NA	NA	NA	NA	NA	NA	NA	NA	NA	NA	NA	NA	NA	NA	NA	NA	NA	NA	NA	NA	NA	NA	NA	NA	NA	NA	NA	NA	NA	NA	NA	NA	NA	NA	NA	NA	NA	NA	NA	NA	NA	NA	NA	NA	NA	NA	NA
C9JLU1	1020350	2103220	2776980	1367149	1250922	1920790	2957544	424830	1406403	3621230	2340042	1436740	2583250	3350480	1739762	2786635	2387078	4900090	2456520	3406933	388866	4632974	2752410	2724338	675231	1928950	1745746	3639209	3095257	3591820	3023110	4822395	831382	3491980	938021	1648633	125812	3652370	3769900	4709660	423335	2834920	4319199	4067110	1360960	3318876	1109520	1437748	3593770
C9JLV4	NA	NA	54551	33118	74021	56838	65419	38827	36361	61022	49744	49872	31250	NA	NA	91426	43279	47687	NA	43246	NA	47086	37246	91789	22977	NA	26103	59479	60619	65477	53955	111290	40285	NA	46933	NA	NA	58639	135272	122912	12593	NA	79807	118450	60175	121270	NA	58562	75117
C9JM55	NA	NA	NA	NA	NA	NA	NA	NA	NA	NA	NA	NA	NA	NA	NA	NA	13216	NA	NA	NA	NA	NA	NA	NA	NA	NA	NA	NA	NA	NA	NA	NA	NA	NA	NA	NA	NA	NA	NA	NA	NA	NA	NA	NA	NA	NA	NA	NA	NA
C9JME6	NA	NA	NA	NA	NA	NA	NA	NA	NA	NA	NA	NA	NA	NA	NA	NA	NA	NA	NA	NA	NA	NA	NA	NA	NA	NA	NA	NA	NA	NA	NA	NA	NA	NA	NA	NA	NA	NA	NA	NA	NA	NA	NA	NA	NA	NA	NA	NA	NA
C9JNE2	61471	107890	123820	54075	68520	118770	102230	23618	69433	92460	87164	100360	73710	99396	51608	93765	86279	161750	137760	134840	38074	258796	226210	184840	86063	112220	115860	254070	184660	NA	NA	NA	NA	NA	NA	NA	NA	247310	233060	323890	73429	282150	NA	NA	200860	NA	87323	149430	NA
C9JNW5	24047840	32728066	36750530	17183426	20155200	42564353	41074260	9537480	26611234	39445485	41546177	36829902	30533470	40016886	18847855	36148587	31796999	53491890	52029438	46072740	8560357	59626654	50891548	42146436	16533010	35895042	22319507	51256890	46189964	62005376	61171147	62141039	17635637	58059749	41638301	18039393	2814177.2	63156942	47054434	62999631	11995750	67113672	67757731	62796873	53258167	76707872	17864424	26190005	57852278
C9JP00	1365832	2473230	3559024	1757501	2263920	3663787	2693424	1180248	2638202	3821619	3533080	3730310	3366508	896000	1750682	4025006	3252246	4789930	4981690	4420232	960710	3361960	3058624	2843445	1770295	1856327	3031233	6817715	5015630	5781180	8187618	7253440	2415149	7056270	5075070	2884989	440717	4155030	4392660	7426388	1636043	5168560	6902890	5412150	5532660	7467420	1248532	2346490	6803153
C9JP16	160311	206663	229392	155606	87175	158848	217592	51158	151665	154126	207580	219908	179984	142810	74108	175766	125798	225753	250508	239596	18131	159256	124955	155791	57800	54314	NA	214291	NA	79521	93276	318786	38177	159870	117131	32330	NA	73095	73131	123520	NA	138918	141827	116290	56590	75335	25826	57401	123422
C9JPE1	73016	108320	133010	92921	79424	108790	174913	48092	NA	140310	144730	NA	134610	258762	88626	235607	143120	165790	247176	305244	54237	318176	85086	127346	117387	44882	43284	138960	85042	65095	104150	167180	NA	419112	62065	NA	5322	95987	74003	106710	26580	92180	80092	140590	66077	109410	25355	55945	81177
C9JPX5	NA	NA	NA	NA	NA	NA	NA	NA	NA	NA	NA	NA	NA	NA	NA	NA	NA	NA	NA	NA	NA	55376	NA	NA	NA	NA	NA	NA	NA	88773	69646	133970	NA	94493	NA	NA	NA	66844	NA	90473	NA	NA	91954	97142	33764	115320	NA	NA	77286
C9JQB1	146671	234417	296833	108270	266342	165707	451297	38124	152369	210495	179482	246057	180723	274535	109822	238507	175343	333326	246261	360559	51973	239346	215690	138690	82178	NA	26646	51597	174547	175424	144052	76254	57742	79501	97341	24370	NA	90834	NA	147770	45241	163230	157500	131620	99672	168795	60859	87069	174886
C9JQV0	669701	984903	775879	516971	647354	876100	973108	300277	582717	912710	1062694	1139320	729669	1590170	732216	1459560	1459271	1700730	1546674	1401059	294005	1537719	1179678	681060	356305	543010	580766	1696700	2119290	2088120	1752330	2419780	786295	2061192	1449710	712668	86154.1	1999550	1605580	2015950	292265	1658140	1366440	1707430	1732390	1839450	396442	352464	1840260
C9JQV3	NA	NA	NA	NA	NA	NA	NA	NA	NA	NA	NA	NA	NA	NA	NA	NA	NA	31674	NA	NA	NA	40291	NA	NA	20315	28745	NA	54299	32520	45364	NA	98697	NA	60106	NA	22312	NA	114486	52850	112674	9943.7	NA	NA	46891	55644	NA	NA	NA	NA
C9JRJ5	238547	322790	526604	61190	197900	470142	311630	70962	146870	396752	507951	264773	427094	314780	124710	30165	303379	530548	516000	333995	38384	685160	615151	440739	115786	344374	397955	693414	746417	394570	364190	631520	108550	303933	325803	114983	13171	596381	333237	623930	93731	556200	744605	602806	741176	491600	168639	240601	1071840
C9JRY4	23963	50446	68877	NA	NA	129015	NA	NA	31320	31561	56458	69810	47829	95179	NA	74012	NA	50280	NA	152436	NA	86693	72202	121290	NA	NA	NA	111160	NA	NA	NA	NA	NA	NA	NA	NA	NA	NA	NA	NA	NA	NA	85604	NA	NA	NA	NA	NA	NA
C9JRZ6	5966608	7756990	8137313	3764051	5702180	8534970	8544880	2676410	6411290	8536749	8029420	10028747	7189310	10471630	3743730	9763100	8100530	11101850	10090960	11258370	2527664	12044330	10376350	8708706	3527020	3554180	2805620	10609755	8808597	7589001	8614898	11859800	4859462	9129195	6108029	4700351	826240	10024224	10295392	12862364	3665260	11441700	11607839	13017941	9525165	12084804	3409460	5715450	10106821
C9JTX5	NA	NA	NA	NA	NA	NA	NA	NA	NA	NA	NA	NA	NA	NA	NA	NA	NA	NA	NA	NA	NA	NA	NA	NA	NA	NA	NA	37660	NA	NA	NA	110940	NA	NA	135920	NA	NA	NA	NA	111680	NA	NA	NA	115790	NA	NA	NA	NA	NA
C9JU48	26474	65282	68587	NA	NA	NA	NA	NA	NA	NA	NA	NA	NA	NA	NA	NA	36230	NA	74133	NA	NA	NA	NA	244088	NA	NA	NA	NA	56178	93163	216932	138560	41924	99744	88365	55815	7408.1	263760	95846	102970	29748	105790	115150	110470	144926	140040	40791	69457	112060
C9JVP0	NA	NA	39542	NA	31056	76981	86069	NA	55282	80640	81212	NA	47899	112270	35481	67564	80669	59033	92586	89636	34039	152390	189748	162832	113644	154001	114787	244660	124650	115000	NA	142480	NA	NA	NA	28286	NA	NA	NA	NA	NA	NA	NA	45545	NA	38068	NA	NA	NA
C9JW01	NA	NA	NA	NA	NA	NA	NA	NA	NA	NA	NA	NA	NA	NA	NA	NA	NA	NA	NA	NA	NA	NA	NA	NA	NA	46195	NA	NA	NA	NA	NA	NA	NA	NA	NA	NA	NA	NA	NA	NA	NA	NA	NA	NA	NA	NA	NA	NA	NA
C9JWL4	NA	399690	NA	NA	45531	316469	NA	NA	47390	51238	53456	26723	NA	NA	NA	NA	NA	76330	NA	NA	8834.7	660610	NA	NA	27950	36461	NA	119213	64747	93412	88576	147861	NA	NA	NA	NA	NA	49359	84575	83859	18178	127526	123367	66555	93771	50614	NA	42927	143323
C9JXS1	NA	NA	NA	NA	NA	NA	NA	NA	NA	NA	NA	NA	NA	NA	NA	NA	NA	NA	NA	NA	NA	NA	NA	NA	NA	NA	NA	NA	NA	NA	NA	NA	NA	NA	NA	NA	NA	NA	NA	NA	NA	135720	172010	173600	78544	99080	36164	NA	NA
C9JY28	NA	NA	NA	NA	NA	NA	NA	NA	NA	NA	NA	NA	NA	NA	NA	NA	NA	NA	NA	NA	28073	147750	170180	NA	53767	154010	95803	262520	181900	239650	233260	403310	73861	180670	120920	83026	9553.6	187970	186800	208440	39840	263020	290660	319560	165620	222180	49994	96318	179580
C9JYJ0	NA	NA	NA	14621	NA	NA	NA	NA	NA	NA	NA	NA	27461	NA	NA	25753	31352	30444	NA	NA	NA	NA	NA	NA	NA	NA	NA	NA	27247	NA	NA	NA	NA	86457	NA	NA	NA	NA	NA	NA	NA	NA	NA	24294	NA	NA	NA	NA	NA
C9JYM0	94237	156743	854100	413294	104380	187260	166190	NA	76736	177675	147180	203360	818010	1125857	606200	864070	836609	719101	194760	207120	83455	335854	NA	201060	71109	118844	207820	172243	268276	129102	53696	95255	18576	11205140	9749910	159033	667996	351506	957036	69144	3228487	63939	NA	NA	NA	NA	4152229	6182100	210910
C9JZ02	NA	NA	1712600	NA	1181800	NA	428770	NA	NA	NA	1366400	NA	1408200	637140	365200	NA	NA	NA	929820	NA	267170	925790	934240	1192300	650750	1238200	1129000	NA	1521600	1578900	1709400	NA	718350	NA	NA	614330	102160	1738400	1382000	NA	NA	NA	1774300	1424700	1091100	NA	NA	NA	1021500
C9JZR2	188410	654589	350199	208481	167132	296812	453672	113362	208255	469957	442455	716681	495090	1019263	210233	599329	506639	774934	566436	635209	108026	763271	511975	707791	257213	509621	253634	900988	892391	1202991	1152553	1219402	348923	925336	712264	437903	43255.7	1090955	911096	1050639	157519	1022281	567098	943509	645145	659874	249444	498761	645652
D3DP56	342050	450840	NA	175840	343460	432050	593240	121520	335840	NA	481430	NA	NA	NA	NA	NA	NA	NA	NA	NA	NA	NA	NA	NA	262880	NA	308340	NA	NA	NA	789630	NA	NA	758860	NA	227780	36607	NA	859790	721290	188490	895260	946330	NA	688800	NA	258600	371210	809800
D3DQV9	NA	NA	NA	NA	NA	NA	NA	NA	NA	NA	NA	NA	NA	NA	NA	NA	NA	NA	NA	NA	NA	NA	NA	NA	NA	NA	NA	NA	40095	NA	NA	NA	NA	NA	NA	25652	NA	NA	NA	NA	NA	NA	NA	NA	NA	NA	NA	NA	NA
D3DSM0	435186	823210	1070394	265660	NA	734454	844720	163060	505930	47280	738472	638230	552860	801026	284290	478490	655760	1273223	1204243	926430	132190	1045247	955188	765530	NA	716780	632907	958491	1099291	1069500	1295928	1574944	29009	943580	NA	NA	11644	1116378	720930	1072900	189754	1056100	1305450	779080	884820	1547600	NA	NA	1232700
D3DTX6	184416	336490	220540	135572	117910	132230	184940	30668	64452	187620	303778	118735	61329	317639	162874	389485	339073	88404	234240	437384	107719	641052	560595	586782	324212	400161	400208	825383	768755	886027	912961	1408154	350278	630030	483641	192321	43352.6	479119	548635	1698991	231422	852528	685894	1145655	452039	1791963	107078	513183	890667
D3DVS1	29424	NA	NA	28812	31188	NA	NA	NA	NA	45312	37641	NA	30125	79338	NA	NA	42025	NA	51917	53359	21940	56900	NA	53910	39486	40644	107352	92457	151230	182300	120660	NA	NA	NA	NA	NA	NA	NA	197790	NA	NA	NA	NA	NA	NA	NA	24832	NA	NA
D3TTY5	1146812	1570085	25536	15629	989382	45615	372943	NA	NA	NA	362951	38044	458411	29667	NA	524652	73342	NA	143960	121988	NA	NA	177220	227538	10713	86410	50313	407897	145077	262204	280231	3113010	74617	184817	164347	48774	NA	205115	317791	405010	32041	111960	355311	638841	200958	125630	NA	116717	388205
D3YTB1	8585611	18830480	19352346	9348651	8597743	14359707	20222820	5915908	10354980	25304322	24996160	25105286	20544061	28041555	13435154	29623290	17132200	30924555	33968260	29869550	5380271	27285110	23911248	15527387	4153607	16824042	11172280	21144561	20721736	39937979	26465620	28898769	10203279	34125490	20063096	8234002	2146737.6	42290980	36147830	38670453	10422937	35259833	36982291	41116083	35576089	46891700	10601313	18206043	31513860
D3YTB5	106756	88732	98371	52089	NA	74106	174620	NA	44339	159109	48204	NA	29761	NA	NA	36235	73796	112330	70013	196216	12243	190937	121922	158845	51689	141393	41101	372978	201354	497112	223637	420902	78426	378987	240912	26312	NA	236661	90796	351809	NA	342129	NA	345191	277241	296173	28050	48506	360562
D3YTF8	NA	125790	97797	43428	NA	168690	135400	NA	88372	135200	NA	113160	NA	NA	131290	NA	NA	NA	NA	NA	NA	NA	NA	NA	NA	NA	82729	NA	126710	NA	160110	113950	49595	NA	124930	57100	NA	131570	159060	144000	40728	NA	59739	NA	NA	84792	112240	26959	NA
D4PHA4	NA	407640	22651	NA	NA	58933	NA	NA	NA	51064	NA	41601	33470	NA	NA	43173	42668	74766	65446	NA	NA	NA	414716	55160	NA	NA	249180	268846	328208	NA	NA	64735	22964	84170	NA	NA	NA	NA	NA	NA	NA	89525	117250	NA	90382	NA	30952	166140	NA
D6R938	662749	904860	976527	496650	563883	1019084	1142222	282940	637475	890120	1086983	1004608	820063	1567952	550899	1022375	809361	1465785	1380698	1481666	423987	684300	1960785	1681010	695658	937879	757207	1742060	1623540	2191290	2130739	2360573	627477	1630580	1260639	566702	119618	2110800	1659750	1879500	518663	1746730	2279378	2410850	1720500	2210780	590132	819539	2093740
D6R968	NA	NA	NA	38879	25208	40452	NA	NA	22945	45281	NA	NA	NA	NA	NA	NA	NA	NA	NA	NA	12842	NA	54041	47557	24317	NA	NA	68345	81736	NA	NA	107710	19994	60727	59040	NA	NA	NA	42118	141620	NA	81405	NA	155077	92952	85199	NA	NA	203194
D6R9U7	62017	101570	127641	NA	85478	48784	186594	NA	NA	163798	69462	133562	146453	212757	106954	79507	NA	115400	156520	104120	19744	312440	212220	80364	53301	160737	89789	NA	122950	258900	206410	251838	75134	212780	NA	NA	NA	213840	53514	106980	9129	67468	83045	98713	85712	94670	25947	NA	173358
D6R9V8	1046400	1244600	1050200	743560	1466500	660800	926680	579170	869750	1166100	1124800	NA	1261100	1347900	1077900	1657400	NA	NA	NA	NA	NA	NA	NA	NA	NA	NA	1069100	NA	NA	NA	NA	NA	NA	NA	NA	NA	NA	NA	NA	NA	NA	NA	NA	NA	NA	NA	NA	NA	NA
D6R9Z7	414510	678880	577470	135070	462610	1358810	1304760	357950	410090	1158820	1271440	254760	579830	1322890	607900	789280	1035820	1483100	842850	1006180	355640	756484	NA	620150	280770	574250	NA	608430	683660	NA	663390	899060	395930	672600	NA	NA	101600	NA	1521380	844740	254060	629990	NA	924280	615870	602310	NA	352000	NA
D6RA57	1041380	1778250	1602270	777470	950364	1355360	1902760	297035	1139103	1809200	1927500	1362140	1022170	2181180	857223	1465610	1639020	2109780	1994620	1882080	212590	987390	678280	2008780	370830	1005500	496870	1679960	3411680	2684680	2636750	2436700	495172	1896920	1672111	550454	63184	1734120	1761280	2627581	407621	2467480	2402180	2757520	1501750	2496690	756551	1136257	1823420
D6RA89	NA	NA	NA	NA	NA	NA	NA	NA	NA	NA	NA	NA	NA	NA	119140	NA	NA	NA	NA	350310	NA	356790	NA	270310	NA	80456	50110	NA	NA	NA	NA	603840	70709	NA	NA	NA	NA	NA	NA	404000	43712	51828	63405	524730	89336	NA	NA	253910	97130
D6RAA6	516890	814040	608230	714279	532611	887320	895379	273477	572704	881360	838430	1005960	762350	796370	392797	1149940	763209	1123490	1077570	966010	37852	148210	119770	521290	147756	384698	228285	672140	502840	576040	1308580	2152500	454730	1338569	773492	549818	88128	1439700	1109660	1717800	299262	1337260	1172560	1579430	881210	1609180	394120	605249	1194276
D6RAF2	58195	NA	55776	15009	54817	38079	107898	8392.2	23706	44587	67585	37316	57015	36422	NA	106712	68907	58090	85524	82168	18557.6	222569	243207	173906	42097	45145	NA	258259	197235	180295	290751	289380	26254	55646	99697	83879	NA	182432	52425	265852	51211	107315	135507	169941	59624	150574	37460	61925	103872
D6RAJ6	35079	140516	121576	10489	46714	74656	89244	NA	25023	128572	133638	37782	44073	56472	20358	72076	31101	NA	122298	56806	27834	119766	233542	55071	30153	121894	126784	240393	165999	212839	275962	309212	NA	71672	131259	50623	NA	457338	196487	415396	42346	265799	308190	418159	214347	305872	74420	241967	357684
D6RAM3	NA	NA	NA	NA	NA	NA	73391	NA	24163	NA	NA	NA	NA	NA	NA	NA	NA	NA	51701	29068	6751.3	NA	36468	53489	NA	31122	NA	NA	NA	NA	203448	66160	NA	78928	33632	NA	NA	42275	NA	143809	26583	62283	177960	NA	37341	NA	NA	28834	63572
D6RAN8	184980	230610	255300	146680	214230	160680	286956	77734	244350	249900	791990	258710	750790	1100450	346910	940320	735130	1005700	325022	432930	200267	449685	254600	318090	135530	263288	179640	361020	597756	410330	397450	586130	140590	1323780	186770	215484	14666	503990	338150	498210	81825	581320	520070	453622	521120	812435	82430	267968	693518
D6RB81	NA	NA	NA	NA	NA	NA	NA	NA	NA	NA	NA	NA	NA	NA	NA	NA	NA	NA	NA	NA	NA	NA	NA	NA	NA	NA	NA	NA	NA	NA	NA	NA	NA	NA	NA	NA	NA	NA	NA	NA	NA	NA	NA	NA	NA	86652	41400	65733	100920
D6RBD8	NA	NA	NA	NA	NA	NA	NA	NA	NA	NA	NA	NA	NA	NA	NA	NA	NA	NA	NA	NA	NA	NA	37623	NA	NA	NA	NA	NA	NA	34864	NA	NA	NA	NA	NA	17441	NA	NA	NA	67871	NA	NA	NA	50349	NA	57074	NA	NA	NA
D6RBE3	NA	NA	NA	NA	NA	27241	NA	NA	NA	NA	NA	NA	NA	NA	NA	NA	NA	NA	NA	NA	NA	NA	NA	NA	NA	NA	NA	NA	NA	NA	NA	NA	NA	NA	NA	NA	NA	NA	NA	NA	NA	NA	NA	NA	NA	NA	NA	NA	NA
D6RCD0	59626	109321	96457	68976	27326	115804	181905	15396	52225	164061	145083	266040	172657	141279	74219	76520	130411	114622	152389	185093	29821	138050	133172	207491	57741	152903	111155	255626	231052	268438	228744	420519	74152	172891	52592	118109	6559.9	330307	283739	535463	77241	186514	198993	612333	230986	207831	41047	77225	178386
D6RD67	78421	56551	154640	69136	115990	NA	93492	58049	231700	NA	NA	137420	NA	NA	NA	113130	NA	104600	272210	242100	NA	NA	NA	163910	44933	NA	NA	481910	288450	319860	346010	351020	88964	82147	163110	95833	NA	65186	154290	336990	NA	492270	NA	NA	269380	47679	24620	NA	334010
D6RDA2	NA	NA	NA	NA	NA	NA	NA	NA	NA	NA	NA	NA	NA	NA	NA	NA	NA	NA	NA	NA	NA	NA	NA	NA	NA	NA	NA	NA	NA	NA	NA	NA	NA	NA	NA	NA	NA	NA	NA	NA	NA	NA	NA	NA	NA	NA	NA	NA	NA
D6RDH2	NA	NA	NA	NA	NA	NA	NA	NA	NA	NA	NA	NA	NA	NA	NA	NA	NA	NA	NA	NA	NA	NA	NA	NA	NA	NA	NA	NA	NA	NA	NA	NA	NA	NA	NA	NA	NA	NA	NA	NA	NA	NA	NA	NA	NA	NA	NA	NA	NA
D6RDN9	754670	1789000	1932000	953330	777620	1989500	2066100	381890	1237100	NA	1650100	2584600	NA	2240400	753510	2904700	NA	2852700	NA	NA	147580	2535500	2365900	4079400	NA	1684100	NA	4424500	3298300	4052900	4443700	7717700	607710	3626400	3227600	1004500	27941	3335100	3068500	NA	239480	2295800	4862600	5237600	2512300	NA	930270	1557700	NA
D6REA0	284437	449179	419864	253094	289342	526439	314682	122651	168675	249637	430345	386661	290171	601125	174569	421122	361719	686909	326843	402260	115475	409167	505882	550974	204186	230467	197985	359214	322794	507323	415440	534908	109200	286950	142108	28598	9524.5	298536	NA	467360	29929	127410	509442	76915	114075	77416	28465	62152	84891
D6REA1	5021600	4274800	5288600	3830300	5500900	4597750	5172830	1793400	6232490	5462700	5039700	6626440	6466030	9869800	3219100	6057640	5546960	6267610	6274200	9262480	1900140	6860440	5773980	5850840	3283870	4728800	3932910	7773670	8491940	8221060	7603900	8104340	3421450	7329070	6154440	3363510	596402	7678360	6492800	908430	2883520	9372900	8627300	7297430	10253080	10060300	3993360	7848530	12024520
D6REL5	122780	91765	98947	51012	53961	79446	110480	NA	NA	106620	93348	NA	83677	NA	NA	NA	99002	173880	97301	NA	28109	47384	90473	70076	36815	48002	33498	59759	75520	NA	45506	NA	NA	NA	NA	NA	NA	NA	NA	NA	NA	NA	NA	86429	NA	97121	NA	NA	NA
D6REQ6	24972	45987	NA	NA	NA	NA	NA	NA	NA	NA	NA	NA	NA	NA	NA	NA	NA	NA	NA	NA	31767	NA	NA	NA	NA	NA	NA	NA	NA	NA	162670	NA	NA	NA	NA	NA	NA	83978	NA	NA	NA	83492	NA	NA	NA	NA	NA	NA	33461
D6REX3	2768093	4752125	3847027	2161302	2614638	3257300	3827521	1310656	2401041	4013209	3522278	5137734	3457282	5089163	3163160	3875413	3097054	5141251	5890254	6614924	847843	5249536	4983195	5310884	1523101	3959112	2201140	5267544	5776667	4289091	3884081	6400041	1603824	3416516	1918794	1340832	196329.2	3472388	3383381	4684917	986825.1	4765244	4200141	6064506	3147311	5935480	1368611	2051030	4780193
D6RF44	NA	NA	NA	NA	NA	NA	NA	NA	NA	NA	NA	NA	NA	NA	NA	NA	NA	NA	NA	NA	NA	NA	NA	NA	NA	NA	NA	NA	NA	NA	NA	NA	NA	NA	57488	NA	NA	NA	NA	57942	NA	NA	NA	39979	NA	NA	NA	NA	NA
D6RF48	87799	292576	297776	203259	164492	141590	194748	26458	212033	300244	308890	288388	223874	226940	80482	145306	70517	290622	77939	200916	NA	334741	75915	207581	27968	164794	NA	126352	214464	88261	68227	118400	30200	169020	48106	36453	NA	NA	NA	80519	NA	141130	NA	222850	115499	NA	NA	45657	79182
D6RFE8	NA	NA	NA	NA	20115	49284	NA	NA	NA	35087	52265	42504	38930	NA	56512	114037	80124	47903	59414	87566	10240	72033	52253	44536	NA	39770	23542	93956	87850	103180	81171	89882	22331	67701	55369	38498	NA	NA	NA	92765	12738	129231	99824	121799	57782	65804	19191	NA	92512
D6RFI3	40018	99669	93552	42931	28481	140460	106610	NA	NA	107630	55162	NA	54138	105750	NA	100940	NA	109490	147530	118420	NA	208860	185070	122270	NA	23251	NA	111990	NA	NA	NA	72533	52994.8	46045	42263	29471	NA	88749	52297	100700	15946	86676	75591	454588	NA	412733	129477	228831	422091
D6RFW1	93335	193250	209300	105149	106880	NA	NA	NA	NA	NA	157390	129560	125600	146040	73498	168190	NA	NA	173970	NA	NA	NA	NA	NA	NA	NA	NA	NA	NA	NA	NA	NA	NA	NA	NA	NA	NA	NA	NA	NA	NA	NA	NA	NA	NA	NA	NA	NA	NA
D6RG30	16066	249470	274920	172380	145428	262120	320670	85988	222090	380420	271227	289038	217340	39954	166980	447062	229917	350820	NA	46413	NA	NA	NA	30113	NA	NA	NA	NA	NA	NA	NA	NA	NA	NA	NA	NA	NA	NA	NA	NA	NA	NA	NA	NA	NA	NA	NA	NA	NA
D6RGI3	418304	415730	645543	60659	286490	395366	677040	167373	533781	686320	731660	689050	557360	1010580	281313	590880	538970	799460	918900	702620	241309	1050045	972807	1133648	623799	993867	617460	1320970	1307280	1413860	1574460	1511760	647176	1379960	1026660	435436	108391	1099510	1233320	1265510	382835	1320040	1376620	1322050	1299830	1424190	110020	376512	1445410
D6RHC4	NA	NA	NA	NA	NA	NA	NA	NA	NA	NA	NA	NA	NA	NA	NA	NA	NA	NA	NA	NA	NA	NA	NA	NA	NA	28913	NA	46121	NA	41446	NA	NA	NA	NA	NA	NA	NA	53771	NA	52599	NA	NA	40688	49884	NA	NA	NA	NA	44781
D6RID8	NA	32893	28113	NA	21288	NA	33479	NA	24121	48820	138102	74645	143496	133085	NA	139542	39748	91612	110300	121651	NA	NA	NA	38556	NA	NA	NA	55012	32540	NA	NA	NA	NA	57105	24711	17435	NA	41233	51716	106190	NA	NA	NA	NA	NA	NA	NA	25625	NA
D6RIU2	NA	137410	NA	NA	NA	NA	NA	NA	NA	NA	NA	NA	NA	NA	NA	NA	NA	NA	NA	NA	NA	NA	NA	34740	NA	NA	NA	NA	35805	38522	NA	85480	NA	NA	NA	NA	NA	NA	NA	NA	NA	NA	NA	NA	NA	NA	NA	NA	NA
D6RIY6	482510	588100	645270	676320	580960	982170	596820	207715	711750	631310	655590	691700	610910	1183310	578690	1183040	948520	1679522	464134	1640986	258640	1407350	1455310	979710	303510	740990	408770	1670857	546607	1791086	1732730	2706640	612826	1798260	1146980	535630	97449	1558930	1455960	2751900	394010	1611280	1994610	1803090	1443270	2398813	463950	824067	1548270
D6RIZ4	32910	NA	NA	NA	NA	NA	NA	NA	NA	NA	NA	NA	NA	NA	21229	73478	NA	NA	NA	NA	NA	50787	55051	59659	16298	51992	32479	56433	50459	66166	NA	98401	29410	66581	NA	29245	NA	69315	NA	86800	9629.8	NA	175060	66512	40806	NA	20724	29585	54658
D6RJG9	NA	NA	NA	NA	NA	NA	NA	NA	NA	NA	NA	NA	NA	NA	NA	NA	NA	NA	NA	NA	NA	NA	NA	NA	NA	NA	NA	NA	NA	NA	NA	NA	NA	NA	NA	NA	NA	NA	NA	25250	NA	NA	NA	NA	NA	24917	NA	NA	NA
D6W601	NA	NA	NA	NA	NA	NA	NA	NA	NA	NA	NA	NA	NA	NA	NA	NA	NA	NA	NA	NA	NA	225020	NA	NA	NA	NA	NA	NA	NA	NA	NA	NA	NA	NA	NA	NA	NA	NA	NA	NA	NA	NA	NA	NA	NA	NA	NA	NA	NA
E2QRD4	NA	NA	NA	NA	NA	NA	NA	NA	NA	NA	NA	NA	NA	NA	NA	NA	NA	NA	NA	NA	NA	NA	NA	NA	NA	23114	NA	57386	61060	30570	NA	94171	NA	NA	NA	NA	NA	NA	NA	NA	NA	NA	NA	NA	NA	68565	NA	NA	NA
E2QRF9	NA	NA	NA	NA	NA	76095	40708	NA	NA	NA	63755	60024	NA	161713	25939	61719	165897	108579	65553	127700	42079	354183	206210	131170	80733	NA	81848	NA	84729	102500	102730	NA	29784	82934	153452	78434	NA	513780	57743	351620	NA	509840	NA	275620	NA	492960	70661	54884	291830
E3W980	1344800	5674300	3031000	2843200	1445300	5579900	5395700	1635500	2092400	3798900	3187300	2327400	2591500	3229600	2094600	3176100	2472900	5086100	5746000	3234400	1642200	NA	NA	6119800	3820800	129800	NA	12224000	203110	244530	NA	252280	NA	224320	145830	100880	NA	226070	208190	NA	NA	186230	204320	NA	161510	226300	73082	NA	174750
E3W994	NA	NA	NA	NA	NA	NA	NA	NA	25588	NA	NA	NA	NA	NA	NA	NA	NA	NA	NA	NA	NA	NA	NA	NA	NA	NA	NA	NA	NA	NA	NA	NA	NA	NA	NA	NA	NA	NA	NA	NA	9950.9	NA	NA	NA	NA	68405	NA	26918	38598
E5RFQ1	63090	NA	68972	NA	34690	NA	115591	NA	44038	NA	NA	68375	34637	101025	47365	43735	49669	57623	57721	48193	NA	143037	81644	74245	23457	101000	65769	76471	64282	NA	NA	118230	NA	106940	NA	32300	NA	NA	54756	NA	24833	66514	NA	NA	45249	55453	NA	34821	151176
E5RG17	NA	NA	NA	NA	NA	NA	NA	NA	NA	NA	NA	NA	NA	NA	NA	NA	NA	NA	NA	NA	NA	NA	NA	NA	NA	NA	NA	NA	NA	NA	NA	NA	NA	NA	NA	NA	NA	NA	NA	NA	NA	NA	NA	NA	NA	NA	NA	NA	NA
E5RG31	NA	NA	NA	NA	NA	NA	NA	NA	NA	NA	NA	NA	NA	NA	NA	NA	NA	NA	NA	NA	NA	NA	NA	NA	21792	NA	NA	NA	NA	NA	NA	NA	NA	NA	NA	NA	NA	NA	NA	NA	NA	NA	NA	NA	NA	NA	NA	NA	NA
E5RGA2	NA	NA	NA	NA	NA	NA	NA	NA	NA	NA	NA	NA	NA	NA	NA	NA	NA	NA	NA	NA	NA	NA	NA	NA	NA	NA	NA	NA	NA	NA	NA	NA	18311	NA	NA	NA	NA	NA	NA	NA	NA	NA	NA	NA	55751	NA	NA	NA	NA
E5RGN3	68156	43726	149446	56719	82698	154888	164855	36115	128757	52352	156390	222370	NA	NA	71504	226990	160090	NA	39743	NA	22151	274964	55486	192505	NA	NA	30647	NA	NA	NA	NA	NA	NA	NA	NA	NA	NA	NA	29260	NA	NA	66645	60923	NA	NA	35252	NA	NA	NA
E5RGS2	194284	86922	209210	160053	172659	317765	209290	91361	184595	318010	274608	334650	267525	463030	162931	294736	252799	397840	242270	375960	51981	341277	592100	445010	111420	365880	285460	738230	401450	571070	647640	3644460	127350	500022	407220	204804	16373	668214	252660	572540	123407	698457	629320	3098660	460438	731460	230773	227190	666230
E5RGS9	NA	NA	NA	NA	NA	NA	NA	NA	NA	NA	NA	NA	NA	NA	NA	NA	NA	71872	52545	NA	NA	NA	NA	NA	NA	NA	NA	NA	NA	NA	NA	NA	NA	232620	191253	99514	9816.1	236100	185050	373400	48362	NA	229770	95342	123160	239930	57527	94869	216113
E5RGX5	2123000	2547700	3192700	1112700	1762300	2517400	3134100	711730	2333200	3898900	3824200	2249100	2394600	3959700	1944700	2306000	3133500	3908500	4543400	2861600	965470	4945600	5006100	2381900	1548800	2886600	2980200	3217900	3975500	5137600	5938300	4069300	1541600	4648500	3656200	1437500	241210	4646200	4792200	3275500	1077600	3847700	4639400	2778600	3008100	4431100	1632800	1532800	4264300
E5RHG8	618230	1458389	1761038	528596	443154	1083180	1489459	57181	136565	1075856	336308	389784	222869	574688	141623	297960	180003	725592	714036	585372	168952	2051830	2125428	1857643	421456	1166798	1093204	1921637	1311871	2206456	3420020	3470040	561503	1841190	2097190	855367	89541	2183782	2751882	3518542	432975	2253910	2877796	2354265	1466738	4121684	766943	1195722	968577
E5RHW0	NA	NA	34267	NA	NA	NA	NA	NA	NA	NA	NA	NA	NA	NA	NA	43282	NA	NA	NA	31219	NA	NA	NA	NA	NA	NA	NA	NA	NA	NA	NA	NA	NA	NA	NA	NA	NA	NA	NA	NA	NA	NA	NA	NA	NA	NA	NA	NA	NA
E5RI35	NA	NA	NA	NA	NA	NA	NA	NA	NA	NA	NA	NA	NA	NA	NA	NA	NA	NA	NA	NA	NA	NA	NA	NA	NA	NA	NA	NA	NA	NA	NA	NA	NA	NA	NA	NA	NA	NA	NA	NA	NA	NA	NA	NA	NA	NA	NA	NA	NA
E5RI99	NA	NA	NA	NA	NA	NA	NA	NA	NA	NA	NA	NA	NA	NA	NA	NA	NA	NA	NA	NA	NA	NA	NA	NA	NA	28433	NA	NA	NA	NA	NA	NA	NA	62408	NA	NA	NA	NA	NA	NA	NA	68432	57442	NA	NA	NA	NA	NA	NA
E5RIE8	NA	NA	NA	NA	NA	NA	NA	NA	NA	NA	NA	NA	NA	NA	NA	NA	NA	NA	NA	NA	NA	NA	NA	NA	NA	NA	NA	NA	NA	NA	NA	604480	NA	NA	NA	NA	NA	NA	NA	NA	NA	NA	NA	NA	NA	NA	NA	NA	NA
E5RIH5	174149	NA	96742	38469	31912	93041	59894	NA	51151	61627	230511	278195	369632	290585	82348	261266	250188	500870	400250	276736	57787	280700	451125	802270	170859	319920	247030	489119	544888	426760	553740	956348	170652	493185	325070	205542	48275.7	501926	469451	772883	183317	412375	195350	915394	772634	1204830	231685	323210	551672
E5RIW3	975370	2501540	2719132	1236508	1938016	2352776	2953630	814712	2542330	3062623	3722250	1653060	2276575	5382240	2113988	2104340	3259190	3163300	3291030	2787270	575030	475042	842823	463370	1069419	2136123	1423187	2336197	1536120	2880191	3240661	1696210	1066277	2534093	1914208	1129113	239943	2669717	3127606	2061909	625284	2721628	1749214	2082185	2099020	3094301	1161180	984558	2503950
E5RIW9	NA	NA	NA	NA	NA	NA	NA	NA	NA	NA	NA	NA	NA	NA	NA	NA	NA	NA	NA	NA	NA	NA	NA	NA	NA	NA	NA	NA	NA	NA	NA	NA	NA	NA	NA	NA	NA	NA	44124	NA	NA	NA	NA	NA	NA	NA	NA	NA	NA
E5RIY0	NA	NA	NA	NA	NA	NA	NA	NA	NA	NA	NA	NA	NA	NA	NA	NA	NA	NA	NA	NA	NA	NA	NA	NA	NA	NA	NA	NA	36346	NA	NA	NA	NA	NA	NA	NA	NA	NA	NA	NA	NA	NA	NA	NA	NA	NA	NA	NA	NA
E5RK00	NA	NA	NA	NA	NA	NA	31409	NA	NA	NA	NA	NA	NA	NA	NA	NA	NA	NA	NA	NA	NA	NA	72423	NA	NA	NA	NA	50507	NA	63982	NA	NA	NA	NA	NA	NA	NA	NA	NA	NA	NA	NA	NA	NA	NA	NA	19417	NA	NA
E5RK62	NA	204380	206700	153453	159000	223980	388810	53153	147140	210670	207730	172840	232926	316570	95860	316580	173720	289430	205960	322460	47579	398940	377630	360790	69507	210207	230557	457020	550590	236410	587830	682930	69226	619930	411220	178318	14880	476250	236050	625510	155659	416600	NA	596350	461310	195110	148207	256560	559990
E5RK69	166438	297031	308820	168339	203117	250789	371021	103032	198644	263380	285410	356190	169638	325720	148326	290960	204366	286384	334250	369690	33385	NA	NA	107060	NA	192499	199772	364450	274270	498950	607580	540840	131297	130350	387430	166075	NA	140180	408120	184380	92011	361990	508950	280560	347770	253310	149130	230298	360330
E5RK82	86565	95648	200343	104020	70082	71826	75629	31464	145581	109135	255159	102250	147568	199598	NA	143610	168563	336420	174963	352687	NA	117810	151554	52660	NA	NA	NA	124240	NA	102320	106270	160750	41214	134910	NA	59987	NA	NA	NA	574480	44395	134140	381480	450770	286879	256740	119997	186468	301496
E7EM64	855715	1264832	958544	452615	712498	1034026	1353351	248253	726972	848916	795812	1505515	911084	1021593	554206	1463480	833802	1109539	1095514	1194888	277362	1625129	1612363	925938	446764	1118080	715640	1267183	1685192	2327340	1682849	2568659	491229	1509960	940861	561700	63923	2316480	1699890	2853114	337938	1800720	2337850	2655076	1565110	2701610	677066	1144491	2126420
E7EM93	179650	57039	99094	34254	32324	53912	47328	NA	47226	87902	86929	39725	55761	NA	NA	NA	58198	71858	NA	62467	29573.4	100360	69521	NA	NA	NA	NA	30476	NA	NA	NA	NA	NA	NA	NA	NA	NA	NA	650960	NA	NA	NA	795470	59640	551290	859030	NA	NA	NA
E7EMD6	35592	33760	NA	NA	18641	NA	NA	NA	19238	NA	NA	NA	42924	29822	NA	NA	35632	NA	NA	48867	NA	NA	NA	NA	NA	25074	NA	NA	NA	NA	NA	NA	NA	NA	NA	36781	NA	NA	NA	NA	NA	NA	92149	NA	68718	NA	NA	NA	63038
E7EN32	87506	125810	NA	112150	141377	186569	200510	65724	38032	234066	229549	173360	NA	166330	95073	52631	44203	206300	279023	280703	37642	386801	298901	366840	147612	255557	154632	272150	218590	323742	406507	454068	133680	342360	188830	119280	201037.1	308585	271460	430450	8810.6	400968	272420	423796	303230	271690	79924	165902	337490
E7EN73	NA	NA	NA	NA	NA	NA	NA	NA	NA	NA	NA	NA	NA	NA	NA	NA	NA	NA	NA	NA	NA	NA	NA	NA	NA	NA	NA	NA	NA	NA	NA	NA	NA	NA	NA	NA	NA	NA	NA	NA	NA	NA	32230	NA	NA	NA	NA	NA	NA
E7ENL6	NA	NA	NA	NA	NA	NA	NA	NA	NA	NA	NA	NA	NA	NA	NA	NA	NA	NA	NA	NA	NA	NA	NA	NA	NA	NA	NA	NA	NA	NA	NA	NA	NA	NA	NA	NA	NA	NA	NA	NA	NA	NA	NA	NA	NA	NA	NA	25490	NA
E7ENN3	643594	976002	1067040	430952	581370	1245285	1493759	415670	307723	477540	1076770	834756	1026674	1418945	529731	1170427	949235	1766969	1561612	785030	273048	2051342	1604626	1215995	616161	1121461	632873	1157540	1055083	1693376	3045261	2726166	880239	1547968	642519	420596	213524.4	2052718	452553	1327810	110131	417318	1794236	344039	367131	479467	141956	94923	420450
E7ENX6	NA	NA	NA	NA	NA	NA	NA	NA	NA	NA	NA	NA	NA	NA	NA	NA	NA	NA	NA	NA	NA	NA	NA	NA	NA	NA	NA	NA	NA	NA	NA	NA	NA	NA	NA	NA	NA	31691	NA	NA	NA	NA	NA	NA	NA	NA	NA	NA	NA
E7EP87	NA	NA	NA	NA	NA	NA	NA	NA	NA	NA	NA	NA	NA	27400	NA	NA	NA	NA	NA	NA	NA	NA	NA	NA	NA	NA	NA	NA	21034	NA	34402	NA	NA	NA	103807	NA	NA	29924	NA	NA	NA	53866	NA	NA	NA	88105	12629	NA	NA
E7EPI0	15851	144180	NA	NA	NA	NA	NA	NA	34161	NA	NA	NA	NA	NA	NA	34252	NA	NA	70574	NA	NA	NA	37662	NA	NA	NA	NA	NA	75476	NA	NA	NA	NA	NA	NA	NA	NA	NA	NA	62028	NA	59529	50696	NA	NA	NA	NA	NA	NA
E7EPN9	NA	NA	NA	NA	NA	NA	NA	NA	31007	NA	NA	NA	42827	NA	NA	NA	NA	106790	NA	NA	NA	180110	NA	NA	NA	60990	31444	104330	103580	160010	106160	NA	NA	NA	NA	NA	NA	NA	NA	NA	NA	NA	NA	NA	NA	NA	NA	NA	NA
E7EQ45	23227	44615	52038	NA	NA	45599	NA	NA	51316	48277	67906	NA	42138	133334	NA	NA	164200	32787	68626	67283	NA	NA	NA	NA	NA	NA	22444	60797	48418	200572	175889	465265	17748	214509	103180	36047	NA	199785	NA	121760	28941	230016	137100	289267	78357	537170	NA	NA	147145
E7EQ69	1092330	1606054	1591189	413724	899459	1303905	1967401	281070	1055120	1920349	1917043	1058234	1598455	2022461	1207630	1209629	1551051	2543306	2536738	1292030	571393	2637582	2861117	1221884	715928	1258645	1438376	1206124	2465702	3310910	2924918	1546348	778787	3090872	1969109	532402	142760	2676781	2730087	1767421	828587	3451824	2882300	1349648	2343287	3798993	1312132	815103	2528900
E7EQN5	809116	1685146	1702891	969248	1073940	1253072	1501404	604261	1100278	1350612	1304233	1300710	1153737	2150362	775002	1934739	1253684	1601550	1205043	2263189	346407.2	2646840	2296699	2027767	944484	1427664	1088647	2454976	2380029	3099731	3727074	3677260	874659	2318207	1275264	935052	79044.5	2790150	1572311	2342422	547319	2842838	1231880	2204566	2083016	1595758	642058	1006949	1700228
E7EQR4	11601077	21031945	21632224	7123598	11602388	18789037	20204706	4422724	14690382	19555819	18887430	15598571	15732436	19761471	9396167	13838813	17368952	23224204	21052292	17307159	4055406.5	24766694	23888355	15496442	7513092	15865552	11081783	15568672	32573236	26842732	44345226	40157634	7942078.9	36482133	20242303	12435844	1000779.2	32235138	14530984	28846706	5212039	34287319	23432572	16185599	22585475	44492200	11214164	13365243	29808818
E7EQS8	NA	NA	NA	NA	NA	NA	NA	NA	114493	71232	25018	58825	27290	NA	NA	87031	NA	109573	NA	28367	NA	50044	39823	NA	19830	NA	NA	NA	49918	42585	NA	85283	NA	NA	34590	43802	NA	133230	89188	115475	NA	64529	NA	63651	NA	NA	NA	25005	NA
E7EQT4	179070	192620	192290	84985	159720	228250	243760	61887	159740	248520	237000	310260	197410	337520	123820	215410	190090	335850	NA	317450	58122	320960	4144700	5564570	101970	3473880	149230	3149810	2671770	2794900	230370	NA	1523900	325690	NA	NA	NA	2852910	NA	NA	NA	2276100	NA	3430100	203340	2900600	NA	NA	278820
E7EQY4	50923	96345	165329	72863	39319	150509	120192	13981	72263	153991	107560	204625	103821	97724	NA	120512	145014	195363	210579	274189	NA	196010	195758	170302	NA	26259	NA	72715	45556	87015	56434	226100	28732	77303	140666	17655	5899.2	55978	62351	79223	19149	71456	301427	205068	83928	362843	NA	114711	147110
E7ER05	NA	NA	78612	NA	42640	84083	86628	27289	41646	78901	88161	120190	NA	NA	63103	NA	NA	NA	NA	NA	NA	NA	89194	NA	NA	NA	NA	87823	93286	NA	NA	106800	57653	77949	NA	72870	14697	NA	119770	144770	49055	NA	76050	114060	113130	127750	39126	70353	102900
E7ERI8	1402285	1466529	2109508	834552	1159506	1978672	2199565	480649	1437472	1929730	2001619	1847541	1527568	2506430	1102381	1641153	1893694	2613764	2681904	2127656	739053	2105825	1938061	1463949	693020	1268461	1067729	1750341	1960796	2299207	2572551	3101342	853462	2920948	2533164	953450	189925.3	2700575	2984992	2914794	778512	3284694	3079746	2234616	2390975	3741420	877900	1123272	2712195
E7ERR0	NA	NA	NA	NA	NA	NA	NA	NA	NA	NA	NA	NA	NA	NA	NA	NA	NA	NA	NA	NA	NA	NA	NA	NA	NA	NA	NA	NA	NA	NA	NA	NA	NA	NA	NA	NA	NA	NA	NA	NA	NA	NA	NA	NA	NA	NA	NA	NA	NA
E7ERS3	1043661	2148229	2030567	842917	1187751	2083959	1731481	725070	1849007	2318608	2055462	2821512	2045030	2933430	1035717	2589646	1968496	2758590	2748700	1649290	436023	3394119	2175086	2926514	1159428	2205229	1027384	2560412	2150445	2701530	2972214	3717278	1161289	2551223	2187829	1082909	182741	2902445	1909494	2247669	884153	2783161	2222509	2762348	1507588	2655340	755315	1186425	2212663
E7ESC7	108909	147161	80093	76501	NA	NA	74022	35491	NA	70492	122210	188778	202477	214766	44069	283892	107210	85117	291565	184412	NA	275388	187839	381174	185205	94254	203285	128039	465673	205788	102750	304950	28454	71477	52844	66083	3995.9	201607	94923	395289	29377	441381	189129	306391	171936	453363	50133	108797	196301
E7ESC9	NA	NA	NA	NA	NA	NA	NA	NA	NA	NA	NA	NA	NA	NA	NA	NA	NA	NA	NA	NA	NA	NA	NA	NA	NA	NA	NA	NA	NA	NA	NA	NA	NA	NA	NA	NA	NA	NA	NA	NA	NA	NA	NA	NA	NA	NA	NA	NA	NA
E7ESL0	NA	339860	161644	57251	15706	348046	236063	28820	89548	183335	150181	226850	168921	230590	55907	219582	182793	310910	224009	446920	30141.6	501376	253140	512780	121195	612639	299524	1080527	317331	1277315	1048418	1841772	479577	1170363	1214129	619459	14919	2070846	294840	1340241	436866	2326620	1428130	2014193	1707225	2380140	180785	923955	1465820
E7ESZ3	NA	NA	NA	NA	NA	NA	NA	NA	NA	NA	NA	NA	NA	NA	NA	NA	NA	NA	NA	NA	NA	NA	NA	NA	NA	NA	NA	NA	NA	NA	NA	NA	NA	NA	NA	NA	NA	NA	NA	NA	NA	NA	NA	73295	NA	NA	NA	NA	NA
E7ET07	96482	187004	153133	33482	34643	72044	84003	NA	NA	139400	100380	49767	89338	80339	65467	84894	129121	114730	241300	74466	10683	88207	78387	82122	NA	229804	88402	177985	190183	299880	287467	135630	59661	341728	224173	81996	NA	148975	161090	267261	44363	338300	238191	364343	188662	252828	55071	24514	262375
E7ETA6	1330202	1384665	1847793	864692	1072099	1963524	1968713	439774	1432693	1887650	1914320	1767276	1472618	2466853	764289	1921748	1428321	2813671	2513643	2440334	559207	3153811	2745436	2381677	819587	1610653	1218020	3093825	2731828	3757184	4339129	4897789	1033673	3159499	2924651	1279248	104996	3486590	2884331	4280958	691572.7	3488676	3929107	3846960	2725773	3574149	792544	1592497	3163747
E7ETB3	525928	1176249	961486	124109	1370211	2750019	2113217	70575	518510	888215	1096758	683926	754894	1259005	477660	678897	710448	1506116	1210533	763436	921024	4893710	4297650	3705705	1807754	3406391	2481485	3401520	1591020	3993096	1787296	1680196	474776	1713620	975139	1327166	90151	2158877	928374	1422182	214039	1208247	1559217	844821	886874	1856680	477507	515587	1541331
E7ETK0	11023620	26680080	40271330	13729930	10221171	29214294	22383653	4132227	15366863	23441549	23926636	15359889	19240554	27873480	9567633	13715752	18641794	36342459	30917172	22088510	4771461	42160520	34648059	21271056	8722022	25090888	16480782	27236705	29088272	45496043	44537585	44962261	9441282	36202812	27547812	11972797	1215619	44004587	34022612	33982500	6126589	44494750	44242724	26064165	28758718	63378352	8227193	14859146	37817198
E7ETY2	NA	NA	NA	NA	NA	NA	NA	NA	NA	NA	NA	NA	NA	NA	NA	NA	NA	NA	NA	NA	NA	NA	59123	NA	19834	110900	NA	155920	NA	217070	182480	242090	48641	146510	NA	51135	NA	82724	NA	152220	NA	NA	NA	NA	NA	NA	NA	NA	NA
E7EU35	NA	NA	NA	NA	NA	NA	NA	NA	NA	NA	NA	NA	NA	NA	NA	NA	NA	NA	NA	NA	NA	NA	NA	NA	NA	NA	NA	NA	NA	NA	NA	NA	NA	NA	NA	NA	NA	NA	NA	41030	NA	NA	NA	NA	NA	NA	NA	NA	NA
E7EU49	NA	NA	NA	NA	NA	NA	NA	NA	NA	NA	NA	NA	NA	NA	NA	NA	NA	NA	NA	NA	NA	NA	NA	NA	NA	NA	NA	NA	NA	NA	NA	NA	NA	NA	NA	NA	NA	NA	NA	NA	NA	NA	NA	NA	NA	NA	NA	NA	NA
E7EU96	3334232	5722667	6248517	4759045	3234832	7675641	7423160	1777175	4074227	6406834	6608678	8466665	5647784	7304246	2847544	7973767	4743865	9864392	7476780	10480178	1195042.7	11570589	10262110	9621636	2333640	6147922	4636317	11410497	8513281	10891713	12308118	17736710	2661566	9766030	7301783	3699315	237203.4	9356600	6895986	13093070	1436157	11664630	11022150	12457232	6637783	9867532	2519302	4425021	7879304
E7EUU4	NA	NA	NA	NA	NA	NA	NA	NA	NA	NA	NA	NA	NA	NA	NA	NA	NA	NA	1131400	NA	273900	NA	NA	894830	NA	NA	754350	1010300	1078600	NA	NA	NA	NA	1234100	1060300	NA	NA	NA	NA	978310	490600	1317700	1120600	NA	NA	NA	NA	571400	NA
E7EUY3	247245	215524	240570	148332	124708	338449	399181	72720	171938	183956	116008	314466	141602	276016	75365	233255	305044	211130	316648	478564	90820.1	418102	260372	1111633	134931	358073	217817	1376634	347025	487666	565470	3182104	194037	2336092	449059	109253	51673.6	621087	544766	763647	80676.7	452714	527873	597337	542167	910670	251155	218919	568519
E7EV90	NA	NA	NA	NA	NA	NA	NA	NA	NA	NA	NA	NA	NA	NA	NA	NA	NA	NA	NA	NA	NA	NA	NA	NA	NA	NA	NA	NA	NA	NA	NA	NA	NA	NA	NA	NA	NA	NA	NA	NA	NA	NA	NA	NA	NA	NA	NA	NA	NA
E7EV93	45595	NA	NA	44835	NA	NA	NA	NA	NA	NA	NA	NA	37141	NA	NA	NA	44121	NA	NA	NA	NA	NA	NA	59829	24379	28252	29820	62130	61775	NA	76662	95305	36780	96407	68816	38335	NA	82916	106300	108010	29205	84623	106780	NA	65950	115590	34730	47047	81058
E7EV99	548110	788900	815558	406990	471410	852809	749641	182694	448880	610450	712780	751991	621080	807498	357950	647510	673160	896720	986420	799630	189256	1286678	1539894	1202490	422233	723372	686671	1726666	1691899	2635207	2869747	2761740	850386	2071325	1726626	922368	131021.2	1891280	2076840	2253590	469649	1894830	2082280	2368460	1557929	1506220	635044	1045312	1910730
E7EVA0	8585965	13814402.6	13991006	6600947	7886863	13438052	18179429	3693916	11947927	16533078	15130897.6	14122113	12887376	22971264	8183188	13437530	11861528	19664489	16879067	17740296	3713377.1	26037536	23877258	20568735	8230197	14957032	11873302	21032335	22025035	27361377	32205330	32738183	8456966	22833266	20154264	9218610	962873	25771848	20972928	25206753	4986630	27288608	27060128	23527893	16643406	29317913	6806129	11220158	24521473
E7EVC7	NA	NA	NA	NA	NA	NA	NA	NA	25387	NA	NA	30873	NA	NA	NA	31880	NA	NA	40948	47851	NA	NA	47525	68378	19844	NA	NA	71088	71631	70356	70901	143929	NA	62999	NA	NA	NA	86762	77560	138605	NA	60039	81335	207024	56392	107331	NA	43851	38219
E7EVJ5	459033	506741	749873	711025	625759.7	454743	870154	425225	475124	549322	577824	1378751	683940	955076	249404	1550039	572670	559454	633456	966234	242895	1137703	1176500	1453801	322117.6	743426	573546	1650911	1193869	1280876	1774732	2346624	429470	1471000	1056058	605373	83510.7	1365543	1523655	2194634	480359.3	1786354	1864983	2281928	1243629	1898434	575860	777842	1595196
E7EVS6	NA	NA	NA	NA	NA	NA	NA	NA	NA	NA	NA	NA	NA	NA	NA	NA	NA	NA	NA	NA	NA	NA	NA	NA	NA	NA	NA	NA	NA	NA	NA	NA	NA	NA	NA	NA	NA	NA	344860	NA	NA	NA	NA	NA	NA	NA	NA	NA	NA
E7EW31	870920	1918200	1779000	NA	NA	NA	NA	NA	NA	NA	NA	11049	NA	NA	NA	1748500	NA	NA	NA	NA	295910	NA	NA	NA	NA	NA	NA	NA	NA	NA	NA	NA	NA	NA	NA	NA	NA	NA	NA	NA	NA	NA	NA	NA	NA	1836600	NA	NA	1553300
E7EW77	NA	NA	NA	NA	NA	NA	NA	NA	NA	NA	NA	NA	NA	NA	NA	NA	NA	NA	NA	NA	NA	NA	NA	NA	NA	NA	NA	30127	NA	NA	NA	NA	NA	31178	NA	NA	NA	NA	NA	NA	NA	NA	NA	NA	NA	NA	NA	NA	NA
E7EWD6	NA	NA	NA	22793	11486	NA	NA	NA	NA	NA	NA	NA	NA	NA	NA	NA	NA	NA	NA	18826	NA	NA	NA	NA	NA	NA	NA	28741	15595	NA	NA	NA	NA	NA	NA	NA	NA	NA	NA	NA	NA	NA	NA	NA	NA	NA	NA	NA	NA
E7EWM3	NA	NA	NA	NA	NA	NA	NA	NA	NA	NA	NA	NA	124120	NA	NA	NA	40794	NA	NA	NA	NA	NA	92150	NA	NA	NA	54964	94804	112600	164070	111760	155120	40779	86265	67489	NA	NA	197010	NA	NA	NA	134360	114270	NA	82902	114020	NA	NA	129470
E7EWP0	176479	87610	80706	154240	27442	NA	242141	11644	135920	305631	254412	329848	197566	66028	18446	349566	NA	NA	103695	460350	78372	427977	337642	436215	147909	215080	229825	510931	319142	430602	319660	699447	112460	434937	210217	19532	NA	34013	332405	576031	99883.5	484998	348224	556322	272133	421039	121651	234284	428850
E7EWW7	NA	NA	NA	NA	NA	NA	NA	NA	NA	NA	NA	NA	NA	29997	NA	32269	NA	39230	NA	NA	NA	NA	NA	NA	NA	NA	NA	75034	NA	NA	NA	NA	NA	NA	79783	NA	NA	NA	NA	546010	NA	NA	NA	NA	NA	NA	NA	NA	NA
E7EX17	8001589	11950010	10588385	4366878	7803352	11930507	10624370	3060103	9268726	11556571	11668370	8477070	11003503	17592600	7021917	8376174	11021324	16386097	14683115	10099175	3576867	18353832	12908863	9101220	6173762	11855059	8570361	10129220	17704665	22804647	18732895	17436910	7999537	20019680	16266316	6396710	1451757.5	20362485	17787707	15150540	6077003	21064824	17166010	13822932	15432926	21221590	6874779	7291791	18357704
E7EX73	28596435	41370331	43401823	24139859	28062090	47367089	47897159	14149393	36562126	51454327	49883611	57952656	44331965	63504032	25451800	55668837	44070677	64288539	61109962	61571832	12014390	81891453	63485871	66974885	22673386	45450882	32928781	71356239	73820119	91918857	81431245	117590953	27571354	78293594	64580954	31272841	4226246.8	95984064	72265643	94152517	17606691.1	86154945	85947752	96023230	67843272	77661802	23300197	40503633	79659244
E7EX90	1748536	3021126	2988823	1168918	1682358	2477656	2984646	818151	1658213	2607959	2799250	2799824	2677515	4093342	977663	3188602	2443879	3741372	3475351	4390581	653527.9	4939959	3354192	3638784	1188605	3008726	2074479	4706099	3997730	5094197	12834615	6620208	4312325	9842823	10436152	6950936	867317.3	4796245	4069822	5638049	908698	5405478	5068816	5376531	4121254	6193750	1280952	2794963	4767506
E7EXA6	131663	NA	133499	102376	111929	141683	60287	NA	43648	90736	52503	194819	83456	224065	99486	286763	123163	232432	133165	211210	36851	318476	393087	170784	172959	402877	175167	425306	484735	633057	191329	536790	99905	175512	443786	177400	6908.2	142681	103160	251654	96061	450690	284782	279661	197522	NA	42344	58220	242912
E9PAV3	7276178	13931270	13048736	2991900	5289930	16019243	11944563	1984583	6661110	14233473	11598158	4835015	8059353	16212239	5946898	6885330	8207183	21977910	15389517	8647864	1926968	31703584	21426910	10555492	5350682	16060199	10210180	12404219	17044461	28041896	23023155	18530929	6701702	24043228	14155330	5033057	941003	32197287	19458322	16124192	5345462	34115880	26640390	14727518	17669408	35737160	7657412	5190965	15465569
E9PB61	NA	NA	NA	NA	NA	NA	NA	NA	NA	NA	NA	NA	NA	NA	NA	NA	NA	NA	NA	NA	NA	NA	NA	NA	68821	NA	154720	329510	264580	299540	369700	281910	41487	217450	188070	64008	4415	NA	360100	308700	35813	274430	374180	339610	247160	257000	54500	127110	301930
E9PB90	NA	NA	NA	NA	NA	NA	NA	NA	NA	NA	NA	NA	NA	NA	NA	NA	NA	NA	NA	NA	NA	NA	NA	NA	NA	NA	NA	NA	NA	NA	NA	NA	NA	NA	NA	NA	NA	NA	NA	NA	NA	NA	NA	NA	NA	NA	NA	NA	NA
E9PBN4	NA	NA	NA	NA	NA	NA	NA	NA	NA	NA	NA	NA	NA	NA	NA	NA	NA	NA	NA	NA	NA	305730	203110	NA	NA	NA	NA	NA	NA	NA	NA	NA	NA	NA	NA	NA	NA	NA	NA	56066	NA	NA	NA	NA	NA	45117	NA	NA	NA
E9PC15	275689	571715	724314	733409	319606	696380	581240	251682	541599	605108	656263	1064413	487270	798539	226866	1289213	433279	840890	813870	984000	157253	1256870	976030	1174740	253403	626580	496379	2026717	1035736	1637368	1490247	1463699	371033	1280123	665760	510518	28994	1223920	743830	1993800	143262	900690	867650	1137830	870592	493030	198936	366111	430570
E9PC47	NA	NA	NA	NA	NA	NA	22383	NA	NA	NA	NA	NA	NA	NA	NA	NA	NA	NA	NA	NA	NA	NA	NA	NA	27861	NA	NA	NA	NA	NA	NA	NA	NA	NA	NA	NA	NA	NA	NA	NA	NA	NA	NA	NA	NA	NA	NA	NA	NA
E9PC69	NA	NA	NA	NA	NA	NA	NA	NA	NA	NA	NA	NA	NA	NA	NA	NA	NA	NA	NA	NA	23251	105170	128560	85542	44831	59790	52161	139460	NA	164650	168910	226450	39961	132300	85921	55676	NA	95277	99507	100370	31641	62228	98802	103710	69332	71830	NA	31207	101700
E9PCG9	804570	1192080	1135290	900028	652360	1710550	1150170	436323	863632	1360798	1242570	1744980	1206233	1596880	555105	1947786	1240730	1899950	1941682	2341940	197812	2316230	3092408	2892655	652830	685798	746128	2350070	1554693	4149810	1858010	5138920	866483	3581200	2726963	1254470	80607.6	1918640	1400770	3207650	773569	2067980	1723538	2703800	1476860	3044010	578189	1154806	1979171
E9PCH4	235788	454885	297147	209684	235174	402561	404330	61824	244346	315190	269498	509230	328168	456656	170962	463429	413183	548766	535950	596920	163285	692725	591146	434755	79444	267588	371963	676602	523422	659185	634974	902959	179602	494357	339910	158638	17436.9	529664	376710	425015	33087	468575	462409	479760	389335	637559	139473	232852	354093
E9PCN2	18395	NA	23726	38655	31591	64248	20126	NA	40079	95989	42143	99519	23242	NA	NA	57543	44644	NA	132841	100207	4715.2	29913	29360	104341	21161	23061	NA	41986	31109	37111	49543	223774	NA	33851	NA	38953	NA	20925	207438	75482	NA	26171	17370	38965	23020	122114	NA	18194	34282
E9PCW1	NA	NA	NA	NA	NA	NA	NA	NA	NA	NA	NA	NA	NA	NA	NA	NA	NA	NA	NA	NA	NA	NA	NA	NA	NA	NA	NA	NA	NA	NA	NA	NA	NA	61164	NA	NA	NA	59397	NA	NA	NA	NA	NA	97802	69865	NA	NA	NA	NA
E9PDP5	NA	NA	NA	NA	NA	NA	NA	NA	NA	NA	NA	NA	NA	NA	NA	NA	NA	NA	NA	NA	NA	NA	NA	NA	NA	NA	NA	NA	NA	NA	NA	NA	NA	NA	NA	NA	NA	NA	NA	NA	NA	NA	NA	NA	NA	NA	NA	NA	NA
E9PEK0	468570	775550	697100	285890	353420	461410	828490	237770	500550	796980	916050	1011600	652310	970191	461830	1201600	750300	1018200	1281100	1655700	164330	1284100	1073100	1271100	398960	879120	625750	1544600	1410700	1652600	1410100	2514200	401400	1576600	938910	475920	58183	1524900	1512700	2442000	283320	1716700	NA	NA	NA	NA	NA	NA	NA
E9PER6	27643	NA	40386	21615	28496	131815	40112	NA	NA	80044	86609	36340	32876	63079	26659	98663	88676	NA	41778	93369	17579	249737	168147	181451	45596	115168	81437	291400	138270	182555	231971	409766	109592	218834	188826	139477	9753	196955	91997	323947	62489	219003	366930	430299	239490	449665	36541	119037	71281
E9PES6	1402323	2010500	2073680	256520	1331245	1903029	2067400	384881	1730362	2267700	1858410	162334	1787501	1728530	1292962	951060	749350	365430	3283310	1445257	723920	3950560	3815540	2165220	1487492	2747570	1868839	1942318	4251850	5905530	6598390	3427650	1655703	5780730	4482650	1028109	243135	5993170	5873120	2902601	1190099	5647810	6629810	2809370	4467240	6289570	1519386	1246670	4991570
E9PF16	222970	NA	171179	NA	38064	NA	161534	11286	24346	47628	NA	425136	492385	73943	27968	409431	468360	103760	137017	74965	NA	118280	90542	169367	20339	134586	77033	90391	169824	293765	74262	324110	79823	132300	68420	35172	32687	268270	784730	240530	300500	139370	502320	1118500	1110200	181150	NA	349766	146320
E9PF18	2697773	5742071	6568991	1210605	2821789	7128434	5995300	762273	3668672	5300695	5677483	1898403	4086158	6081233	1656711	2066405	3394910	9232656	7886020	2912671	973796.1	9072747	7067204	2994946	1881976	7432241	4701960	4842184	7015727	10792118	9673798	4702875	1609268	5655872	6265714	930157	157878.2	11090396	8568670	3280249	1246366	14257031	13459166	3312465	5808969	16490855	2839110	1004452	7866098
E9PF19	625843	995818	909334	473953	515918	656646	906064	256222	637494	841515	899722	1049330	696331	1056696	328323	875930	739756	944290	1021636	1197975	215317	1750255	1458021	1674584	564766	1104398	547429	1983347	1676660	2009830	1859750	2943536	741544	1424770	965241	740479	64891	2265951	1258395	2046160	359229.8	1939039	1468550	2506730	1234569	2262056	695836	760186	1683729
E9PFB9	NA	NA	NA	NA	NA	215100	NA	NA	NA	119000	156048	103740	NA	NA	NA	NA	106860	226440	172086	NA	NA	NA	NA	NA	NA	NA	NA	162350	NA	NA	54413	70293	81375	NA	NA	NA	NA	NA	143288	NA	NA	NA	NA	NA	104900	NA	549380	709502	1464600
E9PFK9	55681	102710	122497	NA	24212	137950	192251	NA	50705	75447	135087	151701	122511	120950	NA	130377	66016	21695	205541	191801	NA	382920	520068	556257	104263	147426	133285	327351	454703	626974	501385	611590	160349	487974	382980	241776	24554.2	164450	424639	334559	121837.5	332260	546520	562843	103850	308450	137738	279908	376420
E9PG19	189907	125847	236219	95085	115355	71841	160571	57158	178355	83166	180723	393617	189316	326400	44166	189860	180388	129277	321076	158056	59835	267847	192498	206479	56608	167376	26636	225596	346528	504712	401389	661346	93475	481289	49060	64524	4548	390993	299481	714568	129289	520618	220579	472142	426814	456651	NA	168997	103420
E9PG22	NA	NA	NA	19568	20181	NA	32769	NA	NA	36354	NA	23218	NA	42385	NA	NA	NA	NA	NA	NA	NA	70564	NA	46164	NA	41484	NA	NA	NA	NA	NA	47227	22962	86764	NA	NA	NA	NA	NA	109581	NA	NA	28148	68728	NA	193993	NA	NA	108990
E9PGM1	NA	NA	NA	NA	NA	NA	83759	NA	36616	65933	102810	59339	81671	136640	23124	NA	NA	NA	NA	NA	NA	92072	66839	33056	NA	56300	NA	60179	57076	111810	98170	105610	NA	211737	122400	NA	NA	155960	176793	168462	23215	151310	126670	190847	53061	435970	63107	NA	89682
E9PGT6	185910	273410	409700	265850	146720	360290	341540	97511	260890	280330	353600	560680	329046	386230	249037	471940	408454	411720	495403	650870	81719	442460	352720	924320	273700	610210	261188	1829430	1456930	2010610	1469620	3312530	479140	1672310	1445020	723049	41665.3	1360120	1766630	2451190	292286	1525200	2001920	2058650	1082935	1807070	304519	645953	1255401
E9PGW7	221395	468520	378532	174528	208360	613000	433840	109106	197288	442510	453770	462570	261870	673190	187305	157350	332619	560730	370790	346170	16558	742080	248360	663675	90326	285300	135030	268350	111900	492190	492840	552990	78706	719740	400550	24557	NA	464130	1907869	911527	15303	652150	829821	660220	478050	652850	92503	220329	636440
E9PGZ1	NA	1412100	NA	NA	NA	NA	NA	NA	NA	NA	NA	NA	NA	NA	NA	NA	NA	NA	NA	NA	NA	NA	NA	NA	NA	NA	NA	NA	NA	NA	NA	29139	NA	NA	NA	NA	NA	NA	NA	63723	12267	NA	NA	NA	NA	NA	NA	NA	31766
E9PH64	465875	812603	708406	560958	603602	955880	795080	273841	788720	821089	888801	776630	804420	922830	265475	916804	943141	1128230	1087106	1062321	120730	1220145	879980	1046023	370366	702804	387110	1072193	865532	1012200	841410	2277950	450120	1453225	759710	521343	45645	1637722	662970	1927530	313315	1529340	1850890	1959220	1317485	1823830	432360	689148	1611182
E9PH99	23418	NA	NA	NA	NA	NA	NA	NA	NA	NA	28568	NA	NA	NA	NA	NA	37797	27639	48805	NA	NA	NA	NA	NA	NA	50418	NA	NA	NA	NA	NA	NA	NA	NA	NA	NA	NA	NA	NA	NA	NA	NA	NA	NA	NA	NA	NA	NA	NA
E9PHS0	NA	725730	252190	177467	34106	514268	222900	75818	174340	288628	363370	618261	231521	347571	174690	719308	267290	319088	840470	783635	71582	819070	816966	149519	171570	216950	184780	828007	646400	452570	539384	693410	NA	366110	336010	NA	26200	46334	NA	62644	NA	NA	NA	79321	317210	483340	142930	NA	393560
E9PHV5	NA	59174	NA	NA	20286	NA	NA	NA	NA	NA	NA	NA	NA	NA	NA	NA	NA	NA	NA	26918	NA	NA	NA	NA	11282	36557	18255	67422	65764	NA	NA	NA	NA	44995	29292	NA	NA	45531	NA	NA	NA	NA	NA	104580	NA	NA	NA	NA	NA
E9PHY5	1145599	1071096	1449219	823146	772483	1167384	1253028	361787	1003543	1390276	1390067	1381268	1456577	2220795	666682	1403080	1151082	2164352	1850256	1626362	267396	1814635	1211068	1223628	297652	883718	590292	1399272	1461683	2461508	2383995	2772643	619660	1792205	1791626	1106072	120750.2	2934093	2353760	2738895	556344	3125129	2170608	2200346	2292505	3665029	929944	1638463	3017754
E9PI08	36391	45598	33480	NA	NA	NA	42501	27182	37121	38408	53971	62640	54945	32675	29195	77355	NA	61387	NA	NA	14865	58142	NA	NA	NA	NA	NA	NA	NA	NA	NA	NA	NA	NA	NA	NA	NA	NA	NA	NA	NA	NA	99644	86501	58063	NA	NA	47847	90697
E9PIE4	NA	NA	NA	NA	NA	NA	NA	NA	NA	NA	NA	NA	NA	NA	NA	NA	NA	NA	NA	NA	NA	NA	NA	NA	NA	NA	NA	NA	NA	NA	NA	NA	NA	NA	NA	NA	NA	NA	NA	NA	NA	NA	NA	NA	NA	NA	NA	NA	NA
E9PJ24	239043	340840	267539	97736	191711	236981	332660	63855	305347	318917	403896	491751	223611	404250	174619	390764	268917	613748	605140	387520	76022	668750	570410	544580	296661	413478	203737	884230	542550	671170	512030	698122	363464	635390	358480	257172	47182	472580	397000	1066890	36797	466760	513100	492770	499936	1114200	274050	448774	596100
E9PJ55	20597	NA	NA	30111	NA	NA	NA	NA	NA	NA	NA	NA	NA	25163	NA	NA	NA	NA	31925	29045	NA	NA	42192	NA	NA	NA	NA	NA	NA	NA	19642	41521	NA	NA	NA	NA	NA	19429	NA	57335	NA	NA	NA	NA	29566	NA	NA	NA	31983
E9PJ81	303711	2733975	2399644	403887	611273	1659210	1168733	476444	525917	1348844	2731017	765730	1734510	2974690	668181	976500	1725084	2323260	2556660	1958959	175906	1025072	1367500	700535	238568	1746248	1010313	1369368	1470898	1682945	2293050	2795220	204670	2311316	333250	503217	19015	1993910	1715720	1975333	141952	2848458	1879765	1937780	1457233	1636671	496999	685489	1966718
E9PJF5	NA	43369	NA	NA	NA	NA	82714	22204	NA	NA	35947	NA	NA	NA	NA	NA	NA	NA	NA	85007	NA	NA	NA	NA	NA	37046	NA	NA	NA	107630	NA	89339	NA	96094	50613	NA	NA	NA	51345	NA	18324	NA	NA	111440	51389	144020	NA	44479	NA
E9PJF7	NA	NA	NA	NA	NA	NA	NA	NA	NA	NA	NA	NA	NA	NA	NA	NA	NA	NA	NA	NA	NA	NA	NA	NA	NA	NA	NA	NA	NA	NA	NA	NA	NA	NA	NA	NA	NA	NA	14837	NA	NA	NA	NA	14706	NA	NA	NA	NA	NA
E9PJK1	222930	337306	321435	84267	241646	450309	245067	37639	278513	325824	349779	157210	316106	355610	126271	135470	377803	561676	426952	128010	64414	NA	NA	198180	135970	251620	162360	244650	460720	481250	NA	402390	130360	NA	68495	NA	22664	NA	NA	NA	15208	107070	NA	NA	352560	NA	NA	NA	NA
E9PJM3	NA	75590	67147	38129	43062	71924	57601	23696	63636	52453	NA	NA	45772	NA	NA	64629	NA	106170	109370	NA	NA	76455	70478	66575	22406	85067	43982	110460	124100	155730	NA	162040	43549	107120	99234	51904	15553.9	133560	97634	132470	23220	107000	123960	197515	91204	153960	39028	59731	124740
E9PJN1	24541	36664	56580	NA	66770	71718	128610	24922	211302	207910	229924	204739	260628	344593	52372	235988	118785	240319	178684	337690	71842	272860	185546	334507	107614	96147	69061	155867	211336	131938	156119	241822	60097	184513	85718	150364	NA	292300	126450	236237	66778	211819	226700	312176	184248	294482	98921	154812	455083
E9PJN9	NA	NA	NA	NA	NA	NA	NA	NA	NA	NA	NA	NA	NA	NA	NA	NA	NA	NA	NA	NA	NA	131400	68206	NA	NA	NA	NA	NA	49609	98924	127520	NA	NA	126280	115990	NA	NA	166830	NA	125510	NA	185990	NA	187410	NA	330780	NA	73058	130810
E9PK54	1211100	1236000	1092900	1224800	1146200	1558500	1116000	314040	1389800	1144000	1174900	1347200	1751700	1446600	574340	1155700	1576600	1553900	1853100	1496300	609980	1999900	1627600	1502000	1144500	1305600	887360	1838600	2431800	2003600	1798100	2691900	1098600	5200300	2085300	691420	169390	1970800	1878300	2054000	954260	1982300	2068400	1857900	2248500	2606200	859960	926850	2803000
E9PK67	NA	NA	87053	27150	NA	NA	31502	13351	NA	33319	NA	39521	27526	NA	NA	96484	NA	NA	NA	47966	18387.2	73720	68222	126564	NA	NA	28943	NA	70268	76620	76773	283310	31658	77835	28386	81947	NA	NA	77204	NA	NA	120840	106930	54557	NA	78458	NA	NA	NA
E9PK91	90409	222996	230625	67181	96969	158135	168400	16552	139506	181166	219966	207316	162898	233009	121298	247655	184569	326580	265143	275190	16641	182320	273464	240952	99499	193847	121426	332200	267945	485220	431600	557600	66302	348780	242460	123978	NA	331130	312740	476680	27145	365900	388720	368290	285130	401290	36460	NA	NA
E9PKF8	30545	NA	NA	13443	NA	NA	NA	NA	NA	NA	NA	NA	NA	NA	NA	NA	NA	NA	NA	NA	NA	NA	NA	NA	NA	NA	NA	NA	NA	NA	NA	NA	NA	NA	NA	NA	NA	NA	NA	NA	NA	NA	NA	NA	NA	NA	NA	NA	NA
E9PKH8	2004462	2857079	3293557	1861830	2884083	2444013	2552739	948533	2265862	1949317	2593670	2457860	2362570	2613432	1203100	2934498	2430971	2772912	3216890	3286500	1021769	3366160	3254142	3757911	1737732	1698776	1408589	3907307	5452180	3936850	5600660	7767170	2957852	5407600	2918157	1827142	262778.7	3557860	3279790	7639210	1537716	3775340	7749570	8065990	5450480	2725554	881676	653353	4449420
E9PKP7	NA	NA	NA	NA	NA	NA	NA	NA	NA	NA	NA	NA	NA	NA	NA	NA	NA	NA	NA	NA	NA	NA	NA	NA	NA	NA	NA	NA	NA	333740	NA	NA	NA	NA	NA	NA	NA	NA	NA	NA	NA	NA	NA	NA	NA	NA	NA	NA	NA
E9PL24	59457	85942	101810	43242	50516	171817	133050	NA	79448	101470	117070	107070	81430	120300	58612	69225	88652	192010	153220	NA	13070	NA	79857	NA	NA	36962	14124	56224	34666	NA	NA	375997	NA	57347	NA	NA	NA	NA	NA	49618	NA	NA	NA	181320	NA	NA	NA	23664	NA
E9PLB8	59303	81138	79728	31686	61614	NA	114740	48408	53169	NA	76724	NA	NA	80499	NA	78505	NA	NA	78854	108740	19321	120830	108570	124700	50579	95275	46813	156460	99535	133830	139430	204940	35050	96723	NA	39711	NA	97261	129160	204590	25511	115280	89604	188120	95821	116120	49170	66253	136550
E9PLD2	NA	NA	NA	NA	NA	NA	NA	NA	NA	NA	NA	NA	NA	NA	NA	NA	NA	NA	NA	NA	NA	NA	NA	33322	NA	NA	NA	39490	NA	NA	NA	NA	NA	NA	NA	NA	NA	NA	NA	NA	NA	37859	NA	NA	NA	NA	NA	NA	NA
E9PLK3	4824392	7025687	9333283	5146393	4164738	6468653	8684479	2572118	4940477	7541794	8767141	8399777	6210724	6726471	3908048	8397669	5844170	8917271	10896664	10890542	1706371.2	11140649	12642997	11135427	3612179	6901907	5328922	15093536	9575304	9992098	13724000	18932308	2888010	6932930	10354009	4245704	339617.1	13967902	12634227	20876121	2475385	11047260	18490323	16489841	9334875	16944273	3595616	6010140	19616778
E9PLR7	NA	NA	NA	NA	NA	NA	NA	NA	NA	NA	NA	NA	NA	NA	NA	NA	NA	NA	NA	NA	NA	NA	NA	NA	NA	NA	NA	NA	NA	NA	NA	NA	NA	NA	NA	NA	NA	NA	NA	NA	NA	NA	NA	NA	NA	NA	NA	NA	NA
E9PLS9	32353	63687	NA	NA	NA	NA	NA	NA	NA	NA	NA	44962	NA	NA	NA	NA	NA	NA	52665	NA	NA	NA	NA	NA	NA	NA	NA	NA	NA	NA	NA	NA	NA	NA	NA	NA	NA	NA	NA	NA	NA	NA	NA	NA	NA	NA	NA	NA	NA
E9PLV1	43647	47790	32736	NA	15817	36932	85592	6569.2	NA	68731	NA	64300	NA	33719	12795	25255	53385	NA	33724	22403	NA	NA	42193	40253	NA	39617	NA	37061	NA	NA	34427	93013	NA	58107	28286	16502	NA	61903	NA	NA	NA	NA	54427	NA	NA	70383	14820	NA	39261
E9PLY5	NA	NA	NA	NA	NA	NA	NA	NA	NA	NA	NA	NA	NA	NA	NA	NA	NA	NA	NA	NA	NA	NA	NA	NA	NA	NA	NA	NA	NA	NA	NA	NA	NA	NA	NA	NA	NA	NA	NA	NA	NA	NA	NA	NA	NA	NA	NA	NA	NA
E9PM17	NA	NA	NA	NA	NA	NA	NA	NA	NA	24136	NA	NA	NA	NA	NA	NA	NA	NA	NA	74778	NA	NA	84675	40021	NA	NA	NA	NA	NA	NA	70418	69849	NA	NA	53366	NA	NA	NA	NA	NA	NA	NA	NA	NA	NA	NA	NA	NA	NA
E9PM19	72222	458520	138510	75265	83029	113590	166037	59376	120517	NA	140340	178294	118470	320818	65395	244080	151045	182090	191370	186090	6646	85607	96536	106751	165507	175760	119181	366609	322950	319940	397305	526481	180661	184010	287964	155618	23236.1	333950	256473	354530	61493	352320	458055	608175	233779	280772	76136	161886	194400
E9PM53	117569	38909	NA	67123	91936	116287	90952	NA	109274	141163	56314	49811	NA	NA	53163	79473	126760	202425	112410	111450	28157.4	119000	165316	157923	NA	42628	NA	27042	35854	NA	112452	47209	NA	NA	NA	NA	NA	NA	33971	NA	NA	NA	NA	NA	276170	NA	NA	NA	56656
E9PM92	181837	272660	269904	39745	205158	414020	363930	NA	216314	392940	398860	178655	271160	599448	147168	208021	282250	704770	504340	262038	28475	554530	501880	76740	77511	114910	82382	131720	176010	283170	218180	213370	127667	599949	178280	50698	16668	505650	525820	302150	179079	528610	690609	476580	475010	706260	207264	147514	676260
E9PMC9	NA	61115	NA	NA	NA	NA	NA	NA	NA	NA	NA	NA	NA	NA	60777	NA	NA	220050	NA	NA	NA	NA	21757	NA	NA	NA	NA	NA	NA	NA	NA	3434588	906600	2918700	2359600	1020482	200880	3085027	3196411	70429	412336	3542370	66454	77448	NA	111282	NA	765060	86757
E9PMJ2	36298	NA	81375	NA	43634	108590	65416	NA	NA	76785	44895	53009	45674	NA	NA	NA	175708	135280	96855	326183	9226.3	408662	74955	291142	19550	43061	54800	65290	66044	107920	NA	167771	21744	141522	NA	27242	NA	109000	104010	46974	NA	NA	108780	NA	57316	172305	NA	NA	42494
E9PMQ6	98097	232915	200134	83453	98505	174110	189123	NA	99592	163820	212730	132760	128900	236110	90742	191170	128710	269764	280613	179580	44612.9	379202	241820	150450	92297	206774	163520	246441	213720	464369	403940	312232	101160	426249	347149	84576	13308	484653	165120	285575	68484	471286	477173	359555	307322	459931	84443	101840	275022
E9PMS6	NA	74270	17474	NA	NA	NA	NA	NA	NA	NA	NA	NA	NA	NA	NA	NA	NA	NA	NA	48401	14084	NA	NA	66997	NA	NA	NA	NA	NA	NA	872210	1282706	396527	882220	752260	369630	70822	969530	756530	1008900	267110	902440	801070	912790	770310	1002500	301310	463490	863010
E9PMV2	150090	213680	164300	62606	141540	260870	228360	51720	145690	206630	185500	337170	180430	228300	65502	275770	222100	289340	323090	490320	22724	383540	309710	391720	88612	224980	NA	583537	342610	445350	329560	767550	NA	398520	219280	97267	NA	338250	389010	644330	39324	439130	309440	606971	291610	474910	NA	164400	362770
E9PN19	NA	30382	NA	NA	NA	NA	NA	NA	NA	NA	NA	NA	NA	NA	NA	NA	NA	NA	NA	NA	NA	NA	NA	NA	NA	NA	NA	NA	NA	NA	NA	NA	NA	NA	NA	NA	NA	NA	NA	NA	NA	NA	35829	NA	NA	NA	NA	NA	NA
E9PN20	NA	59406	57010	NA	11551	42751	50811	NA	26688	33970	42668	45362	30865	37901	NA	36108	40451	77770	44710	61951	NA	159183	107653	70335	15690	63495	29138	158054	174065	214824	194419	292084	26889	133890	174069	61257	6540.9	187344	168200	272613	17940	200098	200170	215567	174153	223360	32782	72572	198084
E9PN81	512174	446260	1113312	473678	483263	1145740	852739	149210	547853	532001	540047	951823	1034763	981180	423413	830085	765280	766960	649062	1408683	207558	1251589	725320	544260	251470	550557	341344	892644	444650	1683920	NA	1406644	494012	1272903	512220	514305	107265	763724	1738765	1523236	373886	2363371	1998542	1590408	1278980	1786877	565154	1003121	1565889
E9PN89	11610	NA	NA	NA	NA	NA	NA	NA	NA	NA	NA	NA	NA	NA	NA	NA	NA	NA	NA	NA	NA	NA	NA	NA	NA	NA	NA	NA	26473	NA	NA	NA	NA	259310	NA	NA	NA	NA	NA	NA	NA	NA	NA	NA	NA	NA	NA	NA	NA
E9PND3	NA	NA	NA	NA	NA	68417	NA	NA	NA	NA	53099	NA	NA	NA	NA	NA	NA	NA	NA	NA	NA	101950	85866	NA	NA	90946	47410	178095	89706	215668	181328	268550	30061	NA	NA	NA	NA	79706	112240	60044	NA	153984	150098	77322	NA	87094	NA	NA	85857
E9PNL8	NA	NA	NA	21456	NA	NA	NA	NA	38813	NA	38405	62641	24453	65949	NA	61128	NA	NA	NA	NA	NA	NA	NA	NA	NA	NA	NA	NA	NA	NA	89765	96996	NA	NA	63711	NA	NA	NA	NA	65598	NA	NA	91600	63263	34781	NA	NA	NA	36426
E9PNZ4	NA	NA	NA	NA	NA	NA	NA	NA	NA	NA	NA	NA	NA	NA	NA	NA	NA	NA	NA	NA	NA	NA	NA	NA	NA	NA	NA	NA	NA	NA	NA	NA	NA	NA	NA	NA	NA	NA	NA	134430	NA	NA	43609	NA	121764	NA	NA	17184	174993
E9PP13	NA	NA	NA	NA	NA	NA	NA	NA	NA	NA	NA	NA	NA	NA	NA	NA	NA	NA	NA	NA	NA	NA	NA	NA	NA	NA	NA	NA	NA	NA	NA	NA	NA	NA	NA	NA	NA	NA	NA	NA	NA	NA	NA	NA	NA	NA	NA	NA	NA
E9PP54	NA	NA	194855	110409	122652	166310	195374	55569	147090	198670	167152	209530	164870	256710	119140	180810	220054	205250	240790	231841	68624	464825	26231	274967	93153	215515	129510	333508	243650	384255	303410	NA	103680	323480	213620	121510	21113	NA	40943	NA	NA	NA	NA	53092	NA	NA	NA	NA	NA
E9PQ56	NA	NA	NA	NA	NA	NA	NA	NA	NA	NA	NA	NA	NA	NA	NA	NA	NA	NA	NA	NA	NA	NA	NA	NA	NA	NA	NA	NA	NA	NA	NA	NA	NA	NA	NA	NA	NA	NA	NA	NA	NA	NA	NA	NA	NA	NA	NA	NA	NA
E9PQ79	NA	NA	NA	NA	NA	NA	NA	NA	NA	NA	NA	NA	NA	NA	NA	NA	NA	NA	NA	NA	NA	NA	NA	NA	NA	176170	NA	159690	NA	56499	252060	NA	NA	NA	NA	NA	NA	51131	NA	NA	NA	NA	NA	NA	NA	NA	NA	NA	NA
E9PQK7	NA	NA	NA	NA	NA	NA	NA	NA	NA	NA	NA	NA	NA	NA	NA	NA	NA	NA	NA	NA	NA	303980	329430	NA	NA	NA	NA	NA	NA	NA	NA	NA	NA	551230	NA	NA	NA	NA	NA	NA	NA	NA	NA	NA	NA	NA	NA	NA	NA
E9PQL0	NA	NA	NA	NA	NA	276170	264480	63751	179160	229740	NA	NA	NA	NA	NA	NA	220730	382220	NA	292930	NA	374050	319540	200350	114450	236620	174560	23706	NA	NA	NA	48455	NA	NA	NA	NA	NA	NA	NA	NA	NA	NA	NA	NA	NA	NA	NA	NA	47655
E9PQR7	459709	501907	755907	1114579	505501	317310	626986	743832	531287	382250	445470	2564599	365361	363050	224286	1362860	231870	593250	430330	2432120	253487	897171	927400	1835190	350817	552155	570396	593430	723470	681330	655810	607150	92249	702560	385320	156495	68382	758930	665150	799300	48823	614275	1105840	459191	503624	1159170	228290	205718	749060
E9PQW1	NA	NA	NA	NA	NA	NA	NA	NA	NA	NA	NA	NA	NA	NA	NA	NA	NA	NA	NA	NA	NA	NA	NA	NA	NA	NA	NA	NA	NA	NA	NA	NA	NA	NA	NA	NA	NA	NA	NA	NA	NA	NA	NA	NA	NA	NA	NA	NA	NA
E9PRC5	NA	NA	NA	NA	NA	NA	NA	NA	NA	NA	NA	NA	NA	NA	NA	NA	NA	NA	NA	NA	NA	NA	36800	NA	26999	NA	NA	NA	NA	NA	NA	NA	NA	NA	NA	NA	NA	NA	NA	NA	NA	NA	NA	NA	NA	NA	NA	NA	NA
E9PRI1	38949	NA	NA	18528	NA	NA	NA	NA	NA	54202	NA	68282	NA	41208	NA	44652	NA	NA	NA	NA	NA	NA	34558	NA	10308	48824	NA	100250	79010	90846	73312	152470	NA	81490	NA	NA	48997	NA	NA	NA	185010	NA	NA	NA	39575	103240	NA	190500	NA
E9PRY8	28262881	44893774	42349910	24429819	27309650	44521057	47879693	12659101	35550279	48585065	48458786	53865314	42452950	57488310	22194954	48954442	47236168	67805401	59564862	64228870	12784758	76432637	68169290	63844329	24392754	47471874	30743895	70714769	70535337	80397745	85475192	106491077	27249543	75390729	56941661	29452752	4186580.6	88206130	76285725	98871559	18616070	80705510	87674527	83485231	62317977	95024366	20173046	34033418	76702620
E9PS17	201002	1187653	350112	118362	132652	362648	542067	53186	338843	337469	475410	480313	171178	371081	69143	453119	363015	469109	573259	828313	136682	826128	491195	559261	188200	444346	241438	1279735	935428	1066994	1200240	1634316	302619.5	746283	401751	498923	35575	932746	917509	1273292	211634	1246548	1218329	1502465	900138	1281999	231038	527117	1200766
E9PS74	NA	29346	37076	356040	NA	115269	569387	210840	NA	632370	573648	685418	603880	69534	290670	779207	NA	650288	676070	771920	218510	720510	786808	831017	367920	523449	338920	1395870	1145158	671700	1205488	1706992	161060	1037611	709130	644390	37145	1129546	1127699	1077826	514960	1027051	1014734	1465570	1054852	1213602	441700	748160	1281235
E9PSC8	185683	13952426	68735	563148	38460	121210	83389	55320	301116	125606	78320	1331455	376740	8141300	NA	1549800	NA	4484458	946533	3431560	39131	7717870	465360	3771191	68738	1323573	247680	5088380	501400	1104800	316540	8443758	133426	1215961	1064600	466818	NA	269234	851071	270903	NA	171068	169660	305157	145100	301802	30172	65782	153645
E9PSI1	3628726	6039930	7042910	3277316	3991594	5788395	6707266	171834	4670079	879718	724071	464807	713316	732020	412992	564166	496179	379312	344861	NA	80459	8574889	7199055	6875759	3291073	542168	215727	380654	649707	952212	956806	497210	161500	959302	692757	193931	26878.3	894820	704580	503230	119835	916322	888570	494761	729567	927000	115570	250207	654830
F1T0I1	391589	599568	760071	347546	347917	986640	1037968	144729	441517	865230	795371	805921	649923	1580916	448374	1363767	939157	1553576	1155938	991199	164702.7	1782809	1791229	1235124	504552	1070477	794928	2497103	2347421	2743540	2287676	3711939	662888	1984987	1886157	429372	63185.6	2279139	1756833	1657220	294268	1552465	1785420	2199615	1307985	1604816	307371	611623	1020059
F2Z2J1	115280	NA	NA	NA	86881	NA	NA	NA	NA	NA	NA	NA	NA	NA	NA	NA	NA	NA	NA	NA	46465	NA	NA	NA	NA	110990	108370	236070	NA	NA	NA	209980	NA	190340	NA	NA	NA	180610	152790	NA	NA	NA	203640	NA	149850	NA	NA	NA	NA
F2Z2M5	NA	NA	NA	NA	NA	NA	NA	NA	NA	NA	NA	NA	NA	NA	NA	NA	NA	NA	NA	NA	NA	NA	NA	NA	NA	NA	NA	NA	NA	NA	NA	NA	NA	NA	NA	NA	NA	NA	42463	NA	NA	NA	NA	NA	35506	NA	NA	NA	NA
F2Z2T2	NA	NA	NA	NA	NA	49582	NA	NA	NA	NA	NA	NA	20549	NA	NA	NA	NA	NA	39925	NA	NA	86000	NA	NA	NA	NA	NA	NA	NA	NA	NA	70772	NA	NA	NA	NA	NA	62836	53613	NA	NA	NA	75555	NA	NA	NA	NA	NA	NA
F2Z2W7	137835	67422	298152	171195	163733	247601	391135	58722	238028	419125	329117	990691	370912	448445	126878	459721	405155	516448	555203	572179	183299	1376320	786635	289806	98415	568948	227915	728835	688279	1063793	700795	1122354	145752	744559	289285	262375	NA	1067883	855053	1343542	184326.2	979063	1075039	1213610	733051	1371534	214936	387764	912977
F2Z2X4	649156	766280	935145	480410	675242	1275478	1233060	334245	386798	948024	835919	1149063	735676	720690	399421	1374358	855815	1306818	1233650	1419503	200047	1275221	1094924	1542272	428895	669427	638551	1239409	780374	1406650	1434483	1947099	338592	1150499	851691	397570	48215	955692	5054541	2333370	152301	860403	1294664	1006786	765644	560152	219170	291051	790081
F2Z2Y3	NA	NA	NA	NA	NA	NA	NA	NA	NA	NA	NA	NA	NA	NA	NA	NA	NA	NA	NA	NA	NA	NA	NA	NA	NA	NA	NA	NA	NA	NA	NA	NA	NA	NA	NA	NA	NA	NA	NA	NA	NA	NA	NA	NA	NA	NA	NA	NA	NA
F2Z3H6	NA	NA	60198	NA	NA	NA	75390	19415	NA	NA	NA	68924	134918	NA	NA	71854	NA	253970	71217	192948	NA	NA	NA	41913	NA	NA	27205	NA	NA	76307	NA	96098	NA	80112	NA	46129	NA	114980	NA	NA	NA	NA	NA	NA	NA	NA	NA	NA	NA
F5GWA4	NA	NA	NA	NA	NA	NA	NA	NA	NA	NA	NA	NA	NA	NA	NA	NA	NA	NA	NA	NA	NA	NA	NA	NA	NA	NA	NA	NA	NA	NA	NA	NA	NA	NA	NA	NA	NA	NA	NA	NA	NA	NA	NA	99501	79987	105530	35028	NA	80339
F5GWD3	20353	NA	189113	18238	87832	NA	95079	NA	219212	209155	167037	199798	52260	303352	23374	35776	197110	171659	152317	367014	14328	162450	248866	153309	113030	218571	122935	517282	297580	519964	275827	677296	71503	116690	174970	117152	9321.4	505565	254363	498510	86588.2	266438	250257	421900	252491	195290	54172	96999	270292
F5GWE5	NA	NA	NA	NA	NA	NA	NA	NA	NA	NA	NA	NA	NA	NA	NA	NA	NA	NA	NA	NA	NA	NA	NA	NA	NA	NA	NA	NA	89872	68895	95793	100400	31559	48319	89844	22512	3499.5	91306	91144	62869	43824	755580	58654	52431	268200	1265213	23079	NA	524848
F5GWN5	97124	67134	131213	51280	150862	29764	283693	22105.2	151572	24506	171812	130540	113196	78743	69351	101342	40385	90298	249988	58720	19988	154590	136987	263503	31861	51088	58729	229244	211671	176255	228129	384559	41825	165185	134795	57322	NA	178920	215612	355481	44727	196262	308264	359321	181522	171190	43629	153590	280166
F5GWT4	509532	785090	1085557	619815	597479	1219383	1184181	497595	859340	1415349	1090200	1661031	1377623	1415610	637574	1593002	1126715	1530804	1565751	2053796	428272	2044747	1818220	2054116	795549	1064328	996204	2105070	1851363	1897844	2600340	3608630	1013915	2197622	1689268	920046	192641.8	2658369	2333048	3066862	917687	2925807	3050928	2751108	1972295	3114104	792730	1125405	2577614
F5GWX5	7787811	10822700	13752035	6888336	7370653	16215283	13854752	3406753	10767595	13798669	13367033	13605670	12230160	18291115	6176864	16033873	13204213	20789725	17526755	19305199	2832190.9	26667741	19420534	20537503	6974372	15297613	9900304	24910687	25295156	31946188	31603329	41142335	8618906	27178837	20828001	10739348	1104833.5	32945291	23985107	33344630	5032634.6	29444287	28636053	33591029	22371502	34023514	7767758	13452622	29197309
F5GX51	NA	NA	NA	NA	NA	NA	NA	NA	NA	NA	NA	NA	NA	NA	NA	NA	NA	24360	NA	NA	NA	NA	NA	NA	NA	NA	NA	NA	NA	NA	NA	NA	NA	NA	42500	NA	NA	NA	66736	NA	NA	NA	NA	71619	52497	NA	NA	NA	84009
F5GXT2	NA	NA	NA	NA	NA	NA	NA	NA	NA	NA	NA	NA	NA	NA	NA	NA	NA	NA	NA	NA	NA	NA	NA	NA	NA	NA	NA	NA	NA	NA	NA	NA	NA	NA	NA	NA	NA	NA	NA	NA	NA	NA	NA	NA	NA	40377	NA	NA	NA
F5GXW5	NA	NA	NA	NA	NA	NA	NA	NA	NA	NA	NA	NA	NA	72004	NA	NA	NA	NA	NA	NA	NA	88540	107910	NA	NA	54911	NA	NA	NA	83166	79135	NA	NA	73464	50670	NA	NA	176810	231349	105470	NA	134140	157960	NA	NA	156360	52362	NA	158830
F5GXX5	251910	410024	368940	270550	281310	445530	348880	182830	314970	384908	380304	710677	383698	533820	185821	688488	455052	534010	424410	787708	113920	830100	560340	605090	340860	393000	207350	818404	451972	NA	55567	1010618	253369	69896	393992	345056	38849	651429	1093840	1353220	272490	1006845	875345	1500390	724850	1070408	110677	612137	811851
F5GYG5	129150	NA	NA	NA	NA	287880	241900	78377	233640	331440	265250	273270	272550	354410	236714	304530	340640	520590	555940	352400	NA	494290	380070	NA	NA	247330	170870	340390	NA	280780	282600	NA	109140	130600	195760	121310	8007.2	121310	133950	162450	26239	NA	63254	NA	NA	NA	25461	38745	56278
F5GYH1	28276	NA	43117	NA	NA	NA	NA	NA	NA	NA	NA	NA	NA	NA	NA	NA	NA	NA	NA	NA	37149	115460	47124	85146	43099	56173	41375	NA	NA	75497	NA	73398	12078	240257	NA	NA	NA	NA	NA	52263	NA	NA	NA	NA	NA	NA	NA	NA	NA
F5GYQ1	312180	444010	434416	243400	349320	488490	534108	147520	398950	554903	270986	499933	202332	520016	233619	490585	439500	670018	667500	512890	147680	312013	1012599	31524	311398	537701	437304	422190	1471307	1651785	1231262	1983966	533514	1516896	962977	535090	95226	1750387	1342430	1667700	392412.7	2251518	1625910	1585547	1825021	2438010	446051	914598	1921844
F5GZ90	32248	NA	24656	NA	NA	223893	192538	137879	217551	412291	433976	430757	354887	530852	123883	404626	268650	278465	131422	313731	NA	334664	63589	78613	37452	110515	44166	238295	182157	202887	228640	444239	47408	192236	100466	28684	6532.8	246930	113378	83025	14397	129832	110578	297016	137376	NA	14882	50114	156886
F5GZ97	NA	NA	NA	25216	34873	NA	NA	NA	NA	25295	41686	47846	44446	51698	NA	43100	NA	89812	NA	56156	8916.1	101495	50965	NA	18521	53795	NA	NA	NA	61747	72602	82837	21114	NA	NA	NA	NA	NA	NA	79085	NA	NA	NA	NA	18433	NA	NA	28248	77617
F5GZF0	77323	69084	185145	148867	89575	37159	90871	29764	99653	150412	82311	139580	115995	184686	64675	188736	109565	132560	225778	199294	26829	202649	134709	295578	73774	153857	111841	303466	299526	379765	198790	407940	73163	220365	114240	94229	15394	280610	177270	86304	8568.7	NA	498360	58595	98169	43832	NA	41780	61767
F5GZN3	NA	NA	24441	NA	NA	NA	32831	NA	38733	46373	46275	28194	40279	NA	18898	34741	NA	59013	NA	47385	NA	NA	NA	NA	NA	NA	NA	NA	NA	NA	NA	NA	NA	NA	NA	NA	NA	96514	NA	NA	NA	NA	NA	NA	NA	NA	NA	NA	NA
F5GZP6	NA	NA	NA	NA	NA	21764	NA	NA	13306	35421	NA	NA	NA	NA	NA	NA	NA	32572	NA	48277	NA	39048	NA	NA	NA	NA	NA	NA	NA	NA	NA	NA	NA	NA	NA	NA	NA	NA	NA	NA	NA	NA	81967	NA	NA	NA	NA	NA	NA
F5GZQ4	NA	NA	NA	NA	NA	NA	NA	NA	NA	NA	NA	NA	NA	NA	NA	23351	NA	NA	NA	NA	NA	NA	NA	NA	NA	NA	NA	NA	NA	NA	NA	NA	NA	NA	NA	NA	NA	NA	84898	NA	NA	NA	NA	NA	NA	NA	NA	NA	NA
F5GZS6	10783163	12068709	15742134	8341105	8792191	16488545	15340645	4244172	10862007	14802425	13853554	17203554	14542855	17856121	7758605	17077483	15563500	18526217	17872323	18193704	3754841	22409490	16712856	19121961	7307159	13180391	8832003	22387558	21333456	20700523	22443500	36031189	7878765	16935575	13151644	7820874	874528	21458787	15607991	32394821	5028779	26558074	23964125	22053849	18574423	29711727	6272842	12380205	23450815
F5H039	568158	902650	1050175	446491	535125	276717	298577	45899	77992	564315	534771	876833	795781	539467	470801	808080	694991	1243452	890341	1048080	139349	2153020	1558782	1244899	412836	965244	781620	1529820	1649753	1310780	1305241	1237420	258588	596993	386534	309368	24774	718419	950760	372660	253575	1185990	1187360	1147900	799568	1640786	300114	482019	757050
F5H0F9	87570	109820	115890	89755	29283	300090	354150	117142	240040	298762	274397	383114	276816	403700	116908	297960	166299	447034	387230	276596	76253	1225770	427864	568405	189143	254734	224206	750040	205887	555477	402900	742635	135001	629863	623988	178415	29245.7	739775	473821	1026886	155751	706631	668194	994871	494420	652938	169473	380935	620019
F5H0I7	NA	55546	45421	NA	NA	NA	21319	NA	NA	NA	NA	NA	NA	NA	NA	NA	NA	NA	NA	NA	NA	NA	NA	NA	NA	44822	23360	61138	NA	54877	NA	NA	NA	81161	44632	33005	6311.3	101110	86056	NA	28077	70202	65125	NA	55249	NA	27357	NA	NA
F5H0Q6	37343	44223	42298	78772	29752	111707	NA	NA	43420	NA	62345	33500	71329	215440	36022	NA	65148	350761	485386	NA	NA	205616	84685	48133	15257	49711	38510.1	NA	NA	64804	60126	NA	NA	2873500	132945	NA	NA	NA	129340	NA	9372.2	38684	294420	NA	120703	118690	NA	15201	69618
F5H136	21181	353940	NA	NA	NA	54649	NA	NA	32606	NA	NA	45242	NA	143810	19078	NA	31154	140810	51007	NA	NA	155690	NA	NA	NA	NA	NA	NA	NA	NA	NA	NA	NA	NA	NA	NA	NA	NA	NA	NA	NA	NA	NA	NA	NA	NA	NA	NA	NA
F5H148	24703	53056	92975	45349	80835	144236	103131	23185	75694	117522	150920	89398	120041	137497	61284	95207	139940	137348	145657	176991	36977	100460	138564	81556	40967	43923	NA	70461	70498	106550	82718	140690	42474	117260	80137	37154	NA	128480	95769	134510	32066	79400	97080	107410	70740	NA	28572	77700	86805
F5H157	729866	1036706	1057637	758390	766238	994103	1034588	351836	739480	1031248	1028090	1176286	391931	1113430	221373	1094475	936784	1215250	1100355	1404740	285582.7	1644997	1538372	1318763	281599	857000	668293	1440546	1303340	1462280	1415930	1090270	493191	1381062	605720	477593	65091.6	1045926	862722	1337084	257630	925055	1000980	1208722	906998	1342292	290605	406770	949150
F5H269	NA	20162	NA	36593	NA	NA	NA	NA	NA	19621	NA	NA	NA	NA	NA	NA	22351	NA	NA	NA	NA	NA	NA	32024	NA	NA	NA	NA	27984	151530	NA	NA	57213	49189	NA	63020	9985.5	261137	156020	NA	NA	194880	225270	145060	NA	77945	NA	NA	76032
F5H2B5	NA	NA	NA	NA	NA	NA	NA	NA	NA	NA	NA	NA	NA	NA	NA	NA	NA	NA	NA	NA	NA	NA	NA	NA	NA	NA	NA	NA	NA	NA	NA	NA	NA	NA	NA	NA	NA	NA	NA	NA	NA	NA	NA	222900	NA	NA	NA	NA	NA
F5H2N6	NA	NA	NA	NA	NA	NA	NA	NA	NA	NA	NA	NA	NA	NA	NA	NA	NA	NA	NA	NA	NA	NA	NA	NA	NA	NA	NA	NA	NA	NA	NA	NA	NA	NA	NA	NA	NA	NA	NA	NA	NA	NA	NA	NA	NA	NA	NA	NA	NA
F5H2T3	82413	NA	NA	58758	NA	NA	NA	NA	NA	NA	NA	NA	105100	NA	NA	103220	NA	NA	NA	NA	38967.9	147300	129010	78613	52065	NA	NA	NA	NA	NA	NA	NA	NA	NA	NA	NA	NA	NA	NA	NA	NA	NA	NA	NA	NA	NA	NA	NA	NA
F5H365	NA	99206	34411	NA	NA	NA	46200	NA	NA	71234	NA	47699	20281	34448	NA	68929	NA	60282	33583	94852	30214	47987	127227	48511	NA	34615	NA	159336	38594	60978	83950	217089	37533	123400	107114	22788	6565.4	108950	NA	NA	31648	122048	NA	106352	68673	66138	NA	70051	75640
F5H4Q5	NA	78067	62210	53402	NA	96516	NA	21196	56022	111520	NA	NA	61238	73850	31439	81275	62843	NA	86696	108590	20818	135660	120190	119260	41470	86915	59961	124240	138320	113470	155290	175970	38482	98092	106570	40402	NA	150620	NA	173850	22040	96508	132800	127400	141013	180328	40675	56039	126010
F5H4Q8	NA	48591	65941	NA	NA	58556	59557	NA	NA	63258	70211	40781	56854	NA	39885	NA	54641	NA	47786	67462	14742	90805	68578	NA	32047	41446	37756	102610	NA	NA	NA	185220	47988	77198	91069	53048	NA	100760	213870	117170	NA	100030	136720	70755	81372	147380	31530	68801	82392
F5H4V9	89105	162315	122380	113323	70254	216473	132540	33925	124990	203660	149040	128870	114920	175480	106410	152884	187720	248760	181440	316979	41966	239890	235140	146750	67913	139920	120050	165590	208970	353850	281077	375125	84941	375919	388719	58849	10726	242575	136018	162040	50623	199543	209876	193698	293191	288348	93193	161462	152123
F5H514	NA	NA	NA	NA	NA	NA	NA	NA	NA	NA	NA	NA	NA	NA	NA	NA	NA	NA	NA	NA	NA	NA	NA	NA	NA	NA	NA	NA	NA	NA	NA	NA	NA	NA	NA	NA	NA	NA	NA	NA	NA	NA	NA	NA	NA	NA	NA	NA	NA
F5H527	NA	NA	NA	NA	NA	NA	NA	NA	NA	NA	NA	NA	NA	NA	NA	NA	NA	NA	NA	NA	NA	NA	NA	NA	NA	NA	NA	NA	NA	NA	NA	NA	NA	NA	NA	NA	NA	NA	NA	NA	NA	NA	NA	NA	NA	NA	NA	NA	NA
F5H579	NA	NA	NA	NA	NA	NA	NA	NA	56084	NA	NA	NA	21426	NA	NA	NA	NA	NA	NA	NA	35946	227590	181320	91104	NA	NA	NA	79800	52409	NA	67025	NA	NA	NA	NA	NA	NA	NA	NA	NA	NA	NA	NA	NA	NA	NA	NA	NA	NA
F5H5D3	0	NA	38245	38460	NA	43595	88711	0	44922	NA	88806	333460	67688	87398	NA	145520	49931	0	232260	575240	NA	59825	562920	693440	0	216470	75223	1565500	362460	692030	969260	3023300	NA	377400	NA	107560	NA	219650	443320	1938340	NA	914640	445620	2576500	241100	NA	0	413190	455380
F5H5I6	1095597	3088607	2701030	1071153	1323059	3335439	2956730	488008	2025330	3000264	2573683	2165366	2086295	3419638	1273696	1317686	2347818	4783287	3171842	2177201	360655	5758139	3464768	3168564	994924	3187737	2670580	3671374	3206905	4564717	6499282	6096042	1423525	4906923	4146070	844669	66250.7	5670199	4141435	5309451	438355	8657840	6871230	3019571	4139996	4696270	813439	1980484	5125940
F5H5N1	156770	192030	191310	146090	177117	218680	210790	83231	175550	534200	465150	280420	239000	349840	145150	586420	407270	617280	674750	704960	75439	293490	226750	336770	149440	214610	180410	410700	326310	1065110	944690	1556098	114880	626990	338680	349943	18193.1	612800	577910	1028700	89680	672110	526700	74218	390450	766120	124820	208740	548100
F5H5N2	137942	197953	180228	88056	111707	211431	161996	70866	182907	175508	238086	91909	192727	285700	142588	84441	118862	224304	225022	227514	NA	263916	213942	135507	53385	146018	41220	NA	153530	102720	187780	NA	NA	222390	NA	NA	10940	NA	NA	161210	46521	204840	156240	146440	NA	293591	66018	NA	NA
F5H5P2	48993	176161	249448	49368	88565	274026	363397	NA	86729	195421	103730	44575	126322	NA	NA	59675	78867	118687	168661	267285	NA	528685	829357	127136	60302	253928	143769	743737	742236	713852	779678	930557	168896	358313	456270	81498	10877	413000	431710	477680	86776.3	528610	471680	723970	640300	616840	43367	154410	635870
F5H5P4	101367	220888	174044	117426	94009	116365	200397	46942	197555	312813	355480	250270	255173	321099	NA	388353	155944	360694	131250	503316	81537	179737	552899	420970	146352	156112	192373	174748	263426	230551	571461	659330	NA	22281	272403	91652	8630.3	321460	532873	399794	38911	333817	700974	968845	187039	513414	57715	265928	839324
F5H5T5	NA	NA	NA	NA	NA	NA	NA	NA	NA	NA	NA	NA	NA	NA	NA	NA	NA	NA	NA	NA	NA	NA	NA	NA	NA	NA	NA	NA	NA	NA	NA	NA	NA	NA	NA	NA	NA	NA	NA	NA	NA	NA	NA	NA	NA	NA	NA	NA	NA
F5H5U2	375942	326401	567411	297106	274174	682414	470738	52071	507734	685675	593357	700626	682175	1035888	362137	685842	678660	1234373	997560	1029012	111875	1360241	956857	697510	185395	515899	270635	748926	662863	1453647	1161664	1343556	240193	1039340	618112	249269	34767.4	1130818	710194	827379	214701	886686	1196699	767760	747020	1458040	259968	533055	803630
F5H619	NA	NA	NA	NA	NA	NA	NA	NA	NA	NA	NA	NA	NA	NA	NA	NA	NA	NA	NA	NA	NA	NA	NA	NA	NA	NA	NA	NA	NA	NA	NA	NA	NA	NA	NA	NA	NA	NA	NA	NA	NA	NA	NA	NA	NA	NA	NA	NA	NA
F5H6Z0	NA	NA	NA	NA	NA	NA	NA	NA	NA	NA	NA	NA	NA	NA	NA	NA	NA	NA	NA	NA	NA	NA	NA	NA	NA	NA	NA	61148	30535	NA	NA	75396	NA	NA	NA	NA	NA	NA	NA	NA	NA	NA	NA	NA	NA	NA	NA	NA	NA
F5H777	NA	NA	NA	118160	NA	NA	NA	49534	NA	NA	NA	61710	NA	NA	NA	133050	NA	61956	NA	139790	NA	NA	NA	148360	NA	NA	NA	NA	NA	NA	NA	NA	NA	NA	NA	NA	NA	NA	NA	NA	NA	NA	NA	NA	NA	NA	NA	NA	NA
F5H7J9	NA	67209	50901	21192	NA	NA	NA	NA	NA	39116	42974	61645	42617	NA	29879	44836	43852	NA	53077	NA	NA	64637	72682	78810	23388	NA	29211	NA	53685	66526	66752	NA	16633	NA	NA	NA	NA	NA	NA	47629	NA	36750	53681	52820	36736	NA	NA	NA	53528
F5H7W8	343405	421170	442695	201403	340252	562850	441755	99086	428346	351970	520950	501870	423840	403350	139454	431940	473204	793330	588090	616600	119504	759698	576680	463790	233131	519820	337285	717130	443607	929932	421140	205420	168129	181230	165390	167657	37374.1	220820	211740	200130	35449	200800	197210	202090	168170	213180	43801	190153	201090
F5H867	NA	NA	NA	NA	NA	NA	NA	NA	NA	NA	NA	NA	NA	NA	NA	NA	NA	NA	NA	NA	NA	NA	NA	NA	NA	NA	NA	NA	NA	NA	NA	NA	NA	NA	NA	NA	NA	NA	NA	NA	NA	NA	NA	NA	NA	NA	NA	NA	NA
F5H872	NA	NA	NA	NA	52756	NA	NA	23684	NA	NA	NA	NA	NA	NA	NA	NA	NA	NA	NA	NA	NA	NA	NA	NA	NA	NA	NA	NA	NA	NA	NA	NA	NA	NA	NA	NA	7209.1	NA	NA	57602	10728	45339	43300	62694	55924	58625	NA	34992	45976
F5H8D7	1054011	1329490	1394629	776678	932007	1387460	1529748	395538	999475	2414611	1288579	1113272	1200908	1956559	752533	1512346	1232555	1993048	1975748	1731308	270408	2334390	2034700	1710117	752422	1353566	1057751	2195800	1979532	2264560	2870201	1988339	504312	2121181	1307604	784441	114042	2629186	1452770	2228570	451821	2375111	2245789	2613384	1718160	1313500	708449	614519	1220463
F5H8H2	416228	383424	435112	191930	233013	423015	460463	92218	222386	348490	422931	314503	285430	262794	109274	425304	539500	532594	525181	391450	93753	543980	790170	285725	133083	341537	281225	775199	292596	471613	992195	308089	202324	371449	779545	334594	51720	461688	552454	891233	208898	616190	900701	468451	677678	633224	330911	283815	176324
F6QDS0	145820	172040	200650	107470	101540	112260	194870	66795	151960	NA	203720	242610	157210	243470	NA	246080	NA	251330	NA	270710	61081	197150	192350	247420	108730	179946	128340	253620	211100	229580	NA	NA	101880	NA	NA	NA	23178	51889	NA	NA	NA	NA	NA	NA	NA	NA	NA	NA	NA
F6R0L0	NA	NA	NA	NA	NA	NA	NA	NA	NA	NA	NA	NA	NA	NA	NA	NA	NA	NA	NA	NA	NA	NA	NA	NA	16697	NA	NA	26627	35252	20359	NA	NA	NA	NA	NA	NA	NA	NA	30690	47385	NA	NA	NA	51638	28063	36792	NA	14825	NA
F6RAJ7	NA	NA	NA	NA	NA	NA	NA	NA	NA	NA	NA	NA	NA	NA	NA	NA	NA	NA	NA	141510	NA	NA	131020	NA	NA	112200	NA	NA	NA	NA	NA	NA	NA	NA	NA	51476	NA	NA	NA	46776	NA	90162	NA	NA	22262	NA	NA	NA	NA
F6RFD5	159130	699890	245190	107580	157070	267720	285330	68400	172380	227180	271240	231440	231860	231730	130530	261170	241660	283950	398310	341480	65567	259940	372250	283830	111280	184670	171500	402781	364709	353190	520941	587400	117360	251340	224300	90804	17028	267490	NA	87754	90953	NA	51535	134890	NA	NA	84088	32872	282830
F6RGN5	1811300	1746600	2357600	2356100	2189600	2109500	2882400	823060	1648500	2359100	2643700	2844100	3082200	4568500	1403600	2528800	2136300	5007527	3250000	3352000	745180	3347600	2895400	3400700	1287700	2180300	1276200	3217500	2669500	3368900	3032800	4191100	865800	3232130	2065900	1158000	213000	2676500	2567000	3306500	753580	2744100	2690400	2916400	2558796	2788700	895640	1486800	2936500
F6RP06	NA	NA	NA	NA	NA	NA	NA	NA	NA	NA	NA	NA	NA	NA	NA	NA	NA	NA	NA	NA	NA	NA	63544	127442	73578	27514	29972	NA	125940	93867	148079	296004	87980	100740	106412	44097	NA	103951	170805	45130	20236	NA	NA	NA	NA	83576	52107.7	NA	87195
F6S7C4	31733	NA	49190	20548	46655	NA	26431	NA	83220	171849	113840	182764	99178	234093	49576	199253	128968	289327	244081	218540	53045	359706	254767	376376	17515.5	115430	19523	191907	205674	222288	164461	272900	12782	176763	137219	50713	NA	55319	211846	160801	NA	169075	192532	258829	NA	229192	17081	86222	152900
F6T1Q0	1641566	2156628	2813743	1778553	1719564	2749622	2818539	919549	2109887	2607686	2257947	3192151	2310183	1901331	1451754	3028040	1509126	2854530	3465877	3256137	642164	3773110	3148080	2463979	620506	1747776	755471	2506519	2399000	3188041	2870823	3523836	791413	2187148	1968069	1180634	95220	2820206	1919280	3424998	510024	1608957	2367090	4298208	1772221	2684320	629665	616714	2254359
F6TLX2	1443312	2397014	2569339	1610137	1455137	1979650	3173675	753278	1709249	1920708	3075252	3080883	1537425	2572116	1190017	3313331	1689932	2473849	4212302	3545993	420136.8	2802850	3867326	3823832	756774	1862069	1493898	4247171	2882060	3161582	4973826	6624171	932687	3842799	2839436	1345182	113015	3280943	4222670	6578426	635223	2786914	6911480	7567420	2372763	4258591	1525304	2808152	2614442
F6U1T9	77738	77199	105880	NA	NA	NA	NA	NA	77655	99850	NA	NA	NA	108920	45850	NA	NA	119930	137570	NA	NA	NA	NA	NA	10046	NA	NA	172245	48846	NA	NA	NA	47729	179212	86100	NA	NA	160950	153640	309407	48135.2	192700	NA	170760	211813	158240	55997	NA	225369
F6UZG9	NA	NA	NA	NA	NA	NA	NA	NA	NA	NA	NA	198350	NA	NA	18713	35381	NA	NA	NA	26344	NA	NA	NA	84273	NA	NA	47587	52986	39860	77766	66358	68227	NA	NA	53848	56972	12198	30437	NA	199392	36486	NA	44020	89884	NA	NA	36343	77942	NA
F6WH68	NA	NA	NA	NA	84246	NA	NA	73369	NA	16609	17985	NA	15304	288300	173630	377900	184006	260950	375350	199570	NA	33247	66112	51893	107280	NA	NA	NA	104961	NA	43148	50578	NA	NA	28495	NA	NA	NA	336970	444820	31699	517385	502750	368959	227340	571780	89507	157931	275430
F6XEV2	NA	NA	28816	10738	32037	NA	23052	NA	NA	NA	29737	NA	NA	40848	NA	NA	NA	NA	NA	NA	NA	NA	NA	NA	NA	NA	NA	NA	NA	NA	NA	NA	NA	NA	NA	NA	NA	NA	NA	NA	NA	NA	NA	NA	NA	NA	NA	NA	NA
F6XHT0	270765	80639	93224	176280	NA	NA	72057	148490	69472	109330	105520	117920	116560	NA	NA	124620	100860	NA	NA	NA	72515	448140	340060	441950	153540	269930	169010	542310	454700	581550	415250	NA	NA	NA	NA	NA	NA	NA	NA	NA	NA	NA	NA	NA	NA	NA	NA	NA	NA
F8U8C0	19811	69822	NA	NA	NA	91667	52116	10725	42550	66832	73862	93898	87545	79137	33825	71062	55598	105370	63021	90632	13645	137990	114110	112770	23091	176866	58663	165530	74156	172818	87162	401032	45122	154599	70758	102161.4	NA	113310	86182	190473	15304	NA	NA	146725	NA	65658	48602	24468	23090
F8VPD4	14758864	18913825	21044413	18518094	13569907	23469106	22510287	7261605	18173898	22951675	22298224	33052113	23430206	29727693	10591907	27664192	23119139	31215667	32792766	41226362	6340326	36185549	30528099	37745429	12731376	23143497	16278670	39690238	30464106	38840851	37038527	61536405	10708693	31475770	26271382	16447154	1826482.3	36819761	30802159	52219640	7960095	40539372	32428728	56909722	29820485	49880679	10294539	20650308	34663280
F8VQD4	NA	NA	NA	NA	NA	NA	NA	NA	NA	NA	NA	NA	NA	NA	NA	NA	NA	NA	NA	NA	NA	NA	NA	NA	NA	NA	NA	NA	NA	NA	NA	NA	NA	NA	NA	36298	NA	NA	NA	NA	NA	NA	NA	NA	NA	NA	NA	NA	NA
F8VQD9	NA	NA	NA	NA	NA	NA	NA	NA	NA	NA	NA	NA	NA	NA	NA	NA	NA	NA	NA	NA	NA	NA	NA	NA	NA	NA	NA	NA	NA	NA	NA	NA	NA	NA	NA	NA	NA	NA	NA	NA	NA	NA	NA	NA	NA	NA	NA	NA	NA
F8VQX6	NA	NA	NA	NA	NA	NA	NA	NA	NA	NA	NA	NA	NA	NA	NA	NA	NA	NA	NA	NA	NA	NA	NA	NA	NA	NA	NA	NA	NA	NA	NA	NA	NA	NA	NA	NA	NA	NA	NA	NA	NA	NA	NA	NA	NA	NA	NA	NA	NA
F8VQZ7	NA	43130	NA	74378	69637	NA	265687	37527	108460	93361	178154	150510	175961	NA	79708	142830	NA	230795	113000	95030	27369	151310	124200	71030	64533	NA	58161	92605	151650	220130	417252	139840	77989	156910	118640	42403	15395	284553	221058	185200	56396	155740	NA	188710	84568	NA	NA	NA	59813
F8VRK6	NA	NA	NA	NA	NA	NA	NA	NA	NA	NA	NA	NA	NA	NA	NA	NA	NA	NA	NA	NA	NA	NA	NA	34110	NA	NA	NA	NA	NA	NA	NA	NA	NA	NA	NA	NA	NA	NA	NA	NA	NA	NA	NA	NA	NA	NA	NA	NA	NA
F8VSL3	NA	NA	NA	NA	NA	NA	NA	NA	NA	NA	NA	NA	NA	NA	NA	NA	NA	NA	NA	NA	NA	NA	216560	171000	50341	166930	107310	208520	145470	226930	272090	328930	54215	193530	189530	88185	9463.8	NA	274410	203460	30233	NA	NA	NA	NA	NA	NA	NA	NA
F8VU90	809660	1048039	945830	518770	712930	808140	795300	423483	812500	813000	828370	1134130	832506	1178441	503792	1021075	788375	1018310	1073368	1276197	295141	683480	337530	327700	507813	570610	421431	1119730	743290	949950	1236600	2098761	458400	1297500	838380	438240	83228	1052008	457020	1558285	257069	1080330	820270	832298	960010	1240419	192350	559430	1193303
F8VV04	22291	NA	19706	30942	19893	NA	NA	NA	NA	40130	NA	NA	NA	NA	NA	NA	NA	NA	NA	NA	12736	43296	NA	NA	NA	NA	NA	NA	NA	NA	NA	NA	NA	NA	NA	NA	NA	NA	NA	NA	NA	NA	NA	NA	NA	NA	NA	NA	NA
F8VV32	NA	337390	NA	NA	71186	NA	NA	30822	NA	NA	NA	NA	NA	NA	26204	NA	NA	NA	50046	NA	NA	109520	NA	NA	NA	67586	NA	NA	NA	NA	NA	NA	NA	NA	91792	NA	10730	70955	NA	NA	42890	NA	NA	NA	NA	NA	NA	27370	NA
F8VVA7	1916315	2527790	3511820	1745860	1735673	3551850	2946450	819539	1864307	2664120	2133280	3239320	2463670	3994360	1312880	3447523	2575330	4203400	4100360	4453288	464889	4452700	2900810	3565060	1218387	2613220	1596440	4821610	4229000	3838890	5519440	6195440	1039238	5302540	4099120	1792936	171688.6	6230520	3532240	5548490	917484	6041060	2477690	4203180	4130640	6048340	1762490	2367640	4976370
F8VVQ3	40135	NA	NA	34090	NA	NA	68011	NA	NA	NA	NA	103040	NA	NA	NA	NA	NA	57091	NA	99612	NA	NA	NA	27018	NA	NA	NA	NA	NA	NA	NA	NA	NA	NA	NA	NA	NA	NA	NA	51904	7171.5	NA	22605	48800	NA	NA	NA	69651	NA
F8VWW7	NA	NA	NA	NA	NA	25263	NA	NA	NA	NA	NA	NA	NA	NA	NA	NA	NA	NA	NA	NA	NA	NA	NA	26376	13496	NA	NA	NA	67241	NA	33690	94858	16933	NA	NA	NA	NA	NA	NA	46906	NA	94760	NA	55187	27867	64853	NA	NA	NA
F8VX04	NA	NA	NA	NA	NA	NA	NA	NA	NA	NA	NA	NA	NA	NA	NA	NA	NA	NA	NA	NA	NA	52096	51299	60725	9750.4	42646	NA	478120	457317	229950	469270	809070	NA	335921	78263	225203	37163	106230	118260	539610	126060	408000	423900	603920	379170	523023	46836	303120	166900
F8VXC8	46102	83493	50660	NA	NA	NA	NA	NA	38952	NA	NA	NA	61266	NA	NA	NA	49297	73713	NA	NA	NA	NA	NA	NA	NA	NA	NA	NA	NA	NA	NA	NA	NA	NA	NA	NA	NA	NA	NA	NA	NA	NA	NA	NA	NA	NA	NA	NA	NA
F8VXG7	534479	709236	618590	463344	710912	826546	722160	200644	703423	1013914	903780	1107563	907262	1272861	581591	975607	684340	1363138	1211210	1130586	263875.3	1597500	684457	757296	464998	972347	626092	1042848	1212593	1251355	1512350	1627918	368781	1065061	1137101	553065	99878.5	1985691	1115954	1858198	280316	1213398	1794966	1878393	1271073	1032101	680390	481955	1737774
F8VXI8	NA	NA	NA	NA	NA	NA	NA	NA	NA	NA	NA	27394	29788	56881	NA	NA	NA	46771	36422	72472	NA	NA	55956	39292	NA	NA	NA	58370	31536	67611	57984	75298	NA	NA	36281	NA	NA	65824	NA	NA	NA	NA	NA	115860	54466	83469	17992	NA	52035
F8VXU5	324300	701494	670644	161004	354040	616270	715783	93027	486497	765857	632855	393746	497539	1095697	293220	404673	596771	859063	935368	476810	188129	1089024	900105	401060	332135	731363	303601	283431	461698	551479	757520	445080	214428	707040	417516	110810	30821	718716	172185	418290	130837	729980	840933	312360	525200	850700	230600	NA	122657
F8VXY3	NA	NA	NA	NA	NA	NA	NA	NA	NA	NA	NA	NA	NA	NA	NA	NA	NA	NA	NA	NA	NA	NA	NA	NA	NA	NA	NA	NA	NA	NA	NA	NA	NA	NA	NA	NA	NA	NA	NA	NA	NA	NA	NA	NA	NA	NA	NA	NA	NA
F8VYC4	NA	NA	NA	NA	NA	NA	NA	NA	NA	NA	NA	NA	NA	NA	NA	NA	NA	NA	NA	NA	NA	NA	NA	NA	NA	NA	NA	NA	NA	NA	NA	NA	NA	NA	NA	NA	NA	NA	NA	NA	NA	NA	NA	NA	NA	NA	NA	NA	NA
F8VZQ1	NA	NA	NA	NA	NA	NA	NA	NA	NA	NA	NA	NA	NA	NA	NA	NA	NA	NA	NA	NA	NA	NA	NA	NA	NA	NA	NA	NA	NA	NA	NA	NA	NA	NA	NA	NA	NA	NA	NA	NA	NA	NA	NA	NA	NA	NA	NA	NA	NA
F8VZS0	NA	NA	NA	NA	NA	NA	NA	NA	NA	NA	NA	NA	NA	NA	NA	NA	NA	NA	NA	NA	NA	NA	NA	NA	NA	NA	NA	NA	NA	NA	NA	NA	NA	NA	NA	NA	NA	NA	NA	NA	NA	NA	NA	NA	NA	NA	NA	NA	NA
F8VZX2	NA	NA	NA	NA	NA	NA	NA	NA	NA	NA	NA	NA	NA	NA	NA	NA	NA	NA	NA	NA	NA	NA	NA	NA	NA	NA	NA	NA	NA	NA	NA	NA	NA	NA	NA	NA	NA	NA	NA	NA	NA	NA	NA	NA	NA	NA	NA	NA	NA
F8W031	205643	65558	98299	147310	218204	394845	260935	95124	202980	325577	340780	342325	326126	112940	36970	34766	270628	451432	413860	374794	NA	482068	126733	133718	82179	65725	144485	197656	342712	513500	522137	381787	123404.4	532803	317235	103093	17060	474840	410200	509144	88279	738198	932235	500695	506460	839207	122545	124430	716259
F8W0P7	NA	NA	NA	NA	NA	NA	NA	NA	NA	NA	NA	NA	NA	NA	NA	NA	64470	NA	NA	NA	NA	114040	NA	NA	NA	NA	NA	NA	NA	NA	NA	NA	NA	NA	NA	NA	NA	NA	NA	NA	NA	NA	NA	NA	NA	NA	NA	NA	173100
F8W0Q9	494143	680447	680399	327967	518569	743297	809865	194021	664808	756019	886156	596125	578470	1381413	332751	748779	698636	1217328	816603	891748	121760	1038143	898921	1793581	459700	926310	1233608	1011624	788607	716037	994656	1282332	215311	599425	549280	305585	28296.4	340762	269709	1070157	185984	994372	2296160	1176828	349310	1095753	266310	519183	1099560
F8W130	NA	NA	NA	NA	NA	NA	NA	NA	NA	NA	NA	NA	NA	NA	NA	NA	NA	NA	NA	NA	NA	NA	NA	NA	NA	NA	NA	NA	83703	NA	71704	65978	NA	59020	73158	40570	4470.5	112010	99507	88065	NA	82421	57158	159292	37629	NA	NA	NA	NA
F8W1B3	NA	NA	NA	NA	NA	NA	23567	NA	15730	NA	23660	28392	NA	NA	NA	NA	NA	NA	NA	NA	NA	NA	NA	NA	NA	99687	NA	NA	NA	NA	NA	NA	NA	NA	NA	NA	NA	NA	NA	NA	NA	NA	38027	70372	NA	30448	NA	NA	39952
F8W1I9	NA	NA	NA	NA	NA	NA	NA	NA	NA	NA	NA	NA	NA	NA	NA	NA	NA	NA	NA	NA	NA	NA	NA	NA	NA	NA	NA	27514	NA	NA	NA	NA	NA	NA	NA	NA	NA	NA	NA	NA	NA	NA	NA	NA	NA	NA	NA	NA	NA
F8W1U3	NA	NA	NA	NA	NA	NA	NA	NA	NA	NA	NA	NA	NA	NA	NA	NA	NA	NA	NA	NA	NA	NA	NA	NA	NA	NA	NA	NA	NA	NA	NA	NA	NA	NA	NA	NA	NA	NA	NA	NA	NA	NA	NA	NA	NA	NA	NA	NA	NA
F8W543	NA	NA	NA	NA	NA	NA	NA	NA	NA	NA	NA	NA	NA	NA	NA	NA	NA	NA	NA	NA	NA	NA	NA	NA	NA	NA	NA	NA	NA	NA	821100	NA	245830	NA	NA	342740	45891	571170	711160	798760	210760	565840	677610	784020	443900	634590	206630	356060	618150
F8W689	111006	100909	110418	105320	58973	46283	123638	21339	50901	27240	78580	71613	NA	NA	NA	NA	100750	51314	123766	23961	23482	60719	39639	32969	31967	93339	29046	291999	384970	203628	460307	297816	63207	1524505	215450	NA	NA	395965	538139	497820	100875	442163	536452	1444028	352185	584552	105367	281681	529141
F8W717	NA	NA	NA	NA	NA	33815	NA	NA	NA	NA	NA	NA	NA	NA	NA	NA	NA	87179	NA	NA	NA	NA	NA	NA	NA	NA	NA	NA	NA	NA	NA	NA	NA	NA	NA	NA	NA	NA	NA	NA	NA	NA	NA	NA	NA	NA	NA	NA	NA
F8W785	1217526	1982269	2132375	1091977	1251209	1375875	1364253	492199	1487804	1609980	1540352	1893618	1574875	3014388	967048	2228539	1721227	3060644	2446085	2487325	427603	2881150	1913574	2182390	667961	1581331	1069669	2587763	1749703	3017938	2566116	1903198	645671	2008376	1539869	836110	107243	3491398	2953654	3215973	658209	2789032	2475673	3065519	2699501	3668070	822874	1558619	3686812
F8W7C6	9526627	16960035	20689964	9120273	12804384	17783880	25914151	7111632	13297775	20995245	19065876	23981302	22308937	35319640	13409554	20720756	23800245	29428639	37342580	34664779	5024435.3	43447723	35073800	22732000	9803066	23613253	17214180	23811820	35378249	49580010	43074791	50857510	11291119	32559756	28331920	12134575	2035880.4	38140430	40438470	42862814	8609213	51845834	47996389	45464500	27389892	59636380	13001686	21137277	34250558
F8W7Q4	688380	880370	330276	119356	111960	NA	147733	NA	119330	152120	162130	132291	NA	55721	84959	NA	276840	136160	132060	75154	53994	282570	149810	157580	207342	105290	72445	596861	713120	1590510	945970	2903620	411173	746183	808770	773147	28911	1348870	816850	785870	150085	566643	833160	827660	1078590	756030	103730	222902	892939
F8W7U3	270064	417260	499497	193218	335537	564136	399764	49162	348054	503258	459175	409479	466682	667015	245608	318236	273068	449573	579946	389706	127743	567349	851391	385050	275856	607983	361690	1093706	750003	623551	792698	1421670	220129	1162572	999454	410571	NA	1284904	851324	1101947	120393	757326	1204980	951873	827804	1676421	201753	488328	1472879
F8W8C2	NA	NA	NA	NA	NA	NA	NA	NA	23063	NA	NA	38883	NA	NA	NA	NA	NA	NA	NA	37013	NA	NA	NA	NA	NA	NA	NA	NA	NA	NA	NA	NA	NA	NA	NA	NA	NA	NA	NA	NA	NA	NA	NA	38112	NA	NA	NA	NA	NA
F8W8D3	53228	NA	95495	38653	NA	407860	187522	107711	404298	424702	296542	250830	277006	512790	231436	114250	355646	448468	314420	250154	56871	559311	489407	184720	NA	NA	75294	NA	76369	86802	201947	NA	NA	NA	112269	39526	NA	NA	NA	82836	NA	81228	NA	NA	NA	82215	NA	20462	NA
F8W8G5	NA	NA	43285	NA	27953	NA	NA	NA	NA	NA	NA	NA	NA	NA	NA	NA	NA	NA	NA	NA	NA	NA	NA	NA	NA	NA	NA	NA	NA	NA	NA	NA	NA	NA	NA	NA	NA	NA	NA	74873	NA	NA	NA	61708	NA	NA	NA	NA	NA
F8W8I6	379830	392590	464990	359040	584610	1225280	971990	163995	665000	1083210	786190	561500	331810	477350	307330	255450	556490	962088	794440	881360	182113	868450	1255570	673960	334420	812930	444600	973860	1027420	1188360	1156230	1033380	555160	1404580	1161360	114630	41551	1646492	579550	NA	156124	1116670	NA	321390	1473060	608520	507710	204670	NA
F8W8R3	786160	878285	795912	410979	577999	983673	1179820	222627	899663	1244989	1152250	988070	1249225	1544320	422664	1035970	885886	1141440	1845294	1544210	205185	1625295	706182	720422	612499	505028	1058936	1443870	1195043	2419449	2704997	1927330	747295	2789414	2041213	1118654	137185	2836271	2366679	3822533	519781	1678220	2275685	2477387	2207167	2682640	509940	793605	2103065
F8W8Z9	752660	993220	1210100	774404	775830	1011700	1107500	501630	786350	1519827	1200529	1443700	1081900	1791500	627880	1807232	997140	1774219	1561901	2269219	424578	1691637	1569465	1779203	619166	1185000	841047	2097964	1676040	2322467	2339990	2894524	625160	2149160	1455253	827650	114730	2092660	1940020	2515610	500789	2596923	2339905	2427500	1838820	2206250	689534	1036400	2057230
F8W943	NA	NA	NA	NA	NA	NA	NA	NA	NA	NA	NA	NA	NA	NA	NA	NA	NA	NA	NA	NA	NA	NA	NA	NA	NA	NA	NA	NA	NA	NA	NA	NA	NA	NA	NA	NA	NA	NA	NA	NA	NA	NA	NA	NA	NA	NA	NA	NA	NA
F8W950	NA	NA	NA	NA	NA	NA	NA	NA	NA	NA	NA	NA	NA	NA	NA	NA	NA	NA	NA	NA	NA	NA	NA	37439	NA	NA	19399	57892	NA	49693	47981	NA	NA	NA	NA	NA	NA	NA	NA	55147	NA	NA	NA	NA	NA	NA	NA	NA	NA
F8W9A8	1298200	2482900	NA	961070	NA	NA	NA	NA	NA	NA	NA	NA	NA	NA	NA	2502900	NA	NA	NA	NA	NA	NA	NA	NA	NA	NA	NA	2641100	NA	3764300	3928400	3959500	1288200	NA	2387300	NA	210310	3364300	NA	NA	NA	NA	4213900	NA	3043100	NA	NA	NA	NA
F8W9X7	297779	247661	321155	163992	214053	245563	270118	105905	156846	207946	278987	308860	467633	290878	75972	246079	114947	269910	392940	340349	183814	358298	256077	255032	133100	107426	152557	215972	282330	284514	74435	142617	180490	401775	197171	180637	9754.2	609201	594553	488043	56859	392757	346162	705511	356793	549557	102481	185686	466974
F8WA11	NA	NA	NA	NA	NA	NA	NA	NA	NA	NA	NA	NA	NA	NA	NA	NA	NA	NA	NA	NA	NA	NA	NA	NA	NA	NA	NA	NA	NA	NA	NA	NA	NA	NA	NA	NA	NA	NA	NA	NA	NA	NA	NA	NA	NA	NA	NA	NA	NA
F8WA39	NA	NA	NA	NA	NA	27716	NA	NA	NA	NA	NA	33973	NA	28398	NA	23914	NA	44485	NA	NA	NA	58543	67238	135426	NA	NA	NA	168635	NA	134885	143221	421085	23817	196449	56787	75465	3635.2	261442	487447	226548	20143	176586	287569	87932	132986	288981	41469	73893	77258
F8WAJ0	423314	4442173	461272	298200	342561	761548	551817	113611	441859	597523	551097	567199	535193	722803	306697	444462	550388	757705	718110	478320	131129	427040	333529	5418778	284951	4523472	3670560	7172440	6776411	8788690	10190186	10501370	2662500	9118441	5849706	3016809	477329	8620736	8229781	9379384	2000851	1907137	1652558	1792004	1538857	1996439	431831	714758	1571841
F8WAX4	NA	NA	NA	NA	NA	NA	NA	NA	NA	NA	NA	NA	NA	NA	NA	NA	NA	NA	NA	NA	NA	NA	44585	70008	NA	NA	NA	88775	NA	NA	NA	161770	NA	NA	NA	NA	NA	NA	NA	NA	NA	NA	NA	NA	NA	NA	NA	NA	NA
F8WB06	NA	NA	NA	NA	NA	NA	NA	NA	NA	NA	NA	NA	NA	NA	NA	NA	NA	NA	NA	NA	NA	NA	NA	NA	NA	NA	NA	NA	NA	78225	NA	NA	NA	NA	NA	NA	NA	NA	87416	NA	NA	74272	NA	NA	NA	NA	NA	NA	NA
F8WC68	NA	NA	NA	NA	NA	NA	NA	NA	NA	NA	NA	NA	NA	NA	NA	NA	NA	NA	NA	NA	NA	NA	NA	NA	NA	NA	NA	NA	NA	NA	NA	NA	NA	64134	NA	NA	NA	NA	NA	NA	NA	NA	NA	NA	NA	NA	NA	NA	NA
F8WC89	42174	89632	132779	78165	105248	92728	NA	27873	78087	150740	159788	146960	118120	157660	NA	171490	15212	136410	NA	91037	25637	NA	NA	NA	NA	NA	NA	NA	NA	NA	46890	97895	18607	126930	117936	393845	27228	156771	253200	164790	83083	NA	127805	NA	47700	NA	81527	207520	NA
F8WCF6	10431798	14317890	14982750	9442130	9746750	13185720	15090860	4638829	10487712	14154060	14397130	16639100	13067720	11888870	6445334	15606380	13902409	18339440	19421930	20599860	4038900	21644930	19644390	17568080	7387173	10263520	6076320	22151970	19583680	22743570	23477470	32704590	6635539	16713957	17688360	8310830	708630	16223620	14616410	19596380	3231150	26456030	26130630	25240010	20087940	29938440	4807783	10632997	24370840
F8WCF9	NA	NA	NA	NA	NA	NA	NA	NA	NA	NA	NA	NA	NA	NA	NA	NA	NA	NA	NA	NA	NA	NA	NA	NA	NA	NA	NA	NA	NA	NA	NA	NA	NA	NA	NA	NA	NA	NA	NA	NA	NA	NA	NA	NA	NA	NA	NA	NA	NA
F8WD59	NA	NA	NA	NA	NA	NA	NA	NA	NA	NA	NA	NA	NA	52792	NA	NA	NA	NA	NA	NA	NA	NA	NA	NA	NA	NA	NA	NA	NA	NA	NA	NA	NA	41636	NA	NA	NA	NA	106200	NA	NA	NA	NA	NA	NA	NA	NA	NA	NA
F8WE28	NA	NA	NA	NA	NA	NA	NA	NA	NA	NA	NA	NA	NA	NA	NA	NA	NA	NA	NA	NA	NA	NA	NA	NA	NA	NA	NA	NA	NA	NA	NA	NA	NA	NA	NA	NA	NA	NA	NA	NA	NA	NA	NA	NA	NA	NA	NA	NA	NA
F8WE70	NA	3262270	NA	NA	NA	NA	NA	NA	NA	NA	NA	NA	NA	NA	NA	NA	NA	NA	NA	NA	NA	NA	NA	NA	NA	NA	NA	NA	NA	NA	NA	NA	NA	NA	NA	NA	NA	NA	NA	NA	NA	NA	NA	NA	NA	NA	NA	NA	NA
F8WEC0	NA	52424	NA	NA	25738	57923	NA	NA	29075	49960	NA	70472	32306	44691	23806	35275	37935	55446	63431	53884	12479	113774	66050	NA	30941	NA	NA	NA	NA	NA	NA	NA	NA	NA	56183	17602	NA	68794	NA	NA	15534	63036	NA	NA	NA	NA	NA	NA	NA
G3V0I5	733473	1313124	1544250	492138	706670	1093190	1562149	296866	824060	1188979	1420512	1133710	1175920	1915418	773570	1529030	1239131	2417370	1807160	1479220	382303	1347520	1710190	1620007	576833	1543129	1085061	1980599	2041280	2833560	2247560	3319890	799222	2951565	1463080	592131	86003.1	2538460	2623554	3383790	807669	2917320	2732344	2506435	2245077	4460230	783213	1175649	3036720
G3V132	NA	NA	NA	NA	NA	NA	NA	NA	NA	NA	NA	NA	NA	NA	NA	NA	NA	NA	NA	NA	NA	NA	474790	557660	218940	351860	262240	299570	286490	285990	292580	NA	99718	279010	187840	119210	22584	394920	279310	NA	110070	302640	289950	321950	316150	388220	114050	163760	392770
G3V140	NA	NA	NA	NA	NA	NA	NA	NA	NA	NA	NA	NA	NA	NA	NA	NA	NA	NA	NA	NA	19337	NA	NA	NA	NA	NA	NA	NA	NA	113760	106480	NA	NA	79612	82717	35844	7313.1	92446	85393	169690	35072	125560	120120	NA	115950	107970	NA	85085	132820
G3V150	29294	NA	46019	61078	NA	83228	NA	NA	23327	NA	46762	16292	64062	77690	NA	26265	NA	186390	34536	NA	NA	72908	79971	110690	NA	45912	35377	71881	51220	NA	70506	87211	NA	48306	54918	NA	NA	44671	NA	99023	NA	173507	NA	78082	NA	82853	NA	31852	46378
G3V167	39906	NA	NA	NA	NA	NA	NA	NA	58871	30726	82375	39711	124069	91605	NA	190805	103308	78547	179730	251932	36712	309960	195739	159441	NA	114042	65984	NA	117211	162281	507497	669071	57011	287734	453989	192009	5722.1	456784	488600	610631	81866	430729	494756	578857	304742	481114	144519	346191	313130
G3V1A6	82213	95265	131030	63359	63462	111900	135310	36065	69071	105520	NA	132090	57278	176077	71042	133000	98999	111790	141800	195700	36190	179860	293850	291204	45520	178031	160858	375710	100750	303280	199670	380036	59285	NA	30305	NA	NA	NA	NA	NA	NA	NA	53326	NA	NA	NA	NA	NA	NA
G3V1C3	NA	NA	NA	NA	NA	NA	NA	NA	NA	NA	NA	NA	NA	NA	40789	NA	NA	NA	NA	NA	NA	NA	NA	NA	NA	NA	NA	NA	NA	NA	NA	NA	NA	80680	53140	NA	NA	NA	70548	83022	NA	88051	67086	74071	NA	76551	NA	NA	69458
G3V1P3	10041	139050	NA	NA	NA	NA	NA	NA	NA	26801	NA	NA	NA	NA	NA	39204	NA	NA	81293	74069	NA	56629	NA	82043	NA	31559	16700	73593	NA	NA	74873	100120	NA	209260	50723	NA	NA	NA	238323	70389	26540	NA	NA	NA	NA	NA	NA	NA	NA
G3V2D5	NA	NA	NA	24340	NA	NA	60762	24811	64707	NA	NA	NA	NA	NA	23978	NA	NA	NA	NA	103000	NA	NA	NA	39511	NA	NA	NA	NA	NA	NA	NA	39893	NA	NA	NA	NA	NA	NA	NA	NA	NA	NA	NA	NA	NA	NA	NA	NA	NA
G3V2D6	NA	NA	NA	NA	NA	NA	NA	NA	NA	NA	NA	NA	NA	NA	NA	NA	NA	NA	NA	NA	NA	NA	NA	NA	NA	NA	NA	390870	NA	411190	NA	528660	NA	NA	NA	NA	NA	NA	451710	515780	NA	364830	NA	NA	422900	NA	NA	NA	NA
G3V2H2	NA	NA	NA	NA	NA	NA	NA	NA	NA	NA	NA	NA	NA	NA	NA	NA	NA	NA	NA	40479	NA	NA	NA	NA	NA	NA	NA	NA	NA	NA	NA	NA	NA	NA	NA	NA	NA	NA	NA	NA	NA	NA	37326	NA	NA	NA	NA	NA	NA
G3V2J9	NA	NA	NA	NA	NA	NA	43656	NA	NA	NA	NA	NA	NA	NA	NA	52898	30872	NA	48756	66961	13181	NA	NA	58678	NA	NA	NA	NA	60503	NA	NA	NA	NA	NA	NA	NA	NA	NA	NA	NA	29487	NA	NA	NA	NA	NA	NA	NA	NA
G3V2Q1	NA	NA	NA	NA	NA	NA	NA	NA	NA	NA	NA	NA	NA	NA	NA	NA	NA	NA	NA	NA	NA	NA	NA	NA	NA	NA	NA	NA	NA	NA	NA	NA	NA	NA	NA	NA	NA	NA	NA	NA	NA	NA	NA	NA	NA	NA	NA	NA	NA
G3V2W9	99098	NA	106280	76801	69819	68043	111980	34028	88997	119810	134150	147760	116630	168460	83361	107000	136958	NA	143820	191070	39878	131000	91239	NA	60555	NA	NA	55607	NA	NA	NA	NA	NA	NA	NA	NA	12244	NA	77377	NA	34561	143820	NA	NA	101940	137630	38924	61207	157170
G3V325	1214745	2531126	2503420	2014952	1187547	3550018	2596117	474383	1579573	2356504	2359963	1789831	2297459	2869543	1085274	2564802	2362036	4557613	3745417	3250140	291009	5199032	2958228	3601632	812850	3138662	1689950	4586586	3811568	5524064	4126300	5934351	1060326	4679080	3010633	1425658	82403.1	3970343	2684487	4500466	342809	4517344	4323006	4784117	2550974	5574486	938088	1627491	3754423
G3V3D6	NA	NA	NA	NA	NA	NA	NA	NA	NA	NA	NA	NA	NA	NA	NA	NA	NA	NA	NA	NA	NA	NA	NA	NA	NA	53222	NA	94634	NA	90222	95438	149280	49914	111590	66873	NA	NA	97184	106310	158180	35833	144220	122140	161148	118300	NA	NA	NA	116900
G3V3G9	47525	NA	70732	33280	184140	NA	79467	NA	63178	75510	NA	105110	97558	66442	85820	160130	64009	74926	92396	118842	10868	135000	NA	82678	22352	54473	63679	72729	148593	156240	129120	140070	40185	35842	NA	NA	NA	118980	90243	119490	NA	94707	110400	110670	63088	NA	28673	37804	101550
G3V470	581730	649380	983950	470960	371650	127790	524020	208850	339440	368850	445960	436630	NA	NA	NA	108640	254220	NA	597090	166310	87865	NA	NA	NA	98174	106270	158560	179890	165460	144370	205230	221630	187905	2064995	1237400	71743	135819	3388913	2668680	66037	39536	14380976	1942615	73776	2858641	NA	786852	NA	54613
G3V4A5	45003	108839	185326	197406	144830	300052	255120	76866	203110	227363	233883	188330	228148	269274	NA	257057	248654	246681	244018	275470	70305	303921	106005	96552	23515	49836	55295	329269	370072	389847	508814	515759	179068	329481	270190	119910	12205.6	108868	624067	141994	126651	411916	421472	516977	360231	147382	94499	176891	424647
G3V4C1	81155180	122274676	112893520	47334387	75867947	145673917	122548124	27604339	94585424	139442170	115936273	90501820	114295004	186647790	63582494	88171306	119688938	201265821	165444733	101526629	31451874.3	190750303	149146837	80250791	55552994	120757675	72722345	107087072	161779561	199947276	177258518	152342606	48843271	173675000	92566033	43072353	7797932.9	172962333	139022938	124620787	29238233	142093421	132249780	94117226	113744424	202770953	40732059	43369622	130882614
G3V4K3	162026	339777	355150	107936	209778	250779	254712	80736	150186	234627	147985	176993	224288	111320	89631	182486	207175	502065	407719	332225	64257.8	478896	168900	152250	40245	113370	91949	294010	165120	206460	488969	403100	235229	477638	447100	240952	5514.7	963303	375270	873765	45698	688530	415180	790474	833422	723750	123263	259154	804304
G3V4U9	NA	251894	152868	21043	NA	181035	190188	NA	108669	155925	115568	NA	29612	69264	57915	145257	125598	158687	271126	258745	18462	303950	282021	207838	68027	68413	71990	239460	249531	297910	427306	466259	47551	287066	199610	NA	7550	302510	278160	357290	35745	235190	341450	309590	188631	303360	86894	134341	204774
G3V4X1	NA	NA	NA	NA	NA	NA	NA	NA	NA	NA	NA	NA	NA	NA	NA	NA	NA	NA	NA	NA	NA	NA	NA	NA	NA	NA	NA	NA	NA	NA	2414500	NA	NA	NA	NA	NA	160190	NA	NA	NA	NA	NA	NA	NA	NA	NA	NA	NA	NA
G3V506	NA	NA	NA	NA	NA	NA	NA	NA	NA	NA	NA	NA	NA	NA	NA	NA	NA	NA	NA	NA	NA	NA	NA	NA	NA	NA	NA	NA	NA	201140	NA	NA	52148	NA	167230	NA	NA	NA	NA	NA	NA	NA	NA	NA	NA	NA	204710	NA	297010
G3V529	2253664.2	2933653	3472100	1879980	2094195	3522009	3341248	705764	2973771	4168816	4070401	4021428	3015453	4299258	2065390	4315773	4623210	4938871	5216123	4477304	1190524.6	6447701	5586921	4903722	2635147	3663363	2169767	5521620	5240320	6224376	6416272	8428950	1985605	6552993	5091009	2303651	434913.1	6124287	7991866	9364522	1557249	5824421	6606023	6779022	5134133	7451223	1981195	3354877	6835841
G3V599	392394	340763	530622	308358	281493	248478	594645	99151	365543	429542	471534	479835	330753	862178	194817	335132	384867	831026	517200	661396	111454.4	928998	504544	320315	176852	393665	247202	348935	542518	1084689	1250852	1029022	247405	1150780	473012	232123	33578	1194147	431564	545401	242006	468660	460240	629766	508464	675895	153336	348529	486312
G3V5N8	NA	NA	NA	NA	NA	NA	NA	NA	NA	NA	NA	NA	NA	NA	NA	NA	NA	NA	NA	NA	NA	NA	NA	NA	NA	NA	NA	NA	NA	NA	NA	NA	NA	NA	NA	NA	NA	NA	NA	NA	NA	NA	NA	NA	NA	NA	NA	NA	NA
G3V5S9	27984	NA	40086	NA	23772	70933	48139	NA	NA	49070	52576	69307	47081	72874	NA	39247	NA	93992	NA	101620	NA	104460	78975	64839	16554	61915	30253	127220	NA	NA	NA	NA	NA	NA	NA	NA	NA	NA	NA	324400	67759	NA	303370	348250	229780	277630	80020	138680	308290
G3V5T9	392713	287150	496099	281693	334911	510299	578973	164095	399338	679748	883722	984177	811006	1210666	384707	837954	859600	849787	1182185	1187346	261090	1067645	879436	774715	360316	611022	263667	166879	973603	358879	291352	478565	226983	1020031	463551	36084	67982.4	270501	590320	287690	227990	1188025	723526	959821	465924	705501	336246	304333	982451
G3V5V7	NA	NA	NA	NA	NA	NA	NA	NA	NA	NA	NA	NA	NA	NA	NA	NA	NA	NA	NA	NA	NA	NA	NA	NA	NA	NA	NA	NA	NA	NA	NA	NA	NA	NA	NA	44941	NA	NA	NA	36738	NA	NA	NA	NA	NA	NA	NA	NA	NA
G3V5Z7	8719559	14046521	13279276	8787602	8614020	12643874	11173121	4128604	9430693	9915749	13067191	12793586	11053817	15820321	6318032	13396801	12760337	18313640	17829353	14409990	3912042	16519944	16805059	13493256	6409978	11121188	6894852	18164498	14951627	16487349	17475770	21677120	5453930	16928476	12456350	6890146	1045284	17723623	15857950	20430486	4601127	14994909	20717124	18637502	12726909	16489060	6249242	9036500	19352751
G3XAC1	NA	NA	NA	NA	NA	NA	NA	NA	NA	NA	NA	NA	NA	NA	NA	NA	NA	NA	NA	NA	NA	NA	NA	NA	NA	NA	NA	NA	NA	NA	NA	NA	NA	NA	NA	NA	NA	NA	NA	NA	NA	224090	NA	89243	NA	NA	NA	NA	NA
G3XAE0	554643	699100	931589	NA	600700	663980	1042806	208120	626380	904401	929890	1000400	855180	1339220	523300	1029902	842510	1300105	1216049	982990	NA	1535696	1233103	94338	533508	906151	576975	1321735	1438824	1680400	1427800	2028700	517420	1488187	1160627	596896	69540	1643570	1430630	1613300	385454	1628239	1563630	1780360	1364093	1674600	360320	675290	1413860
G3XAG1	407155	652886	285480	341388	378547	404885	450480	150111	253717	273050	275066	199346	225881	358373	97686	556792	365070	156903	423800	115530	69688	777600	202290	129910	51585	290020	91754	216600	364180	465320	421970	238010	132719	275180	179990	231474	5362.3	673070	247900	696760	136100	291130	250190	806150	362950	698420	146679	278288	159620
G3XAI2	NA	NA	NA	NA	NA	NA	NA	NA	NA	NA	NA	NA	NA	NA	NA	NA	NA	NA	NA	NA	NA	NA	NA	NA	NA	104390	NA	NA	NA	NA	NA	NA	NA	174910	NA	NA	NA	187700	NA	NA	NA	NA	NA	NA	NA	NA	NA	NA	NA
G3XAN4	136061	183404	145960	48282	103686	73307	100316	NA	104404	132492	110436	55946	104373	187904	21993	132138	127368	180291	151974	153008	38995	215597	76260	67803	33738	51992	98112	152629	149483	229962	90552	91398	29471	77938	99086	53748	NA	NA	78203	NA	NA	91382	NA	76823	NA	NA	NA	NA	NA
G5E948	NA	NA	34124	NA	NA	NA	40909	NA	21618	32012	43325	NA	NA	NA	NA	NA	27040	47548	41206	NA	NA	53308	NA	NA	NA	23786	NA	NA	NA	NA	NA	NA	NA	NA	NA	NA	NA	NA	NA	NA	NA	NA	NA	NA	NA	NA	NA	NA	NA
G5E972	NA	NA	NA	NA	NA	NA	NA	NA	NA	NA	NA	NA	NA	NA	NA	NA	NA	NA	NA	NA	NA	NA	NA	NA	NA	NA	NA	NA	NA	NA	NA	NA	NA	NA	NA	NA	NA	NA	NA	NA	NA	NA	NA	NA	NA	NA	NA	NA	NA
G5E975	707207	1032184	902212	620254	721510	1300472	1215411	300744	429048	529562	1106030	392563	899648	1031755	552327	1386946	1094728	1664314	1280652	1596858	230555	2101221	954595	767407	251736	1052844	817028	1884908	1705282	1904387	1635060	2251490	331841	666680	581038	278480	20638.9	2131536	1584677	2220412	332973	869625	2118320	1715397	1322790	1087646	580001	843813	1816854
G5E994	NA	NA	NA	NA	NA	NA	NA	NA	NA	NA	NA	NA	NA	NA	NA	NA	NA	NA	NA	NA	NA	NA	NA	NA	NA	33859	NA	269938	NA	NA	51845	104870	20156	NA	NA	15651	NA	NA	NA	78902	NA	NA	NA	71935	NA	NA	NA	NA	NA
G5E998	NA	NA	NA	NA	NA	NA	NA	NA	NA	NA	NA	NA	NA	NA	NA	NA	NA	NA	NA	NA	NA	NA	NA	NA	NA	NA	NA	NA	NA	NA	NA	NA	NA	NA	NA	NA	5525.6	NA	NA	NA	NA	NA	NA	NA	NA	NA	NA	NA	NA
G5E9A6	330055	634553	766643	398656	381943	1315604	644381	118990	481155	540287	625829	401959	408912	651439	199080	494771	521466	746853	886378	727071	39130	905123	807140	633873	114582	402791	229266	825908	557086	592741	812609	916667	157875	711096	839142	141447	15480	905895	961656	1018176	124745.4	1328209	1189119	1046349	636875	1193935	244513	246708	1109693
G5E9A7	NA	NA	NA	NA	NA	NA	NA	NA	NA	NA	NA	NA	NA	NA	NA	NA	NA	NA	NA	NA	NA	NA	NA	NA	NA	NA	NA	NA	NA	NA	NA	NA	NA	NA	NA	NA	NA	NA	NA	NA	NA	NA	NA	NA	NA	NA	NA	NA	NA
G5E9C0	63994	32926	139994	NA	18227	124155	161656	24421	64048	65070	42570	NA	170913	314506	25498	322405	219203	316856	339152	314733	NA	281162	241768	235656	61255	82006	102521	320462	230213	357069	235217	330153	54929	237720	230630	92010	NA	228650	230470	307600	8723.2	136000	221440	267157	194356	274860	NA	64155	191087
G5E9C8	NA	NA	NA	NA	NA	NA	NA	NA	NA	NA	NA	NA	NA	NA	NA	NA	NA	NA	26972	NA	NA	NA	NA	NA	NA	NA	NA	NA	NA	73303	NA	NA	NA	NA	NA	NA	NA	NA	72382	NA	NA	99923	107850	149700	NA	NA	NA	NA	NA
G5E9L0	2139886	3177490	2643081	1349651	1625039	2693822	2545916	878574	2219874	2570931	2477538	2084364	2341790	2610314	1325620	2721841	2068920	4093433	3718144	3847343	826884	5081648	5869654	5043767	1513419	3266204	1833920	4808900	3207871	5604916	4648816	5947045	1545689	4745685	3827677	1562246	269018.5	3892785	4045457	4429915	1010711	3893026	4335517	2721031	3163208	4359585	1074037	1475531	3062498
G5E9V6	NA	NA	NA	NA	NA	NA	NA	NA	NA	NA	NA	NA	NA	NA	NA	NA	NA	NA	NA	NA	NA	126970	106170	127470	42846	65088	52693	154740	136450	122440	127340	167140	46625	76109	NA	NA	NA	94097	108020	175950	25739	109550	NA	114360	124920	156080	52701	67732	115410
G5E9W2	NA	NA	NA	NA	NA	NA	NA	NA	NA	NA	NA	NA	NA	NA	NA	NA	NA	NA	NA	NA	NA	NA	NA	33037	NA	NA	NA	NA	NA	NA	NA	60418	NA	47544	NA	NA	3955.7	NA	36903	NA	23544	NA	NA	64299	NA	NA	NA	NA	NA
G5E9Z2	172536	251227	263744	251766	148269	360175	229282	73600	193312	196234	249867	232176	114480	277825	55927	306210	153733	356079	339220	322940	32857	381330	331298	322630	94907	246034	145633	384340	294510	434660	345550	569620	96886	388578	222068	152882	9972.6	513153	218020	574597	36773	421110	377760	446891	256430	561770	117399	231974	376310
G5EA06	1186015	1867195	2280244	1401485	1399754	2833806	2195677	660564	1879384	2440562	2255656	2586900	2033386	3646074	1223472	2274160	2031503	3984616	3305107	3355676	766090	3766948	2251321	3553155	1501438	2202035	1062660	4401351	3669811	3912218	2756093	6191780	1359512	3664354	2231376	1815158	184715.1	3419545	1928382	4671190	794897	2838349	2403720	2072161	2949750	3724389	897920	1508857	3510496
G5EA30	184770	138422	75881	NA	67797	125180	260249	50117	192704	291499	167089	315381	232773	523706	133716	316609	329544	244584	333218	233449	49457	134351	338048	214564	100968	35173	89536	271801	454899	646469	1016009	976233	127416	1229621	245370	198639	14888.9	824185	800021	678549	156704	680320	230724	179640	638487	442951	143981	155086	404926
G8JLB6	29921877	61388955	59181726	27198550	29262990	75505302	56414018	12899703	40407485	59515993	55837326	43852110	48690223	85402224	27475112	42468694	50461410	101269252	72408590	52020037	12262137	108301929	77975188	50421045	24375900	65380265	42005112	61162651	79386855	106172440	88637760	89470501	25344370	97344110	61892198	24837243	2829147.9	105003071	71189296	76586713	12252573	99220830	100072292	72005611	62591135	128843988	22881506	30886145	80643690
G8JLH2	138860	143700	156130	105183	119730	175760	156840	39546	125100	163050	185220	209700	178100	229770	59965	188570	170540	236900	228390	302160	54675	308880	241050	277989	92392	NA	NA	NA	222710	NA	NA	250580	96347	37806	92800	149738	15378	NA	72338	119300	10447	36326	145727	108030	39505	192940	14838	86090	41450
H0UI06	1332100	3570500	2658300	1799800	1364400	3550900	4304900	486530	1698900	3148600	2603100	2295900	2097300	3396700	1329500	1831500	2212200	4687600	3882700	5056300	806410	6778100	5097700	3981700	643600	1202700	862270	5101900	4557200	7456100	6522042	7658700	1755441	6816700	3808400	1952100	218688	6958300	7090000	6819800	1019420	6715900	6756200	5303000	3982348	8492600	1968350	2880780	5399900
H0Y2S1	NA	NA	40686	NA	NA	50089	64652	NA	NA	NA	NA	NA	NA	NA	NA	NA	71682	NA	NA	NA	20336	92144	NA	39586	40106	24466	19385	54877	59822	265895	NA	60763	36126	48134	NA	NA	NA	118983	594050	128900	NA	132040	88639	94629	25067	260604	23697	NA	45449
H0Y2S9	80969	124940	163720	104650	56575	NA	NA	59116	NA	NA	NA	NA	NA	NA	NA	NA	NA	NA	NA	NA	NA	NA	NA	NA	NA	NA	NA	NA	NA	NA	NA	NA	NA	NA	NA	NA	NA	NA	NA	NA	NA	48393	NA	NA	NA	NA	NA	NA	NA
H0Y2U5	NA	NA	NA	NA	NA	NA	NA	NA	NA	NA	NA	NA	NA	NA	NA	NA	NA	NA	NA	NA	NA	NA	NA	NA	NA	NA	NA	NA	NA	NA	NA	NA	NA	NA	NA	NA	NA	NA	NA	NA	NA	NA	NA	NA	NA	NA	NA	NA	NA
H0Y3A3	NA	NA	NA	NA	NA	NA	NA	NA	NA	NA	NA	NA	NA	NA	NA	NA	NA	NA	NA	NA	NA	NA	NA	NA	NA	NA	NA	NA	NA	147510	NA	399150	NA	203670	140860	NA	NA	NA	252440	NA	NA	NA	161590	NA	NA	160530	NA	NA	NA
H0Y3H2	NA	NA	NA	NA	NA	NA	NA	NA	NA	NA	NA	NA	NA	NA	NA	NA	NA	NA	NA	NA	NA	NA	NA	NA	NA	NA	NA	NA	NA	NA	NA	NA	NA	NA	NA	NA	NA	NA	NA	NA	NA	NA	NA	NA	NA	NA	NA	NA	NA
H0Y3K2	NA	NA	NA	NA	NA	NA	NA	NA	NA	NA	NA	NA	NA	NA	NA	NA	NA	NA	NA	NA	NA	NA	NA	NA	NA	NA	NA	NA	NA	NA	NA	NA	NA	NA	NA	NA	NA	NA	NA	NA	NA	NA	NA	NA	NA	NA	NA	NA	NA
H0Y3K4	NA	NA	NA	NA	NA	NA	NA	NA	NA	NA	NA	NA	NA	NA	NA	NA	NA	NA	NA	NA	NA	NA	NA	NA	NA	NA	NA	NA	NA	NA	160220	NA	NA	NA	NA	NA	NA	NA	NA	NA	NA	NA	NA	NA	NA	NA	NA	NA	57103
H0Y3N9	691256	908003	764580	440193	594386	627408	797122	310245	743236	626330	928022	1239129	1042275	1010030	395516	1078210	959131	1126450	1270000	1725648	304578	1799100	1685280	1700799	644277	1024870	806214	1495540	1181583	1424935	482508	2943341	511670	1176812	718810	575620	68640.2	1934990	1603375	2654290	354419	1218210	1739799	2059401	1781119	1617046	492523	3962245	1529370
H0Y400	NA	NA	NA	NA	NA	NA	NA	NA	NA	NA	NA	NA	NA	NA	NA	NA	NA	NA	NA	NA	NA	NA	NA	NA	NA	NA	NA	NA	NA	NA	NA	NA	NA	NA	NA	NA	NA	NA	41250	NA	NA	46716	NA	NA	51484	92446	NA	NA	NA
H0Y413	NA	NA	NA	NA	NA	NA	NA	NA	NA	NA	NA	NA	NA	NA	NA	NA	NA	NA	NA	NA	NA	NA	NA	NA	NA	NA	NA	NA	NA	NA	NA	NA	NA	NA	NA	NA	NA	NA	NA	NA	NA	NA	NA	NA	NA	NA	NA	NA	NA
H0Y473	33170	NA	NA	NA	NA	NA	NA	53661	NA	23247	28990	NA	NA	NA	NA	NA	NA	NA	NA	NA	NA	218590	199440	230100	NA	204320	185846	315640	278630	323150	337560	NA	110510	NA	NA	NA	NA	442320	389280	526940	NA	539600	531370	539050	452230	615410	NA	254710	508010
H0Y4R1	9904620	12415070	14108380	4429605	8636330	15023327	19860965	2550406	9429060	17126975	15027851	7689180	12311990	20805710	9344530	8329720	13307060	19413960	22092720	9631240	3188507	16450461	22995374	6352030	7772190	12946500	12343986	5725198	15999290	29078368	27128344	9561960	4489102	19339612	18517250	3408134	1028544	21357140	24334360	11637434	4286323	21225989	28532340	5628305	14565597	25229961	8343867	2684924	16648850
H0Y4R2	NA	NA	NA	NA	NA	NA	NA	NA	NA	NA	NA	NA	NA	NA	NA	NA	NA	NA	NA	NA	NA	NA	NA	NA	98015	NA	137530	NA	NA	NA	NA	NA	NA	NA	NA	NA	NA	NA	NA	NA	NA	NA	NA	NA	NA	NA	NA	NA	NA
H0Y4V9	NA	NA	NA	NA	NA	NA	NA	NA	NA	NA	NA	NA	NA	NA	NA	NA	NA	NA	NA	NA	NA	NA	NA	NA	NA	NA	NA	NA	NA	NA	NA	NA	NA	NA	NA	NA	NA	NA	NA	NA	NA	NA	NA	NA	NA	NA	NA	NA	NA
H0Y507	NA	NA	NA	NA	NA	NA	NA	NA	NA	NA	NA	NA	NA	NA	NA	NA	NA	NA	NA	28651	NA	129520	NA	NA	46132	77608	NA	105090	120490	114850	NA	151290	35076	NA	NA	NA	NA	28713	NA	159260	NA	NA	141159	124970	26935	NA	50203	74377	NA
H0Y547	NA	71009	NA	NA	NA	NA	NA	NA	NA	NA	NA	NA	NA	NA	NA	NA	NA	NA	NA	NA	NA	NA	NA	NA	NA	NA	NA	NA	NA	NA	NA	NA	NA	NA	NA	NA	NA	NA	NA	NA	NA	NA	NA	NA	NA	NA	NA	NA	NA
H0Y5B4	2114201	3039700	3224600	1824140	2031450	2894900	5275700	1666510	3339510	4834800	5316200	3445900	2327890	3133300	1910360	4748300	2838400	5907300	5941100	5866100	1200010	6492500	6249900	6017534	1773600	4195645	3516710	7165900	5867300	7389900	5128100	5358800	2861940	3877900	5125100	2282010	414570	4808400	7757800	8147100	2094900	6889800	7502600	7928700	5171700	8272500	2624300	3491300	5408300
H0Y5H9	NA	1919600	NA	NA	NA	NA	NA	NA	NA	NA	NA	NA	NA	NA	NA	NA	NA	NA	NA	NA	NA	NA	NA	NA	NA	NA	NA	NA	NA	NA	NA	NA	NA	NA	NA	NA	NA	NA	NA	NA	NA	NA	NA	NA	NA	NA	NA	NA	NA
H0Y621	68303	74761	122980	64429	74578	NA	152850	31467	95708	111630	178890	164290	116450	234360	45017	148910	NA	124470	NA	NA	NA	NA	NA	NA	NA	NA	NA	NA	NA	NA	214750	NA	NA	NA	NA	NA	13859	199040	190860	NA	67093	196310	172720	NA	NA	235750	NA	85464	190040
H0Y6C7	NA	NA	NA	NA	NA	NA	NA	NA	NA	NA	NA	NA	NA	NA	NA	NA	NA	NA	NA	NA	NA	NA	NA	NA	NA	NA	NA	NA	NA	NA	NA	NA	NA	NA	NA	NA	NA	77084	42389	NA	NA	81174	88661	74321	50239	83999	20972	NA	65137
H0Y6E6	NA	NA	NA	NA	NA	NA	NA	NA	NA	NA	NA	NA	NA	NA	NA	NA	NA	NA	NA	NA	NA	NA	NA	NA	NA	NA	NA	NA	NA	NA	NA	NA	NA	NA	NA	NA	NA	NA	NA	NA	NA	NA	NA	NA	NA	NA	NA	NA	NA
H0Y6K2	282771	343480	160590	147627	264305	768843	611549	204149	450158	846567	831114	296294	323536	672635	139464	831432	982056	1355793	840929	915692	157875	948503	461582	398536	118565	594517	312974	728686	761783	1096397	903103	444520	305740	1177340	403824	285340	14447	993251	722366	1057784	169853.4	771458	741201	728843	706211	1135376	230834	315976	920658
H0Y6K5	NA	60338	79791	NA	NA	NA	47057	38033	80078	84218	96877	117240	65837	117830	31797	NA	80407	100440	NA	NA	NA	NA	NA	NA	NA	NA	NA	NA	NA	NA	NA	NA	NA	NA	NA	NA	NA	NA	NA	NA	NA	NA	NA	NA	NA	NA	NA	NA	NA
H0Y714	379691	808009	781556	907570	400467	1134636	896844	177124	670535	934437	1023475	923751	756622	1133676	575219	1161064	833682	1536950	1185290	1159081	189599	1457591	1432275	1133779	352026	1071677	899070	2087487	1577356	1756743	1765427	1034217	304331	1769293	1192810	745099	33965	1980786	1443341	2257735	464262	1757972	1792983	2422144	1399857	2233100	426624	1223897	1588537
H0Y7P7	22145	97397	30590	84890	31563	54685	147914	20448	78487	110219	132692	67252	874087	88846	NA	147974	70603	171732	46638	187206	28873	130367	56170	69130	453154	67175	17170	162012	1195665	1786315	1561552	2375546	400730	1205500	NA	52039	NA	148180	90707	2064250	11544	130735	NA	404972	87337	NA	NA	133266	41670
H0Y7R8	NA	NA	NA	NA	NA	NA	NA	NA	NA	NA	NA	NA	NA	NA	NA	NA	NA	NA	NA	NA	NA	NA	NA	NA	NA	NA	NA	NA	NA	NA	NA	769510	NA	577410	NA	NA	NA	781770	NA	NA	NA	NA	NA	NA	NA	NA	NA	NA	NA
H0Y7W6	NA	NA	NA	NA	NA	NA	NA	NA	NA	32187	NA	NA	NA	NA	NA	NA	NA	NA	NA	NA	NA	54419	NA	NA	NA	NA	NA	NA	NA	NA	NA	NA	NA	NA	NA	NA	NA	NA	NA	NA	NA	NA	NA	NA	40924	NA	NA	NA	NA
H0Y820	66744	NA	NA	NA	NA	NA	NA	NA	NA	NA	NA	NA	NA	145240	67657	97875	NA	NA	NA	128970	NA	NA	NA	NA	NA	NA	NA	NA	NA	NA	NA	NA	65596	NA	106430	NA	NA	NA	90848	NA	NA	NA	NA	85885	116240	NA	NA	NA	NA
H0Y8C2	2665350	2937460	4795380	1701282	2463972	3160580	4785420	1209816.3	4222030	4624440	5342480	4837440	4830880	6476650	2601720	4597240	4426010	4870710	6209830	5918620	987370	4902380	2834720	3013570	1476790	1925095	2551610	3084350	6004670	3657080	4113470	4716440	1716630	5379790	3220150	1891450	444018	5519800	3410900	3952640	1221792	6938810	3978980	4407680	3502810	3924220	1109425	1867820	4523670
H0Y8W3	NA	NA	NA	NA	NA	NA	NA	NA	NA	NA	NA	NA	NA	NA	NA	NA	NA	NA	NA	NA	NA	NA	NA	NA	NA	NA	NA	NA	NA	NA	NA	NA	NA	NA	NA	NA	NA	NA	NA	NA	NA	NA	NA	NA	NA	NA	NA	NA	NA
H0Y993	NA	NA	NA	NA	NA	NA	NA	NA	NA	NA	NA	NA	NA	NA	NA	NA	NA	NA	NA	NA	NA	NA	NA	NA	NA	NA	NA	NA	NA	NA	NA	NA	NA	NA	NA	NA	NA	NA	NA	NA	NA	NA	NA	NA	NA	NA	NA	NA	NA
H0Y997	28749	86218	92475	73287	35770	158648	59126	15651	43810	100830	69567	83498	62773	141000	NA	100620	81483	98333	160121	171805	11003	119350	92621	68135	26928	45148	47741	163850	160505	191719	121410	267350	38070	198571	104070	33397	NA	211968	63248	254200	27765	262920	175121	247060	200353	210590	36137	89833	126000
H0Y9C1	NA	NA	NA	NA	NA	NA	NA	NA	NA	NA	NA	NA	NA	NA	NA	NA	NA	NA	NA	NA	NA	NA	NA	NA	NA	NA	28425	NA	NA	NA	NA	NA	NA	NA	NA	NA	NA	NA	NA	NA	NA	NA	NA	NA	NA	NA	NA	NA	NA
H0Y9G6	553230	461745	424990	368643	389590	226096	839740	214900	24051	115540	380540	581919	108870	155560	211871	185620	541818	615650	185992	NA	NA	NA	NA	392090	300027	810185	53317	1597480	1386631	820618	300040	1135485	341499	1713950	594092	452021	55408	1816970	953041	2225703	294571	143670	1897125	1800354	714240	1780504	99441	505387	1167910
H0Y9V2	NA	37087	NA	NA	NA	49039	44103	9128.8	37420	41731	45876	49507	25456	NA	NA	42638	NA	79478	55215	44595	NA	56792	77840	NA	NA	NA	NA	NA	NA	NA	NA	NA	NA	NA	NA	NA	NA	NA	NA	NA	NA	NA	NA	NA	NA	NA	NA	NA	NA
H0YA20	13814	NA	NA	NA	15333	NA	NA	NA	10500	NA	NA	NA	NA	NA	NA	NA	24910	NA	NA	NA	NA	NA	NA	NA	9927.8	NA	NA	NA	27366	NA	NA	NA	NA	NA	NA	NA	NA	NA	NA	NA	NA	NA	21951	NA	34611	NA	NA	NA	41302
H0YAG5	NA	NA	NA	NA	NA	NA	NA	NA	NA	NA	NA	NA	NA	NA	NA	NA	NA	NA	NA	NA	NA	NA	NA	NA	NA	NA	NA	NA	NA	NA	81873	NA	NA	NA	NA	NA	NA	NA	NA	NA	NA	NA	NA	NA	NA	NA	NA	NA	NA
H0YAR2	NA	NA	NA	NA	42510	NA	NA	NA	NA	NA	NA	NA	NA	NA	NA	NA	NA	NA	NA	NA	25897	141840	109030	138180	48372	74961	47576	102490	148130	135460	116720	174850	57476	146460	106110	55293	8154.4	142760	119810	166020	41213	130110	NA	151130	NA	NA	NA	NA	NA
H0YAY3	NA	17863	38382	NA	39266	NA	25164	NA	NA	NA	NA	NA	12971	NA	NA	34518	NA	42220	NA	27765	NA	NA	NA	NA	7719.2	24398	NA	NA	NA	NA	NA	NA	NA	NA	NA	NA	NA	NA	NA	NA	NA	NA	NA	NA	NA	NA	NA	NA	NA
H0YB09	NA	NA	NA	NA	NA	NA	NA	NA	NA	21264	NA	NA	NA	19279	NA	NA	NA	NA	24062	NA	NA	NA	NA	NA	NA	NA	NA	NA	NA	NA	54095	71188	NA	NA	22640	16458	NA	53426	30409	NA	18126	73363	33365	46202	37501	89288	16318	NA	NA
H0YBJ8	NA	NA	NA	NA	NA	NA	NA	NA	NA	NA	NA	NA	NA	NA	NA	NA	NA	NA	NA	NA	NA	NA	NA	NA	NA	NA	NA	NA	NA	NA	NA	NA	NA	42565	NA	NA	NA	NA	NA	NA	NA	NA	NA	NA	NA	NA	NA	NA	NA
H0YBZ4	NA	NA	NA	NA	NA	NA	NA	NA	NA	NA	NA	NA	NA	NA	NA	NA	NA	NA	NA	NA	NA	NA	NA	NA	NA	NA	NA	NA	NA	NA	NA	NA	NA	NA	NA	NA	NA	NA	NA	NA	NA	NA	NA	NA	NA	NA	NA	NA	NA
H0YC42	180882	273290	251640	77037	159020	416750	288510	48210	201060	304280	338350	446487	244270	46913	126406	316460	329370	531990	486710	491483	69538	208010	640040	697120	144712	517770	286091	796840	206210	734280	714040	1314990	249963	959005	481050	271830	NA	1037870	786900	1303287	45686	1116128	47820	1094710	711720	NA	74165	101380	879960
H0YCK3	NA	NA	NA	NA	NA	69860	44917	NA	25417	NA	NA	NA	NA	NA	NA	NA	NA	NA	54475	NA	NA	NA	NA	NA	NA	NA	NA	NA	NA	NA	NA	NA	NA	NA	NA	NA	NA	NA	NA	NA	NA	NA	NA	NA	NA	NA	NA	NA	NA
H0YDU8	585083	1126213	1276787	315836	508995	840492	639249	250656	482075	1329348	1162129	656760	369606	1186497	579098	210611	718761	1792941	1943963	310183	304490	1656752	1897904	958783	203180	1560457	790365	801803	1376843	2276880	2704480	2104065	603757	1350785	1366434	298791	91607.7	1802800	2517392	1106241	188581	2226855	1794039	1412995	627065	2539570	442699	344542	597898
H0YEH1	100590	179360	134460	80084	64306	135310	162350	38373	84337	163390	127790	127400	116420	144290	65626	127920	127270	229460	193170	186900	41329	194680	189390	179100	67601	131540	104490	190220	299530	237280	258520	273780	59492	230310	163210	88146	8426.3	252570	234200	276200	37771	196740	339330	315000	152830	308460	57695	92015	215030
H0YEL0	49416	89354	121070	59461	65489	333960	120380	NA	378940	103640	145110	185430	110610	209850	NA	NA	108220	116200	202260	198940	20755	165810	144770	197500	NA	NA	NA	505330	NA	NA	NA	NA	37592	NA	33999	31788	8667.2	NA	525350	NA	20088	NA	NA	NA	35566	NA	NA	NA	72092
H0YGT9	NA	NA	NA	NA	NA	NA	NA	NA	NA	NA	NA	NA	NA	NA	NA	NA	NA	NA	NA	NA	NA	NA	NA	NA	NA	NA	NA	NA	NA	NA	NA	NA	NA	NA	NA	NA	NA	NA	NA	NA	NA	NA	NA	NA	NA	NA	NA	NA	NA
H0YH25	171160	265790	220650	80532	158090	266700	223150	62367	183710	249010	226100	298730	169200	224650	122540	172310	219230	238730	229020	238470	60312	NA	272630	192530	93500	202340	139430	266000	354000	NA	NA	NA	NA	NA	NA	NA	NA	NA	254630	269400	NA	NA	NA	NA	NA	NA	NA	NA	NA
H0YH69	293179	296777	554348	342843	285661	555744	651996	200163	402233	297026	388507	780970	454258	501100	321213	796305	378824	513845	856470	972360	112833	318332	280170	499047	90903	262880	249098	330590	165550	525070	722470	589172	NA	NA	NA	63493	NA	NA	329840	230584	NA	NA	NA	316544	NA	NA	NA	NA	NA
H0YH87	814214	1241397	1366553	532853	441519	1210293	1338423	210757	940719	1120651	1328115	895641	891534	1217753	622667	1106570	1236971	1523969	2111013	1928284	375450	1468705	1455996	1521199	639810	1371215	942537	2278306	1874090	1986919	2382203	3079856	925725	2190384	1882123	927979	94692.5	3208542	2545843	2961973	342722	2393826	2047575	1992758	1776747	2244946	418864	752688	1658101
H0YHE2	NA	NA	NA	NA	NA	NA	NA	NA	NA	NA	19504	NA	NA	NA	NA	NA	NA	NA	NA	22275	NA	NA	NA	NA	NA	NA	NA	69212	58356	NA	37446	NA	NA	NA	NA	14251	NA	NA	NA	56963	11068	NA	NA	42582	NA	76583	NA	NA	NA
H0YHG0	3066945	4361320	4133570	1372250	2663450	4546135	4337915	958070	3523540	4920756	4295782	2837693	4099659	5553329	2706792	3129350	4258299	6656173	5462641	3510640	1252100	7587516	5626332	3519340	2577320	5040261	3082022	3119230	5120942	7215899	6103805	4648140	2799721	6894510	5269883	917010	397878	8311690	5343660	3914470	1974990	8504500	6295520	3771770	4865152	7652900	1718640	1705090	5992290
H0YI59	NA	NA	95879	NA	71249	NA	NA	38568	90883	94888	NA	139970	NA	126590	NA	130600	NA	127580	117890	217160	NA	84896	110530	148510	NA	NA	NA	NA	NA	NA	NA	NA	NA	NA	NA	NA	NA	NA	NA	NA	NA	NA	NA	NA	NA	NA	NA	NA	NA
H0YIM9	26692	NA	49872	24626	29042	50098	43524	NA	35669	NA	40184	148303	NA	NA	NA	46659	46245	NA	58214	73120	11853	NA	NA	NA	52307	67898	40384	NA	118430	NA	NA	NA	NA	72649	64137	42786	NA	NA	85434	131970	NA	85271	84899	NA	NA	101000	26385	46203	89754
H0YIV9	43126	58527	57473	90374	65311	82955	61357	16209	77359	106538	98850	39927	NA	72625	NA	77743	NA	176869	162909	211022	11205	372851	264108	281820	58141	242524	60785	224991	283182	465832	406397	515522	81596	460317	204631	106657	NA	324335	263090	453761	54919	468379	414035	244015	248026	326469	66512	69518	359571
H0YJ66	NA	NA	NA	NA	NA	NA	NA	NA	NA	NA	NA	NA	NA	NA	NA	NA	NA	NA	NA	NA	NA	NA	NA	NA	NA	NA	NA	NA	NA	NA	NA	NA	NA	NA	NA	NA	NA	NA	NA	NA	NA	NA	NA	NA	NA	NA	NA	NA	NA
H0YJH7	48602	76682	57375	48577	76383	NA	52016	24761	40906	72617	93070	158106	56826	52044	35225	86295	NA	109010	74876	96989	10403	83787	47517	138732	NA	45918	31279	91982	121021	119572	58306	115170	13778	NA	NA	NA	NA	36940	NA	NA	16779	NA	55255	NA	NA	NA	NA	46531	NA
H0YK61	NA	160950	157110	NA	NA	324310	400630	101331	144440	373220	330090	188520	372550	323200	164606	238650	354950	513770	241730	211690	25912	309380	212880	277800	98205	151700	75785	347910	297570	NA	440168	1015990	32501	675140	451460	251505	20257	681610	728170	1009910	85875	808040	686570	912970	549000	826350	191810	306950	688730
H0YKG5	358810	471110	1398600	213500	716500	907570	658090	NA	748330	986470	827240	995710	1091700	825650	834060	873840	843070	1412600	1183400	625430	NA	922710	921270	NA	NA	733250	690300	1455700	1082300	1155500	1169800	1776200	NA	NA	NA	NA	NA	NA	NA	1115600	NA	NA	NA	NA	NA	NA	NA	NA	NA
H0YKJ9	NA	245942	NA	NA	NA	NA	NA	NA	NA	NA	NA	NA	81450	NA	NA	NA	97814	NA	NA	NA	NA	NA	NA	NA	NA	NA	NA	NA	NA	NA	NA	NA	NA	NA	NA	NA	14093	NA	NA	NA	NA	NA	NA	NA	NA	NA	NA	NA	NA
H0YKN5	NA	119290	117620	NA	NA	NA	NA	40560	85576	NA	NA	124650	81825	NA	65482	NA	100690	146480	31399	NA	31370	208066	NA	NA	42637	107640	111909	35058	181351	287584	202430	NA	63019	175660	161890	67975	NA	170720	196470	NA	54070	199120	184570	41923	NA	204940	NA	NA	147490
H0YKT2	NA	NA	31817	NA	NA	NA	60299	NA	NA	NA	44481	NA	40830	NA	NA	NA	NA	NA	NA	NA	NA	NA	77206	41016	NA	NA	37818	45235	NA	61437	NA	69312	NA	NA	NA	NA	NA	NA	NA	NA	NA	NA	NA	NA	NA	NA	NA	NA	NA
H0YKT5	110590	234970	260996	NA	94096	354059	227013	NA	183759	181160	172445	233595	141280	226877	136526	291863	147975	341759	523888	330620	35164	738007	456139	639139	176136	348207	239460	1207680	1099308	1288808	667994	976984	215905	1040760	546308	180095	36148.2	1183595	1110950	1293640	128730	734794	1239031	1240396	1000100	1170920	281472	442072	849920
H0YKY0	NA	NA	NA	NA	NA	NA	NA	NA	NA	NA	NA	NA	NA	NA	NA	NA	NA	NA	NA	NA	NA	NA	NA	NA	NA	29600	NA	NA	103170	130440	133940	158860	45422	160680	NA	42250	NA	86223	NA	NA	NA	25333	NA	163919	NA	NA	NA	NA	NA
H0YLB9	NA	373320	364820	193660	216480	NA	412190	104740	292860	352720	333840	363100	394130	NA	205850	407720	347790	504670	399400	605420	103300	540130	443040	501810	199710	NA	NA	532210	NA	NA	NA	NA	NA	NA	NA	NA	39946	NA	945220	NA	NA	NA	NA	NA	NA	NA	NA	NA	NA
H0YLI7	NA	33439	60466	109800	29429	NA	218668	81079	185582	46621	239132	293180	192200	407655	146370	365652	281830	315671	306410	79887	76600	298650	281240	342620	121730	207760	161780	358740	216860	627560	699980	NA	NA	NA	536140	270970	40557	641350	347840	1166570	322928	896120	1341980	1264290	743580	1161870	366951	551115	823550
H0YLN8	NA	NA	NA	NA	NA	34304	NA	NA	528150	771750	709230	823360	NA	1446760	448160	NA	NA	1172470	NA	NA	NA	208518	NA	NA	NA	NA	NA	NA	NA	NA	NA	NA	NA	NA	NA	NA	NA	NA	NA	NA	NA	NA	NA	NA	NA	NA	NA	NA	199000
H0YLX2	NA	NA	NA	NA	NA	NA	NA	NA	NA	NA	28101	NA	NA	NA	NA	NA	23721	NA	NA	56804	NA	NA	NA	NA	NA	18960	NA	49066	NA	NA	NA	NA	26151	NA	NA	17361	NA	NA	23702	NA	NA	NA	NA	52642	NA	NA	NA	36251	NA
H0YMA4	136120	NA	222209	NA	78080	265530	348381	45111	303557	694860	714999	382203	589780	1174240	583776	720465	894740	1345230	1247010	816110	329468	1933146	970567	511060	281176	1158056	865388	1414521	1697673	2969560	1942576	1441350	844776	1063408	1094202	591980	39746	855450	1139640	1106489	307734	508970	739724	801855	602619	374080	386915	133810	438410
H0YMB3	44359	250233	183991	NA	77837	67860	147260	33678	68767	102600	140620	119230	94372	108480	61039	84835	101110	117950	231692	161633	17357	197767	145570	97699	NA	110385	115701	144840	114340	191511	194860	198980	39776	142860	111000	49116	7036.2	128960	65463	129690	36531	271936	207220	123890	145626	278019	61078	90094	132560
H0YMD5	NA	NA	NA	NA	NA	NA	NA	NA	NA	NA	NA	NA	NA	NA	NA	NA	NA	NA	NA	NA	NA	NA	NA	49011	15235	NA	NA	68993	NA	NA	NA	NA	NA	NA	NA	34915	NA	NA	NA	NA	NA	NA	NA	NA	NA	NA	NA	NA	NA
H0YME5	254315	292780	179420	76677	119880	231170	181800	102822	122720	291590	161630	327020	271150	338780	125530	335780	299220	462180	422940	395880	103438	568608	232270	427127	49223	501934	78378	626480	162780	190860	173360	NA	NA	NA	37356	NA	11647	NA	NA	NA	NA	NA	37787	156990	NA	NA	NA	17874	NA
H0YMV8	835450	1092200	1002700	609980	706220	983950	1139800	313960	724180	827520	853130	704900	763820	957450	510580	952980	699500	918360	1054100	1101700	221510	1396500	1167100	1066700	400320	806120	601780	1385500	1216400	1246400	1342400	2045200	794920	1555700	1643350	752140	106925	2084680	1872380	2383650	397920	2363430	2302190	2154750	1692110	2417710	724260	231470	2030450
H0YN10	NA	NA	NA	NA	NA	NA	41378	NA	NA	NA	NA	NA	NA	NA	NA	NA	NA	NA	NA	NA	NA	NA	NA	NA	NA	NA	NA	NA	NA	NA	NA	NA	NA	NA	NA	NA	NA	NA	NA	NA	NA	NA	NA	NA	NA	NA	NA	NA	NA
H0YNG3	571591	923804	866572	635328	493459	1104710	847727	202860	509244	802001	804981	696615	485704	1009381	407900	816598	658751	1185325	969633	430739	219435	534670	511566	1126250	472583	1001518	673896	1398371	1117370	1493710	1464445	2116025	527494	1693863	929214	624485	113619	1843194	1390940	1782761	345993	1667030	1366989	1741780	1191557	2473051	583664	722778	1605858
H0YNH6	NA	NA	NA	NA	NA	NA	NA	NA	NA	NA	NA	NA	NA	NA	NA	NA	NA	NA	NA	NA	NA	NA	NA	22685	NA	NA	NA	NA	NA	33638	NA	NA	NA	NA	NA	NA	NA	NA	NA	NA	NA	31895	NA	39517	NA	NA	NA	NA	NA
H0YNP1	NA	NA	NA	NA	NA	NA	NA	NA	NA	NA	NA	NA	NA	NA	NA	NA	NA	NA	NA	NA	NA	NA	NA	NA	NA	NA	NA	NA	NA	NA	NA	NA	NA	NA	NA	NA	NA	NA	NA	NA	NA	NA	NA	NA	NA	NA	NA	NA	NA
H0YNP9	12683	23359	NA	NA	NA	NA	NA	NA	NA	23519	24084	NA	NA	64485	10963	NA	NA	44683	NA	NA	NA	NA	56025	NA	NA	29248	40355	NA	NA	50432	NA	161710	NA	195155	NA	NA	NA	290550	NA	NA	NA	NA	467400	130900	13984	NA	NA	28578	96024
H0YNW7	NA	NA	NA	NA	NA	45257	NA	NA	NA	57977	NA	NA	NA	NA	NA	NA	NA	62537	NA	NA	NA	NA	NA	33486	16034	NA	24101	NA	NA	73785	64118	NA	NA	NA	NA	NA	NA	NA	NA	NA	NA	NA	NA	NA	NA	NA	NA	NA	NA
H3BLZ3	19343	NA	70512	102500	134590	496970	NA	144320	81967	NA	NA	NA	NA	5031600	NA	NA	NA	634930	NA	NA	NA	463320	NA	533740	NA	NA	200840	713830	NA	1192900	565310	998570	376541	584620	759400	NA	NA	NA	471878	701570	212390	594000	376500	858190	444950	598825	NA	321560	509180
H3BM14	NA	NA	310569	113580	132860	NA	376916	57898	NA	299294	131331	25357	NA	91631	NA	NA	NA	35599	45045	NA	60177	570379	501890	333016	127302	243857	271705	368982	379440	516680	213494	164145	97892	248330	189737	35744	NA	250474	261497	165688	24298	334078	366697	98862	266328	299409	74246	62689	202974
H3BMJ2	NA	NA	NA	NA	NA	NA	NA	NA	NA	NA	NA	NA	NA	NA	NA	NA	NA	NA	40053	NA	NA	NA	NA	53218	NA	59397	NA	49752	NA	54474	57198	NA	NA	NA	NA	NA	NA	NA	NA	NA	NA	NA	NA	NA	52995	38334	NA	NA	NA
H3BMQ0	169739	388920	231281	50042	197926	207800	210607	75876	267038	480988	358114	631548	439733	635084	210907	584826	446397	625830	698240	327042	78396.4	180772	353788	301767	188946	282028	209614	443218	381366	376731	309160	187494	159530.8	1060577	376740	32597	NA	418258	236540	146647	25304	103360	235385	211457	164301	294670	58417	141211	381928
H3BMS5	NA	NA	NA	NA	NA	NA	NA	NA	NA	NA	NA	NA	NA	NA	NA	NA	NA	NA	NA	NA	NA	NA	NA	NA	NA	NA	NA	NA	NA	NA	NA	NA	NA	245830	NA	NA	NA	NA	NA	NA	NA	NA	NA	NA	NA	NA	NA	NA	NA
H3BN63	NA	NA	NA	NA	NA	259800	207410	549380	182130	NA	NA	NA	NA	NA	NA	NA	NA	168330	NA	NA	29406	106850	104150	144800	23926	65856	74042	132470	51259	101130	123390	75683	25219	64217	NA	54702	3639.3	NA	NA	75855	NA	39774	NA	NA	NA	NA	NA	34645	NA
H3BN86	NA	NA	NA	NA	NA	NA	NA	NA	NA	NA	NA	NA	NA	NA	NA	NA	NA	NA	NA	23261	NA	NA	NA	NA	NA	NA	NA	NA	NA	NA	NA	47025	NA	NA	NA	NA	NA	NA	133390	221305	17200	120510	100260	183625	NA	173480	28280	69348	94430
H3BN98	NA	NA	NA	NA	NA	NA	NA	NA	NA	NA	NA	NA	135190	273070	64396	257780	141920	NA	222980	281930	NA	268130	228520	317980	NA	NA	118230	411680	229120	365010	322830	NA	NA	NA	171660	NA	NA	NA	NA	NA	81478	372970	310790	522890	NA	NA	NA	174790	NA
H3BNC0	NA	NA	65559	NA	NA	56810	145508	NA	34040	76396	52206	155129	110241	148680	32749	168294	68888	NA	59606	170696	NA	NA	143095	204231	47737	38941	62233	117320	118790	245310	262406	403850	NA	144209	134501	123997	5185	37734	203760	357851	23606	126930	234890	373810	174596	237547	NA	102984	204659
H3BND0	NA	NA	32830	NA	NA	NA	NA	NA	NA	NA	NA	NA	NA	NA	NA	61373	428530	NA	NA	NA	NA	NA	NA	36597	NA	NA	NA	NA	NA	NA	NA	NA	NA	54588	NA	NA	NA	NA	NA	NA	NA	49941	NA	62283	NA	NA	NA	NA	NA
H3BNT4	314746	444313	407670	298416	323495	523448	480907	160136	230715	570871	343945	304858	475105	432745	283274	616689	566862	683023	505490	673233	138683	407798	341076	487220	227456	326675	262131	517060	762420	930839	936090	1483730	371772	617670	500233	210188	20579	787619	461960	283500	41157	512590	259834	851998	198196	351060	342073	98973	360902
H3BNU1	23060	NA	30051	18057	NA	NA	43277	NA	25735	NA	NA	43945	27069	NA	NA	12470	NA	63798	42662	NA	11648	NA	NA	61466	NA	NA	NA	NA	45710	NA	56227	NA	NA	NA	NA	NA	6560.2	NA	NA	NA	NA	NA	56761	NA	NA	NA	NA	NA	NA
H3BP20	159971	444077	442843	23033	209084	469882	284203	NA	151370	475437	410852	167885	234757	575745	194159	188731	297339	635237	498575	177706	17522	980260	694170	114417	91027.7	396087	258790	196178	262367	474362	313999	233154	28029	642680	393627	45111	9086.5	302660	322701	173120	57034.1	413812	418850	75148	178203	404790	177776	48494	144111
H3BP28	NA	NA	NA	NA	NA	NA	NA	NA	NA	NA	NA	NA	NA	NA	NA	NA	NA	NA	NA	NA	NA	NA	NA	53635	NA	80454	NA	93571	106130	NA	94325	256640	NA	NA	96973	50100	9286.6	201985	146230	NA	36119	104800	136150	184740	50175	155120	31138	51224	NA
H3BP77	NA	NA	NA	NA	NA	NA	NA	NA	NA	NA	NA	NA	NA	NA	NA	NA	NA	NA	NA	NA	NA	NA	NA	NA	NA	NA	NA	NA	NA	NA	NA	NA	NA	NA	NA	NA	NA	NA	NA	NA	NA	19347	NA	NA	NA	NA	NA	NA	NA
H3BPA5	NA	NA	NA	NA	NA	NA	NA	NA	NA	NA	NA	NA	NA	NA	NA	NA	NA	NA	NA	NA	NA	NA	NA	NA	NA	NA	NA	NA	NA	NA	NA	NA	NA	NA	NA	NA	NA	NA	NA	NA	NA	NA	NA	NA	NA	NA	NA	NA	NA
H3BPB8	152715	105090	406903	291272	190527	91784	268180	56465	155004	115010	410443	438248	214072	173251	250041	470247	171874	285216	393466	504999	50050	190701	301908	183227	109452.1	254135	225389	590177	347216	389257	571510	1037856	130859	234925	332309	156408	NA	452432	311565	439613	69645	347460	988040	746079	312384	567363	164756	327320	558623
H3BPE1	5512876	14228748	9398441	4818156	5058233	9266627	7655838	2329641	5897852	8182595	7016673	8447089	6204376	10397638	3872487	9176850	7124994	9895136	9083628	10153123	1574951	67515676	8688287	7344641	3212601	6864141	4245883	10176764	10060979	11644495	12432041	13342742	3186501	11749139	8136072	4466604	598055.8	11789927	9341952	15498393	2812231.8	13294577	13614146	14036235	10841127	14945095	2908438	5083960	12841738
H3BPS8	NA	NA	NA	NA	NA	NA	NA	NA	NA	NA	NA	NA	NA	NA	NA	NA	NA	NA	NA	NA	NA	NA	NA	NA	NA	NA	NA	NA	NA	NA	NA	NA	NA	NA	NA	NA	NA	NA	NA	NA	NA	NA	NA	NA	NA	NA	NA	NA	NA
H3BQF6	NA	NA	35212	NA	NA	NA	54210	NA	18782	29711	NA	NA	31774	NA	NA	NA	NA	43908	66657	59337	NA	49728	65075	75195	NA	27788	NA	NA	32008	NA	68535	NA	NA	NA	NA	NA	NA	49383	NA	99287	NA	NA	108940	NA	NA	NA	NA	NA	NA
H3BQM0	230277	328142	328255	72717	152379	321498	320962	68643	243196	304910	196607	292343	87239	359659	NA	212895	309935	408768	548346	324615	15531	339794	236607	211820	146360	240472	181080	436235	371924	575620	308759	594780	125852	644669	514912	172273	18079.3	498967	653972	1492575	129604.2	521930	863276	1135521	750794	298906	148664	446411	826813
H3BQQ2	NA	NA	NA	NA	NA	NA	NA	NA	NA	NA	NA	NA	NA	NA	NA	NA	30514	60438	NA	NA	NA	80628	47265	65887	NA	NA	NA	46404	NA	69778	NA	94416	NA	83817	70704	NA	NA	119440	NA	73245	NA	87825	125970	NA	62745	84664	NA	NA	81335
H3BQQ9	245170	514200	1635535	644030	321488	1908289	1791301	137006	411022	1656194	581226	640370	1110380	1908110	682650	1809450	1222410	2100050	2392910	1375680	459064	3767490	3883190	1695672	1042052	2363535	1755602	3805458	3653600	4729280	5434338	7185887	1201067	5137180	3524236	1472730	101150.3	3790920	3409790	3986902	694531	4011632	4659427	4906258	3652271	5036590	985873	1407051	4424060
H3BR70	NA	NA	40171	NA	NA	70857	NA	NA	NA	NA	55931	NA	NA	NA	NA	NA	NA	62246	76353	NA	NA	NA	NA	NA	NA	NA	NA	NA	NA	NA	NA	NA	NA	NA	NA	NA	NA	NA	NA	NA	NA	NA	NA	NA	NA	NA	NA	NA	NA
H3BRD5	NA	NA	402110	NA	270600	106040	303850	83885	387130	NA	NA	NA	NA	NA	NA	NA	275500	NA	NA	NA	NA	54349	NA	NA	35197	NA	NA	72760	NA	NA	NA	74245	74293	127420	620640	58582	NA	152250	NA	NA	23670	NA	132470	NA	177820	NA	NA	69098	NA
H3BRF9	1324635	1965334	243074	1482575	1579658	2306759	78673	21746	43696	72933	129896	77030	73782	209600	NA	86477	117768	135236	85015	125070	17340	92031	99419	74254	39013	65373	55945	118061	63738	167890	174328	135130	45087	244050	176855	51091	8559.8	259374	430750	NA	NA	118270	254680	378020	NA	247290	90161	64078	NA
H3BRJ5	NA	NA	NA	143180	NA	NA	NA	NA	25508	62225	NA	NA	NA	32315	NA	NA	NA	NA	NA	46651	NA	51451	NA	49521	NA	NA	NA	58894	34993	166307	270801	329370	NA	192704	131134	76561	NA	310447	42352	226162	NA	194178	54907	168218	NA	83945	NA	44760	129589
H3BRL3	NA	NA	NA	NA	NA	NA	NA	NA	NA	NA	NA	NA	NA	NA	NA	NA	NA	NA	NA	NA	NA	NA	34357	108890	31920	120580	68518	219318	278264	133080	166145	NA	92225	92766	70924	NA	NA	115470	193407	NA	29577	NA	115370	130430	78905	NA	NA	NA	NA
H3BRQ0	NA	24214	28312	NA	NA	37535	NA	NA	NA	NA	NA	NA	NA	83062	NA	NA	NA	NA	60792	16438	NA	NA	NA	NA	NA	NA	NA	NA	NA	NA	67375	NA	NA	39029	43131	NA	NA	NA	NA	NA	NA	NA	NA	NA	NA	NA	NA	NA	NA
H3BRW3	NA	NA	NA	NA	NA	NA	NA	NA	NA	NA	NA	NA	NA	NA	NA	NA	NA	NA	NA	NA	NA	NA	NA	NA	NA	NA	NA	45129	NA	NA	NA	62578	NA	64695	42904	NA	NA	NA	53886	NA	NA	77803	NA	65398	NA	NA	NA	NA	52214
H3BS42	NA	NA	36295	11584	NA	28566	NA	NA	NA	NA	NA	NA	NA	NA	NA	NA	NA	NA	NA	34450	10601	90975	40497	78434	33654	55758	32638	60717	109738	137275	191223	153311	30709	150515	111228	64952	5260.6	103200	76006	79510	19608	74255	NA	NA	NA	102390	NA	NA	NA
H3BS45	NA	NA	NA	NA	NA	NA	NA	NA	NA	NA	NA	NA	NA	NA	NA	NA	NA	NA	NA	NA	NA	NA	NA	NA	NA	NA	NA	NA	NA	NA	NA	NA	NA	NA	NA	NA	NA	NA	NA	NA	NA	NA	NA	NA	NA	NA	NA	NA	NA
H3BSD1	NA	NA	NA	NA	NA	NA	NA	NA	NA	NA	NA	NA	NA	NA	NA	NA	NA	NA	NA	NA	NA	NA	NA	NA	NA	NA	NA	NA	NA	NA	NA	NA	NA	NA	NA	NA	NA	NA	NA	NA	NA	NA	NA	NA	NA	NA	NA	NA	NA
H3BSK9	NA	NA	NA	NA	NA	NA	NA	NA	NA	NA	NA	NA	NA	NA	NA	NA	NA	NA	NA	NA	NA	NA	NA	NA	NA	NA	NA	NA	NA	NA	NA	NA	NA	NA	NA	NA	NA	NA	NA	NA	NA	NA	NA	NA	NA	NA	NA	NA	NA
H3BSL4	25525	36950	NA	NA	NA	NA	NA	NA	NA	NA	NA	NA	NA	NA	NA	NA	NA	NA	NA	NA	NA	57286	NA	NA	NA	NA	NA	NA	NA	NA	NA	NA	NA	NA	NA	NA	NA	NA	NA	NA	NA	NA	NA	NA	NA	NA	NA	NA	NA
H3BSM7	29100	NA	43209	26436	NA	41800	NA	NA	NA	NA	42524	56011	34907	NA	NA	57344	37357	88983	NA	78639	NA	NA	NA	68438	NA	NA	NA	193490	48503	87823	NA	215607	28455	171957	123723	36196	13468	59202	NA	120330	31326	65880	44685	166207	165388	183904	32816	60511	106293
H3BSW0	NA	NA	NA	31846	22434	NA	25455	NA	71534	NA	NA	30510	NA	54119	49104	95509	127703	98990	149689	154901	29611	184064	41543	NA	17901	26761	54482	117402	105927	42897	96176	63804	NA	NA	34268	NA	NA	90712	50459	129896	10858	44573	43903	74631	40361	53592	NA	18018	49257
H3BSW6	36109	51262	140453	32561	67283	275669	68046	53531	121511	94996	141314	294309	102218	206198	38403	437802	125613	183799	246321	222388	30817.2	101490	240826	624257	57791	255226	212258	477485	465463	404103	113380	403879	139970	548008	102995	199324	11178	331385	535143	476139	113561	403523	569322	550115	242184	558220	42846	209253	294386
H3BT44	43449	NA	50505	NA	41236	82195	70408	18205	51206	66432	59117	74310	38424	62844	NA	69498	75663	81868	81730	70382	14142	87848	68440	NA	26127	NA	60330	106180	92029	85367	115380	122190	22625	78555	NA	NA	NA	NA	NA	NA	NA	NA	NA	NA	73444	NA	NA	42096	NA
H3BTL1	NA	NA	NA	NA	NA	NA	NA	NA	NA	NA	NA	NA	NA	NA	NA	NA	NA	NA	NA	NA	33989	155220	139010	189470	NA	105490	79180	152900	133260	402760	402470	310190	110047	381620	249780	73661	13393	183660	156250	421260	52326	361390	455810	214720	133510	469780	131751	92262	345790
H3BU13	54685	NA	NA	NA	NA	NA	NA	NA	NA	NA	NA	NA	NA	NA	77899	NA	NA	NA	NA	NA	NA	NA	NA	NA	NA	NA	NA	NA	NA	NA	NA	NA	NA	NA	NA	NA	NA	NA	NA	NA	NA	NA	NA	NA	NA	NA	NA	54522	NA
H3BUB6	NA	NA	NA	NA	NA	NA	NA	NA	NA	NA	NA	NA	NA	NA	NA	NA	NA	NA	NA	NA	NA	NA	NA	NA	NA	NA	NA	NA	NA	NA	NA	NA	NA	NA	NA	NA	NA	NA	NA	NA	NA	NA	NA	NA	NA	NA	NA	NA	NA
H3BUD5	NA	NA	NA	NA	NA	NA	NA	NA	NA	NA	NA	NA	NA	NA	NA	NA	NA	NA	NA	NA	NA	NA	NA	NA	NA	NA	NA	NA	NA	NA	NA	NA	NA	NA	NA	NA	NA	NA	NA	NA	NA	NA	NA	NA	NA	NA	NA	NA	NA
H3BUF6	37373	NA	29772	NA	NA	88153	44396	NA	NA	NA	57264	NA	48592	NA	NA	64466	NA	NA	NA	NA	7403.7	NA	NA	48519	NA	51824	45898	NA	53702	68859	80897	112540	NA	NA	NA	NA	NA	NA	NA	NA	NA	NA	NA	NA	NA	NA	NA	NA	NA
H3BV80	1514679	3281920	3436229	1402382	1398237	4630190	3492049	815899	2002435	4088344	3715861	2733745	2000740	4015085	1493259	3537130	2324321	4742512	4439028	4845734	449061.4	5256310	5781683	5202808	1060753	3636940	2393762	5707231	3653150	6671664	7012926	8065094	1574598	6047220	5202849	2495942	154923.1	8544510	6766562	5748760	879407	6756780	7951335	7148483	4964875	6441230	1484582	2491016	5984082
H7BXF5	92644	152000	161152	75940	80261	186015	169205	29470	71703	188825	176804	171520	179397	225491	81113	196553	113580	240436	268700	282068	33618	303724	249289	302821	113736	238045	132685	401840	316923	570840	183302	389085	NA	82461	NA	22959	NA	178489	227771	248182	NA	467945	192750	81455	200298	501634	127108	256586	300370
H7BXH2	251428	441582	529639	423800	365964	423647	572243	200547	368119	627954	570778	724522	486920	831210	289077	530660	497577	644667	841816	955254	150427	1637747	1297429	864167	265802	608099	462873	926770	943623	1118124	1504997	1747490	422698	1249157	1132417	618395	57313.7	851989	1423329	1377918	241856	1544909	1881280	2738519	1063862	2954565	714520	890260	1861124
H7BXH9	NA	NA	NA	NA	NA	NA	NA	NA	NA	28018	NA	NA	NA	NA	NA	NA	NA	NA	NA	NA	NA	25581	19942	NA	NA	NA	NA	NA	NA	NA	NA	NA	16031	NA	NA	NA	NA	NA	NA	NA	6325.4	NA	NA	NA	NA	NA	NA	NA	NA
H7BXI1	NA	124100	NA	NA	NA	NA	NA	NA	41322	NA	NA	NA	NA	NA	NA	NA	NA	NA	NA	NA	NA	NA	NA	NA	NA	NA	NA	NA	NA	NA	NA	NA	NA	NA	NA	NA	NA	NA	32490	NA	NA	NA	NA	NA	NA	NA	NA	NA	NA
H7BXY5	NA	NA	NA	NA	NA	NA	NA	NA	NA	NA	NA	NA	NA	NA	NA	NA	NA	NA	NA	NA	NA	NA	NA	NA	NA	NA	NA	NA	NA	29124	NA	NA	NA	NA	NA	NA	NA	NA	NA	NA	NA	NA	NA	NA	NA	NA	NA	NA	NA
H7BY16	15651	NA	41087	NA	36997	32077	27726	NA	64330	57872	30990	NA	39624	NA	NA	NA	50236	NA	NA	NA	11582	56733	34451	NA	35858	NA	NA	55390	83933	76360	NA	103190	17968	121805	NA	27075	NA	54275	68146	68850	NA	NA	NA	NA	44935	47161	NA	61225	NA
H7BYE5	NA	NA	NA	NA	NA	NA	NA	NA	NA	NA	NA	NA	NA	NA	NA	NA	NA	NA	NA	NA	NA	NA	NA	NA	NA	NA	NA	NA	NA	NA	NA	NA	NA	NA	NA	NA	NA	NA	NA	NA	NA	NA	NA	NA	NA	NA	NA	NA	NA
H7BYJ1	55695	NA	84589	35072	NA	NA	NA	34877	60344	97475	77981	NA	84886	106970	57605	90979	99131	127590	106460	119350	46936	NA	186070	220127	NA	100600	79462	200990	167880	203825	142789	279557	50683	100270	58612	NA	NA	78984	41493	95177	NA	58591	88816	96909	37565	139720	NA	NA	48848
H7BYP4	NA	NA	NA	NA	34192	5635200	6420500	1757200	3676500	5424100	6975200	NA	NA	NA	NA	NA	NA	NA	8307000	8124100	1492700	11790000	9963500	8264000	2933000	7413600	4749200	10971000	8937900	12450000	11074000	11731000	2450700	8195100	5207900	3474400	434100	11799000	7766900	12121000	2110400	12721000	11637000	12318000	7691000	13701000	3391300	4566400	9935500
H7BZJ3	3316870	5088700	5150620	2178610	2910190	6174260	6423990	1613430	3208330	5355314	5434630	4732740	3918120	6926010	2495440	5410600	4805419	7690260	7160380	6152953	1148247	8001400	7472561	6506268	2281015	4963116	3564980	8336039	6563300	10168510	8756550	12296640	2549810	8169920	7257080	3319160	319287	9152460	8448813	10035728	1755990	8343080	9267950	9717020	6758580	10703490	2864550	3803613	7687970
H7BZL1	NA	NA	NA	NA	NA	NA	NA	NA	NA	NA	NA	NA	NA	NA	NA	NA	NA	NA	NA	NA	NA	NA	NA	NA	NA	NA	NA	NA	NA	NA	NA	NA	NA	NA	NA	NA	NA	NA	NA	NA	NA	NA	54600	NA	NA	NA	NA	NA	52813
H7C0C1	NA	NA	NA	NA	NA	NA	NA	NA	NA	NA	NA	NA	NA	NA	NA	NA	NA	NA	NA	NA	NA	NA	NA	NA	NA	NA	NA	NA	NA	NA	NA	NA	NA	NA	NA	NA	NA	NA	NA	NA	NA	NA	NA	NA	NA	NA	NA	NA	NA
H7C0D5	119930	NA	177780	105010	134530	NA	155560	55307	314850	349320	370870	504400	356600	463640	201668	504920	392490	538220	523520	520160	121261	284400	472980	621970	109290	NA	106640	325460	225230	761520	313200	1013050	236170	704560	401500	202435	21849	469020	250850	605900	139568	316280	594080	775680	445260	548610	189279	239542	460840
H7C0G7	56383	91733	79508	45440	71279	60152	105100	40583	62428	NA	112840	NA	71290	129680	NA	NA	93153	120400	122760	NA	NA	NA	NA	117970	NA	NA	NA	NA	NA	NA	48459	NA	NA	29641	NA	31728	NA	107712	NA	135700	NA	62324	NA	NA	125550	206161	33058	NA	61002
H7C0H1	NA	NA	NA	NA	NA	NA	NA	NA	NA	NA	NA	NA	NA	NA	NA	NA	NA	NA	NA	NA	NA	NA	NA	NA	NA	NA	NA	NA	NA	NA	NA	NA	NA	NA	NA	NA	NA	NA	NA	NA	NA	NA	NA	NA	NA	NA	NA	NA	NA
H7C0N4	NA	NA	34041	NA	NA	163693	38781	NA	NA	55772	35851	NA	27043	38805	NA	NA	NA	137403	NA	NA	NA	78490	56436	NA	NA	38722	29342	NA	NA	NA	NA	NA	NA	NA	NA	NA	NA	NA	NA	NA	NA	NA	70621	NA	NA	NA	NA	NA	NA
H7C0Q6	NA	30479	NA	NA	NA	NA	27194	NA	NA	NA	NA	NA	NA	NA	NA	NA	NA	NA	NA	NA	NA	NA	NA	NA	NA	NA	NA	NA	NA	NA	NA	84061	NA	NA	NA	NA	NA	38452	NA	NA	NA	NA	NA	NA	NA	84739	NA	NA	NA
H7C0T2	NA	NA	NA	NA	NA	48799	NA	NA	NA	NA	NA	NA	NA	NA	NA	NA	NA	NA	NA	NA	NA	NA	NA	85095	13800	62905	36279	NA	NA	127720	73674	NA	24583	73180	114090	27464	NA	NA	NA	115450	NA	NA	95808	97200	72107	140890	37183	37480	75387
H7C112	NA	NA	NA	NA	14620	NA	31209	NA	NA	NA	18797	21057	NA	NA	NA	NA	28323	28477	23353	NA	NA	NA	NA	NA	NA	NA	NA	NA	NA	NA	NA	NA	NA	NA	NA	NA	NA	35308	NA	NA	9010.5	NA	29612	NA	33839	59768	NA	14368	43306
H7C1F9	NA	NA	NA	NA	NA	NA	NA	NA	NA	NA	NA	NA	NA	NA	NA	NA	NA	NA	NA	NA	NA	NA	NA	NA	NA	NA	NA	NA	NA	NA	NA	NA	NA	NA	NA	NA	NA	NA	NA	NA	NA	NA	NA	NA	NA	NA	NA	NA	NA
H7C1N3	46421	58146	NA	NA	53674	118205	126190	35747	83034	72474	80609	78556	NA	195370	40453	81100	55314	96878	122030	132440	29142.9	116240	87333	137020	50610	100980	79868	100910	110490	113880	134320	184410	45664	123730	185037	45140	11023	222941	NA	NA	NA	118910	247600	47500	45654	334531	26801	42769	127889
H7C1U8	279362	428090	420420	312770	287414	393342	493600	111886	323674	450107	386910	522020	417210	484360	175379	503860	467410	631120	546540	596640	163909	455203	429120	516880	294530	448800	396505	1045840	853800	333363	357830	629020	112700	314860	555090	155920	16949	1041020	367310	718456	88289	501723	326830	663560	397258	475568	99361	239566	386374
H7C1W4	NA	NA	NA	NA	NA	NA	NA	NA	NA	NA	NA	NA	NA	NA	NA	40322	NA	NA	NA	34525	NA	NA	NA	29738	NA	NA	NA	40838	30845	NA	NA	53227	NA	NA	NA	NA	NA	NA	NA	42774	NA	NA	NA	NA	NA	NA	NA	NA	34095
H7C268	NA	74390	NA	NA	NA	NA	NA	NA	NA	NA	NA	NA	NA	NA	NA	NA	NA	NA	66467	NA	NA	NA	NA	NA	NA	NA	NA	NA	NA	NA	NA	NA	NA	NA	NA	NA	NA	NA	NA	NA	NA	NA	NA	NA	NA	NA	NA	NA	NA
H7C3F2	NA	NA	NA	NA	NA	NA	NA	NA	NA	NA	NA	NA	NA	NA	NA	NA	NA	NA	NA	NA	NA	NA	NA	NA	NA	NA	NA	NA	NA	NA	NA	NA	NA	NA	NA	NA	NA	NA	10918	NA	NA	NA	NA	NA	NA	NA	NA	NA	NA
H7C3M7	NA	NA	NA	NA	NA	NA	NA	NA	NA	NA	NA	NA	NA	NA	NA	NA	NA	NA	NA	NA	NA	52925	NA	23702	NA	23986	NA	67682	NA	NA	NA	NA	NA	NA	NA	36424	NA	NA	44119	58078	22355	61851	45579	57247	NA	NA	NA	NA	NA
H7C561	20998	NA	44408	NA	28104	NA	NA	NA	NA	NA	34358	NA	NA	NA	NA	NA	NA	NA	61148	NA	NA	41811	43841	NA	43267	51638	46763	NA	137003	NA	113893	NA	39678	68406	NA	18644	NA	55071	98119	NA	NA	55336	134606	66082	112169	NA	40021	NA	37569
H7C5F7	NA	NA	NA	NA	NA	NA	NA	NA	NA	NA	NA	NA	NA	NA	NA	NA	NA	NA	NA	NA	NA	NA	NA	NA	NA	NA	24686	NA	NA	NA	NA	69800	NA	NA	NA	NA	NA	59647	51765	NA	NA	NA	58316	93636	55620	NA	NA	NA	47935
H7C5G1	49578	NA	123760	28562	NA	139610	76492	NA	58343	37222	NA	NA	NA	NA	NA	NA	NA	NA	NA	104232	NA	NA	62317	29685	NA	51090	NA	35348	NA	60460	67801	61931	NA	60826	NA	NA	NA	120480	2091030	150490	586237	1996100	2092690	NA	1381900	2166220	38656	680100	1589400
H7C5W5	NA	NA	NA	NA	NA	NA	NA	NA	NA	NA	NA	NA	NA	NA	NA	NA	NA	NA	NA	NA	NA	NA	NA	NA	NA	NA	NA	NA	NA	NA	NA	NA	NA	NA	NA	NA	NA	NA	NA	NA	NA	NA	NA	2645900	NA	NA	NA	NA	NA
H7C613	NA	NA	NA	NA	NA	NA	NA	NA	NA	NA	NA	NA	NA	NA	NA	NA	NA	NA	NA	NA	21599	101080	92066	85586	43598	58993	52756	100580	89773	94891	104260	178860	NA	129180	73792	46071	8808.6	135420	129890	171070	38568	165150	126660	199660	133840	174020	48385	61293	126510
H9KVB4	NA	NA	NA	NA	NA	NA	27056	NA	NA	NA	NA	NA	NA	NA	NA	NA	NA	NA	NA	NA	NA	21125	NA	NA	23087	17573	NA	30057	NA	39899	NA	38597	17371	42190	NA	NA	NA	36827	41509	NA	NA	NA	NA	65748	NA	NA	NA	NA	56216
H9ZYI9	34587	NA	65689	20582	NA	52003	NA	NA	NA	NA	39577	67099	NA	NA	NA	45127	60238	81627	NA	70659	NA	70829	NA	41723	31654	53789	33297	41068	68869	NA	91562	71807	NA	87920	79027	39182	NA	NA	77901	87409	NA	65153	NA	85674	NA	67241	NA	37366	48644
I3L0B8	NA	NA	NA	NA	NA	NA	NA	NA	NA	NA	NA	NA	NA	NA	NA	NA	NA	NA	NA	NA	NA	NA	NA	NA	NA	NA	NA	NA	NA	NA	NA	NA	NA	NA	NA	NA	NA	NA	NA	NA	NA	NA	NA	NA	NA	NA	NA	NA	NA
I3L0E3	1355850	1697380	1799270	1753110	987730	1378340	1189950	426360	948930	1274120	1155780	1392440	960260	1335470	625390	1381020	1165440	1729790	1476220	2205400	360040	1942660	1617880	1522840	666650	1808980	810910	2041970	2467810	1666670	2782355	2961940	348520	1896600	1355370	779040	58086	1896620	1593580	2519033	722810	1094700	2142560	1477070	860810	1429600	339670	1058710	933820
I3L0N3	632285	1372257	1468632	551610	1032331	1709657	1778201	428493	1048790	1446438	1627735	1419485	1055262	962229	274759	1179569	1024709	1965125	1961733	1683343	176452	2522731	2017471	1262552	863045	1361836	1215661	2359752	2128961	2298636	2721537	3168955	1258113	3053128	2724288	1041230	119704.4	2765745	3171026	2897938	641257	3031730	3399989	3056861	1662102	2658729	783520	1106045	2038787
I3L112	NA	NA	NA	NA	NA	NA	NA	NA	NA	NA	NA	NA	NA	NA	NA	NA	NA	NA	NA	NA	NA	NA	NA	NA	NA	NA	NA	35903	NA	NA	NA	NA	NA	NA	NA	NA	NA	68026	NA	59175	NA	42850	73349	NA	90622	99608	17891	41117	131785
I3L1H5	147309	NA	194041	66259	76121	28683	109731	64470	102439	124510	197772	290071	140152	123226	95508	247625	232829	141457	300082	325161	45508	132309	121803	139799	42558	131651	58056	188098	162771	197934	58909	72977	55813	59522	74717	87929	5866	378774	255000	346546	69120	394370	235624	253654	295564	348610	115733	127165	188653
I3L1Q2	NA	NA	NA	NA	NA	NA	NA	73910	NA	NA	NA	NA	NA	NA	NA	NA	NA	NA	NA	NA	NA	NA	NA	NA	NA	NA	NA	NA	NA	NA	NA	NA	NA	NA	NA	NA	NA	NA	NA	NA	NA	NA	NA	NA	NA	NA	NA	NA	NA
I3L1Y9	50677	118529	61664	NA	35457	34538	138231	48507	55760	NA	NA	NA	NA	NA	NA	NA	60864	NA	NA	NA	NA	103620	75126	63786	NA	55705	111787	196597	217601	177870	151670	242750	45203	132750	134740	63619	8218.7	146040	95848	147810	39040	NA	148640	205620	103650	143550	42328	66418	146550
I3L269	NA	NA	NA	NA	27592	35173	NA	NA	NA	23878	NA	NA	25420	NA	NA	NA	NA	NA	52957	NA	NA	51850	60278	87770	NA	23791	22297	243988	103881	123153	110479	150725	50960	NA	52483	30541	4803.9	147090	84612	72248	NA	60226	61574	90029	88614	145460	40155	NA	117802
I3L2B0	597200	792790	674670	389880	543830	914250	761860	280520	796980	945750	893460	814180	640540	1241300	486080	888190	743650	922080	1171200	1094500	283750	1188100	1100100	252620	NA	175130	609150	1035100	NA	1581600	1399200	1537200	581520	1357700	1142900	556610	88784	1867610	1369300	2196700	532167	2015590	1490900	2020840	1742660	1908830	572310	1040430	1812520
I3L2C7	420559	255575	346296	236874	180782	548138	786119	187285	447641	1670168	1515924	1678985	1206072	793088	814474	445507	592591	1897442	1846995	1924111	177497	2724482	1911819	1820306	688147.1	1439678	949051	2077375	2133658	2292355	2449891	4410763	768054	706605	508121	670835	73438.5	1075640	836034	3579295	351584.5	1963713	1799344	2894412	1011562	2082167	261258	453445	992569
I3L2G5	NA	NA	NA	NA	NA	NA	NA	NA	NA	NA	NA	NA	NA	NA	NA	NA	NA	NA	NA	NA	NA	NA	NA	NA	NA	NA	NA	NA	NA	NA	NA	NA	NA	NA	NA	NA	NA	NA	NA	NA	NA	NA	NA	NA	NA	NA	NA	NA	NA
I3L2J0	NA	NA	54100	NA	NA	NA	NA	NA	36010	NA	NA	NA	NA	NA	NA	NA	NA	NA	37108	NA	NA	NA	39414	NA	NA	71610	26655	NA	NA	70482	NA	NA	NA	NA	NA	NA	NA	NA	NA	NA	NA	NA	NA	NA	28993	NA	NA	NA	54248
I3L2L5	33721	NA	48180	NA	22714	71412	61438	NA	29693	79802	NA	59434	96716	175126	NA	48550	51388	80912	77447	65690	NA	89890	70018	NA	62410	63295	73709	154054	179133	94571	252640	236370	36019	182403	82647	39739	NA	175273	88319	83878	NA	NA	NA	NA	NA	123470	NA	NA	NA
I3L2N2	50427	39478	46054	NA	64088	NA	NA	NA	NA	NA	NA	117390	NA	121011	NA	160443	70205	241130	237744	137870	17082	283690	202514	359465	176375	279760	141025	231900	252130	419072	226771	149250	134864	275543	283114	187197	21107.1	171974	554621	NA	51606	215057	245236	86762	112075	192825	97050	92464	139754
I3L2W2	NA	NA	NA	NA	NA	NA	NA	NA	NA	NA	NA	NA	NA	NA	NA	NA	NA	NA	NA	NA	NA	61543	37563	NA	21678	95692	NA	345914	240229	168121	319923	263790	61791	156658	142470	55184	NA	194280	197960	204410	145262	565729	585017	785074	411145	454646	183991	290753	437770
I3L3P1	NA	NA	NA	NA	NA	NA	NA	NA	NA	NA	NA	NA	NA	NA	NA	NA	NA	NA	NA	NA	NA	NA	NA	NA	NA	NA	NA	NA	NA	141290	137070	130200	51344	116560	86644	52273	NA	88868	70363	103300	22404	76846	NA	115350	92161	156920	33621	44567	131020
I3L3Q7	NA	NA	NA	NA	NA	NA	NA	NA	NA	NA	NA	NA	NA	NA	NA	NA	NA	NA	NA	NA	NA	NA	NA	NA	NA	NA	21187	89700	87856	NA	NA	NA	NA	NA	NA	NA	NA	NA	NA	NA	NA	NA	NA	NA	NA	NA	NA	NA	NA
I3L3Z2	NA	NA	NA	NA	11481	NA	NA	NA	NA	NA	24217	23497	NA	NA	10680	20871	NA	NA	NA	NA	NA	NA	NA	29655	11224	24345	NA	31976	26113	75166	90462	129691	32681.7	73498	NA	46094	4863.1	129374	81996	119090	32415	99512	137192	96685	65405	NA	19665	42641	70775
I3L413	NA	NA	NA	NA	NA	NA	NA	NA	NA	NA	NA	NA	28437	39817	NA	NA	NA	NA	NA	34822	NA	NA	NA	NA	NA	NA	NA	NA	NA	NA	1786600	NA	NA	NA	NA	NA	NA	NA	NA	706710	NA	NA	1329400	NA	NA	NA	NA	NA	NA
I3L419	63473	151110	86500	NA	57089	256540	NA	14418	76106	132830	147270	NA	NA	119010	13571	NA	NA	NA	163080	NA	NA	324476	257203	189660	57749	204580	76935	279570	408471	418905	555143	632580	92133	387192	306116	75410	NA	558683	238030	370000	25173	455574	424990	314440	226621	435100	46814	84803	324100
I3L448	311932	NA	329210	250490	237851	41987	372719	149290	NA	22530	31988	46810	399173	NA	NA	25478	NA	574550	46205	NA	127828.8	NA	34964	45086	NA	NA	NA	NA	NA	NA	45393	NA	NA	NA	NA	NA	NA	NA	44213	NA	11635	NA	86018	54833	61054	NA	NA	NA	20333
I3L4A1	45869	112290	83653	47006	103749	111400	174660	24854	133288	168844	92126	59794	NA	128380	NA	97910	97917	149060	94456	85433	NA	NA	45287	80596	76039	92324	57523	236284	202710	126610	270370	246970	86190	272830	187354	82970	19231	364402	186413	254420	41633	161830	294720	167950	250318	352660	54864	125147	143390
I3L4N8	NA	NA	NA	NA	NA	NA	NA	NA	NA	NA	NA	NA	NA	NA	NA	NA	NA	NA	NA	NA	NA	NA	NA	NA	NA	NA	NA	NA	NA	NA	NA	NA	NA	NA	NA	NA	NA	NA	7492600	NA	NA	NA	NA	415520	NA	NA	NA	576130	NA
I3L4X3	NA	78723	53361	NA	NA	NA	45902	NA	38230	52976	38866	64805	32847	67076	NA	58216	NA	NA	NA	121640	NA	NA	NA	NA	NA	NA	NA	NA	NA	NA	84602	85733	NA	NA	NA	32350	4920.9	178240	NA	NA	NA	NA	NA	NA	NA	NA	NA	NA	NA
I3VM54	482759	649537	606696	405895	421336	545925	501353	205524	632906	753614	704308	944635	617059	1089635	465105	725171	556370	982186	785743	1358440	335406.8	2173110	1735329	1754938	673383	1477992	719119	2036670	1483854	1669727	1498459	2074420	272216	1446935	892986	504686	102320.8	1301860	975498	1546362	230985	1214142	1205606	1195610	1109166	1709710	334391	539399	1295848
I6L8A6	67371	141230	NA	38289	80644	43573	44155	11644	73563	189106	83556	131346	144929	302237	73943	297960	213794	413066	164335	160657	57978	363822	338293	294306	68283	214969	141978	276439	257899	NA	NA	88658	40188	74781	68058	31777	4093.1	149280	52972	103540	NA	56266	148498	248720	20546	167621	41135	NA	164012
J3KMW5	25477	72838	NA	77574	17463	118970	59457	NA	51191	68757	61909	89818	NA	94906	42697	72651	51842	161650	132820	95334	11974	109140	115500	96912	20725	83133	43681	91704	127790	173551	75417	163290	20635	96513	95510	38433	NA	137373	66255	141550	11419	127270	79646	167768	114060	166076	35585	38453	176429
J3KMX2	1275280	2038926	1878699	827755	1251484	1727526	2082635	496385	1391745	1903202	1573422	1643742	1247907	1851956	747619	1561404	1169663	1974876	1710940	2282117	393907.8	2819885	1797133	1996580	637125	1587619	939188	1524692	2252846	2528508	2521860	2875899	496859	2592603	1149355	789254	99443.9	2589728	1991963	2511229	340722	2816021	2686016	2208103	2072078	3485422	825872	1018456	2511168
J3KMZ7	NA	NA	NA	NA	NA	NA	NA	NA	NA	NA	NA	NA	79299	NA	NA	NA	NA	NA	NA	NA	NA	NA	NA	19297	37627	NA	NA	92008	NA	102010	184329	277510	76790	111550	NA	36342	NA	96448	94287	151185	18012	206320	77845	177617	135561	156348	NA	33203	175556
J3KMZ8	192841	368390	389920	304451	209063	807610	757210	217136	470790	390380	680315	411849	362742	302983	250805	768110	665996	469440	337883	547910	205163	859860	1224760	1390030	410922	778263	418062	1468203	1236432	1007864	1300793	1167560	103478	224360	329170	187597	41623	642235	735070	300661	132977	675410	1029020	943188	1002587	330200	282448	216351	654660
J3KMZ9	45820	71380	59525	NA	NA	72254	NA	13756	NA	52056	32837	49484	93892	65814	NA	89465	NA	79299	92644	75963	NA	NA	63354	NA	NA	NA	NA	76199	49833	76960	66128	97899	27749	200109	62834	38028	NA	104880	141244	272970	NA	258506	138940	121300	130070	119960	NA	40847	88533
J3KN36	NA	NA	NA	NA	NA	NA	NA	NA	NA	NA	NA	NA	NA	NA	NA	NA	NA	NA	NA	NA	NA	NA	NA	NA	NA	47092	55641	88131	152040	222780	208190	145390	55997	198350	NA	NA	NA	188170	150880	158290	31230	144980	147600	114950	142560	143280	40050	NA	137060
J3KN59	NA	NA	NA	NA	NA	NA	NA	NA	NA	NA	NA	NA	NA	NA	NA	NA	NA	NA	NA	NA	NA	NA	NA	NA	NA	NA	NA	NA	NA	NA	NA	35745	NA	NA	NA	NA	NA	NA	NA	NA	NA	NA	NA	NA	NA	51065	NA	NA	NA
J3KN67	NA	NA	NA	NA	NA	NA	NA	487580	1956200	NA	2112300	NA	NA	3567800	1171300	NA	NA	NA	NA	NA	NA	NA	NA	NA	NA	NA	NA	NA	NA	NA	NA	NA	NA	NA	NA	NA	NA	NA	NA	NA	NA	NA	NA	NA	NA	NA	NA	NA	NA
J3KN87	243867	314886	320754	137101	239311	189503	404162	47977	316673	570951	719057	738251	711907	957456	381376	785076	786746	1236244	982620	1202219	104754	956715	865528	402124	154546	390957	227906	682906	401692	849044	1201879	762404	281030	610164	591940	211392	10240	544192	700440	1194963	112409	699168	566039	552637	626002	502729	142624	183585	514181
J3KNB8	47273	543430	56029	24637	NA	94691	59646	NA	68695	96066	83635	69889	111424	49309	NA	75815	160124	86196	117629	91762	5101.9	198201	50533	33560	NA	36630	NA	124625	72385	65787	NA	53026	21106	53047	124033	NA	NA	73383	221780	133026	NA	NA	119630	112429	NA	68870	NA	NA	56161
J3KND1	NA	NA	NA	NA	7567.3	NA	NA	NA	14274	NA	NA	18231	14768	NA	NA	25040	17782	NA	NA	18898	NA	NA	NA	NA	NA	NA	NA	23429	16544	NA	34036	23358	NA	NA	NA	NA	NA	NA	NA	NA	NA	NA	NA	NA	NA	NA	NA	14199	NA
J3KNE0	381510	436700	440150	287790	344960	NA	NA	169220	NA	NA	NA	763830	576580	604170	281910	674200	537670	780950	728630	748610	160390	868610	642020	814160	331770	533580	334980	993710	915860	1051700	951550	1431300	338420	966400	564440	380350	62879	909450	784650	1106100	215250	NA	NA	NA	894960	NA	NA	NA	NA
J3KNF4	165388	330103	287693	159982	112340	296727	341648	96787	136038	156228	109881	57178	NA	210422	100471	104070	113870	202981	186668	65418	10881	87700	36627	NA	NA	41602	42162	75980	71682	138555	196410	156203	25525	208391	131969	27850	NA	171994	117030	NA	32299	NA	177181	NA	NA	566314	41437	48114	180575
J3KNF5	847550	1695200	1510900	359350	768940	2513990	1695200	271950	1157100	1960300	1781600	1065300	1392800	2348800	611850	951280	1397200	2336500	2492300	1401900	185760	3643200	3339000	1711200	730930	NA	NA	2239000	3119400	4088100	4787500	NA	896500	4246000	217010	NA	NA	NA	2974800	2166400	566930	2894200	NA	1938830	NA	2680900	603470	NA	2321000
J3KNF8	1529821	2747090	3240660	2084177	1527655	3692780	2275490	484206	1856813	2079479	2627160	2123970	2114211	3485040	1243983	1897990	2083570	3975380	3447580	2758450	304870	2737856	2663752	1609014	408047	1120190	872162	2067120	2286060	2270950	2992540	2842904	1067090	2852164	2737400	734290	27580.2	2822470	2502410	2858600	190669	3349990	2973220	2172540	1313710	3469420	793080	778020	2693210
J3KNG8	101260	217187	145450	77542	111290	142020	165900	58470	126480	189550	171020	192000	170280	216069	86048	239110	158390	211130	216810	230340	NA	251910	221500	216680	NA	144430	NA	NA	NA	NA	NA	NA	NA	NA	NA	NA	NA	NA	52602	NA	NA	NA	33659	NA	NA	NA	NA	NA	NA
J3KNL6	NA	NA	NA	NA	NA	NA	NA	NA	NA	NA	NA	NA	NA	NA	NA	NA	NA	NA	NA	NA	NA	NA	NA	NA	NA	NA	NA	NA	NA	NA	NA	NA	NA	NA	NA	NA	NA	NA	NA	NA	NA	NA	NA	NA	NA	NA	NA	NA	NA
J3KNN3	41113	88375	135673	36007	43680	61687	89102	27437	42000	35057	NA	NA	NA	NA	NA	NA	NA	NA	NA	NA	6371.7	80380	NA	109620	NA	NA	NA	NA	NA	NA	NA	NA	NA	93592	NA	NA	NA	NA	NA	NA	19199	NA	NA	NA	NA	NA	NA	NA	NA
J3KNQ1	NA	NA	NA	NA	NA	NA	NA	NA	NA	NA	NA	NA	NA	NA	NA	NA	NA	NA	NA	NA	NA	NA	65490	NA	NA	42319	NA	NA	NA	NA	NA	NA	NA	31067	NA	NA	NA	43948	NA	40479	NA	NA	NA	NA	NA	NA	NA	NA	NA
J3KNS1	32092	114400	NA	45468	54376	105320	62216	34217	56178	77612	61893	100475	57918	64304	NA	36538	77690	99297	118870	154249	NA	141580	243408	207566	71204	108810	60993	155709	102990	170039	232639	157400	74655	111700	93571	73411	10458	NA	406760	150200	32608	NA	101510	594710	29502	178291	47513	68243	23308
J3KNV1	187350	390749	342880	208803	65555	294730	26900	112480	431561	83323	75766	108479	NA	47342	35467	36727	NA	NA	NA	118150	18698	42044	NA	66835	22702	NA	32337	149964	69385	98814	144453	158066	56840	NA	NA	18386	22409	NA	NA	NA	NA	NA	NA	60475	NA	NA	173570	26656	NA
J3KNW7	NA	NA	NA	NA	NA	NA	NA	NA	NA	NA	NA	NA	NA	NA	NA	NA	NA	NA	NA	NA	NA	NA	NA	NA	NA	NA	NA	NA	NA	NA	35444	NA	NA	NA	NA	NA	NA	NA	NA	NA	NA	NA	NA	NA	NA	NA	NA	NA	NA
J3KNX4	NA	NA	44634	NA	21598	NA	NA	NA	NA	NA	NA	NA	NA	NA	NA	NA	NA	NA	NA	NA	NA	41535	NA	NA	NA	NA	NA	NA	NA	NA	NA	NA	NA	NA	NA	NA	NA	NA	NA	NA	NA	NA	56519	NA	NA	NA	NA	NA	55713
J3KNZ9	79241	NA	79309	33134	44904	73697	100880	NA	60025	50461	112025	66131	NA	37841	32441	65180	92482	166181	203524	71018	NA	61384	NA	NA	NA	40760	NA	NA	NA	42075	44095	57174	NA	NA	NA	NA	NA	NA	NA	NA	NA	47280	NA	51550	NA	NA	NA	NA	NA
J3KP15	8907382	14361880	14886140	5721417	8498440	19352290	14707903	2081123	9187096	17182334	14745199	10141914	12510749	20728651	6639423	10881397	11664585	20777850	17978628	13516576	3449321	27846430	17613367	13771182	6399327	16266830	9411750	16024890	19354200	22641908	15678630	16973416	5373091	20819344	12806103	4745577	973467.8	18083029	14604242	13821305	2512512.3	14928590	15884940	13709170	10109601	14840990	3028233	4122078	17228531
J3KP36	NA	NA	NA	NA	NA	NA	NA	NA	NA	NA	NA	NA	NA	NA	NA	NA	NA	NA	NA	NA	NA	NA	NA	NA	NA	NA	19907	NA	NA	NA	NA	NA	NA	NA	NA	NA	NA	NA	NA	NA	NA	NA	NA	NA	NA	NA	NA	NA	NA
J3KPC8	46843	NA	152401	54720	17019	52999	45582	NA	37750	74824	77257	147575	65152	36882	17472	133536	71093	104329	76857	185013	NA	85395	128263	203694	75580	129299	128141	282238	205687	236446	215041	368183	128674	201111	202172	166470	NA	363964	294359	538754	114446	489670	541842	312820	499139	334522	153934	266854	443340
J3KPD3	113698	193583	187952	123014	138063	241407	341484	59030	177430	269292	161447	140040	191307	49816	80846	130380	156173	93567	216051	360055	72205	599340	354395	236014	106657	156990	133655	345314	338590	384950	435739	538733	73194	373630	339797	179741	9986.1	365294	469140	453010	47492	319247	212470	330106	426147	245740	108668	42148	349939
J3KPF0	131810	NA	NA	NA	NA	200110	187050	NA	14688	208450	NA	313790	187080	352840	NA	NA	170610	255370	227900	367560	NA	NA	NA	NA	NA	NA	NA	NA	NA	NA	NA	NA	NA	NA	NA	NA	NA	NA	NA	56408	NA	NA	NA	NA	22980	61530	16858	24441	NA
J3KPF9	62488	NA	133988	27076	19661	85979	97929	NA	81317	37571	177909	38853	63705	149183	35256	NA	42601	97374	158816	56194	4849.1	169630	203290	88482	77057	212486	82324	171535	177729	185134	169984	306836	58432	177158	245815	73491	NA	214089	368921	331060	32242	252118	466727	294440	168239	550554	NA	54908	102155
J3KPG5	218438	250526	242648	175277	194015	556633	419665	29635	336518	446453	359073	473395	403636	624344	103662	496486	521928	957934	559302	522328	89071.7	453832	531623	662070	193688	378950	148965	456882	529219	1084680	1133173	1646153	172683	799445	656228	238654	NA	784652	781045	836726	144429.2	965315	1140948	1184901	653431	1054626	220164	320459	706412
J3KPK1	NA	NA	NA	NA	NA	NA	NA	NA	NA	NA	NA	NA	NA	NA	NA	NA	NA	NA	NA	NA	NA	NA	NA	NA	NA	NA	NA	NA	NA	NA	NA	NA	NA	NA	NA	NA	NA	NA	NA	982270	NA	28301	1180500	956890	874170	1109000	366140	383620	30322
J3KPT4	128320	179280	183270	117390	130500	201660	198380	94141	160580	195280	217300	270710	205210	508710	86907	323880	221496	288310	289660	467040	NA	179275	NA	170683	NA	23365	38282	160947	192037	330475	401870	1244284	160499	862277	300304	42228	NA	559531	190257	517591	39340	246693	262756	573729	174711	627641	NA	27697	306658
J3KQ09	68696	89444	93796	33635	55766	103990	153170	NA	51016	82568	126940	NA	104820	140080	62982	73695	93770	177140	169890	NA	NA	138430	153200	NA	NA	NA	NA	NA	NA	NA	NA	NA	NA	NA	NA	NA	NA	NA	NA	NA	NA	NA	NA	NA	NA	NA	NA	NA	NA
J3KQ26	NA	NA	NA	NA	NA	NA	NA	NA	NA	NA	NA	NA	NA	NA	NA	NA	NA	NA	NA	NA	NA	NA	NA	NA	NA	NA	NA	NA	NA	NA	NA	NA	NA	NA	NA	NA	NA	NA	NA	79816	10504	37296	NA	NA	37398	NA	NA	NA	45427
J3KQ32	6409039	9147845	13481082	5901828	7983309	16195443	13052282	2403573	8462719	12800740	13629216	8003870	9890952	15058331	6433581	7959642	9705940	16492230	17921914	10119051	2689973	16415762	17353333	8705858	4623932	10374457	7480215	9101360	12609724	16550094	18726415	15042619	4824320	16831797	13917377	3884524	737023	17789349	15882861	12170901	2724716	25131164	17962837	10966718	10298260	23041630	4870397	4956845	15001957
J3KQ45	98180	143934	55700	59171	NA	107070	NA	NA	NA	95570	58160	NA	NA	296380	NA	NA	NA	NA	NA	NA	33520	148610	NA	170322	63972	164898	91937	211530	140090	175840	783910	533270	322579	984811	609100	473454	58700	1109470	654330	1324830	330671	1617370	1275650	1747510	1186860	1193070	558413	799524	1119694
J3KQ48	509700	761750	690180	739970	485360	744410	761970	245930	674490	832710	848834	886400	789450	1160020	378110	892900	717824	1275140	992670	1450500	161509	1123063	1135667	1358533	384590	722090	394270	1219310	1097750	1356626	1418489	2107460	368591	746360	723420	497390	22857.2	1059330	733658	1613760	201875	1127800	1027430	1365800	869170	1257240	265035	642770	1077100
J3KQI1	NA	NA	821900	NA	NA	NA	NA	NA	NA	1066000	NA	NA	NA	NA	NA	904890	NA	NA	NA	NA	NA	NA	NA	61936	44556	47475	NA	247610	88804	83060	108920	408370	26173	74768	71938	79252	NA	113310	NA	175720	29357	NA	74943	146800	102470	88361	NA	NA	NA
J3KQJ1	NA	NA	23235	40281	NA	37641	NA	NA	NA	NA	123540	NA	NA	33463	NA	NA	NA	67734	117298	NA	NA	175531	260222	46652	NA	256436	NA	NA	102856	178657	150104	NA	83349	511555	140049	NA	NA	474214	397965	188720	51721	99899	119560	239590	276828	174074	NA	89486	NA
J3KQL8	105220	135090	134460	NA	127950	152730	NA	NA	152350	NA	NA	NA	190080	NA	NA	NA	NA	NA	NA	NA	40388	NA	200420	224510	55171	104330	126400	130950	191730	NA	NA	266460	NA	NA	NA	NA	NA	NA	NA	NA	NA	NA	NA	NA	NA	NA	NA	NA	NA
J3KQS5	NA	NA	NA	NA	NA	NA	NA	NA	NA	NA	NA	NA	NA	NA	NA	NA	NA	NA	NA	NA	NA	NA	NA	NA	NA	NA	NA	NA	NA	NA	NA	NA	NA	NA	NA	NA	NA	NA	NA	NA	NA	NA	NA	NA	NA	NA	NA	NA	NA
J3KR33	NA	NA	NA	NA	NA	NA	NA	NA	114430	157698	NA	42628	NA	NA	NA	49289	NA	67028	202850	NA	NA	NA	NA	44157	NA	62795	110430	124783	NA	NA	89313	NA	NA	NA	53925	NA	NA	58771	NA	100510	NA	75591	80531	81472	NA	204408	NA	NA	63610
J3KR35	114490	188180	323958	201237	159549	103610	441946	91919	305482	294100	219343	278337	304086	486529	85573	305482	304926	966644	197930	432160	176647	513247	866580	678694	287999	672330	184766	378780	733398	858650	704454	913160	241897	496370	669190	328739	59910	276130	787390	726880	264487	595310	393770	900170	486030	1382800	197816	497800	817060
J3KR44	1382200	2247810	2325250	959690	1307800	2248740	3210380	935638	1740267	2438097	2806023	2698990	2041190	2812364	1312500	2762480	2052500	2930610	3257701	3800143	697814	3264953	3042810	2332970	1070141	2208920	1425530	3717140	3066250	3752530	5029120	5618310	1077214	3233872	3024927	1581670	271180	3683250	4823510	5403510	645017	3187590	5570950	6110550	1898260	4349720	1803634	2062280	3342100
J3KR55	97402	158950	200460	76726	92050	182485	230013	33855	96576	97373	227306	196683	58599	139650	68930	254502	60549	214627	297601	380177	45317	315482	349693	359676	116635	217916	165922	415616	280020	337426	518302	601795	105292	243994	306364	137889	NA	241142	453949	540820	54868	371173	357890	564200	234892	386379	119660	162193	220186
J3KR72	388196	485098	540499	329707	388932	597256	504586	119617	371019	541594	565285	626015	494897	671077	234375	773764	552546	1210436	539878	831281	216755	1236313	707468	816972	311472	482827	297160	702388	693954	879461	511035	794777	286936	366468	543577	147152	13228	680911	301304	759511	119070.3	715700	480085	555223	413882	457340	116590	268160	568851
J3KR97	524720	439351	400539	551282	370217	910423	953955	118568	452627	572516	565198	457159	745185	934743	308207	672174	525362	829979	800274	1213842	224050.6	661969	976120	814066	352935	679425	354147	1467574	793460	887341	1531652	1359095	187248	826000	537204	281476	56469	945697	1058111	1028930	234444	1092200	1360566	1159505	936310	1366245	390806	670617	1301782
J3KRJ4	NA	NA	52879	NA	NA	NA	NA	NA	NA	NA	NA	51563	NA	NA	NA	NA	NA	NA	NA	NA	NA	NA	NA	NA	NA	NA	NA	NA	62593	52130	94281	57430	NA	NA	72984	NA	NA	NA	NA	NA	NA	NA	NA	NA	30846	NA	NA	NA	NA
J3KS15	281989	530420	324970	211913	284572	417320	305900	76746	138300	327080	297440	345531	518470	133740	114681	332070	263070	460550	225890	692420	304532	1693230	1543470	994480	554029	766720	466680	1416880	1599670	2318320	1878380	2489280	631579	1482290	972070	481560	86588	1558060	837660	2557800	772929	876310	1326580	1188280	1568790	1071390	279470	488930	1113950
J3KS22	158556	235202	209474	154151	145010	152655	268456	67708	140608	126544	235863	167388	NA	140269	122495	121672	90244	244710	348184	171976	38143	146113	71491	42870	NA	123326	58417	325337	126008	736515	635299	375638	129030	62549	330333	21374	30311	312560	395083	286477	103412	635332	297717	339670	414127	657951	155343	291922	482435
J3KS25	NA	NA	NA	NA	NA	NA	NA	NA	NA	NA	NA	NA	NA	NA	NA	NA	NA	NA	NA	NA	NA	NA	NA	NA	NA	NA	NA	NA	NA	NA	NA	NA	NA	NA	NA	NA	NA	NA	NA	NA	NA	NA	NA	NA	NA	NA	NA	NA	19054
J3KSH1	NA	NA	NA	NA	NA	NA	NA	NA	NA	NA	NA	NA	NA	NA	NA	NA	NA	NA	NA	NA	NA	NA	NA	NA	NA	NA	NA	NA	NA	NA	NA	NA	NA	NA	NA	NA	NA	NA	NA	58403	NA	NA	NA	36381	NA	NA	NA	NA	NA
J3KSJ4	NA	NA	NA	NA	NA	NA	NA	NA	NA	NA	NA	36892	NA	NA	17789	36426	NA	NA	NA	NA	NA	NA	21141	NA	12874	NA	NA	NA	NA	NA	NA	53103	NA	NA	NA	NA	NA	NA	NA	39181	NA	NA	29453	NA	NA	NA	NA	26661	NA
J3KSZ8	86553	65688	117629	28760	89201	171552	125811	29948	115048	123993	156997	130018	38873	133379	64051	138009	119823	202874	187208	175064	34226	204259	182228	220765	39077	152777	99948	130817	84400	120880	104720	121750	50271	123430	91461	36318	NA	95478	93261	133340	29743	55931	136665	115100	NA	99780	23979	47131	83150
J3KTF8	1716350	4536380	3675440	477340	1264240	3059670	3937500	420586	1745330	2925080	3814820	737520	1341670	4102520	1495850	845170	1615080	3795510	3329800	1256610	556505	604050	1352540	1035368	687055	2642370	1983176	2116920	2654550	4096380	5382050	1754210	984753	4873400	4178847	531455	201942	5018256	4456460	1741940	759453	4609950	5649401	1925680	2007985	6270808	1499809	604383	3302575
J3KTJ8	NA	NA	NA	NA	NA	NA	NA	NA	NA	NA	NA	NA	NA	NA	NA	NA	NA	NA	NA	NA	NA	NA	NA	NA	NA	NA	NA	NA	NA	NA	NA	NA	NA	NA	NA	NA	NA	NA	NA	NA	NA	NA	NA	NA	NA	NA	NA	NA	NA
J3KTL2	6744999	15625170	14933498	7643395	8597730	18224909	14624025	4935883	11170594	17130111	15463370	14865905	9053116	13356489	5782798	10281250	8994617	23827920	19907139	17892563	4188650	25745479	21916477	18053193	7649282	17822434	9227996	21099189	15182495	31105977	27794252	29559890	7761105	29816787	18340584	9239743	1137407.5	28988800	20314601	27916400	4943955	23468286	16631203	22185860	16206180	27077120	5394649	9749092	18557730
J3KTN0	NA	NA	NA	NA	NA	NA	NA	NA	NA	NA	NA	NA	NA	NA	NA	NA	NA	NA	NA	NA	NA	NA	NA	NA	NA	NA	NA	NA	NA	NA	NA	NA	NA	NA	61891	NA	NA	NA	106690	NA	NA	NA	NA	NA	NA	NA	NA	NA	NA
J3KTR5	NA	NA	NA	NA	72632	117910	NA	NA	NA	NA	NA	NA	109640	NA	NA	136870	NA	130840	NA	156220	NA	NA	NA	103120	NA	NA	NA	NA	NA	NA	NA	NA	NA	NA	NA	NA	NA	NA	NA	NA	NA	NA	NA	NA	NA	NA	NA	NA	NA
J3QK89	1983708	3112621	3122190	1360219	1628615	3664126	3551320	783189	2612570	3384660	3224903	3647910	3274620	4801430	1625760	3725190	2721963	4295980	4114200	4676360	825951	4963911	3361180	3523720	1432443	2029377	1275311	3146189	3054262	3905594	3849055	5483972	1154508	4494749	3056374	1618796	183054.2	4881329	3147950	6324768	792921	5650973	6006848	5921060	3810257	5599633	1029467	1764516	4821822
J3QKP0	726370	273460	1460120	1040570	890620	332885	1022800	427682	798790	699950	940600	634330	494616	515680	485663	229370	633320	337450	420940	396274	142881.2	NA	534660	172400	169392	174830	319602	262015	383878	146740	346370	321377	183965	NA	99409	117871	15035	81083	152090	100840	63935	121250	59756	88863	NA	NA	87496	52228	86591
J3QKR4	NA	NA	NA	NA	NA	NA	NA	NA	NA	NA	NA	NA	NA	NA	NA	NA	NA	NA	NA	NA	NA	NA	NA	NA	NA	NA	NA	NA	NA	NA	NA	NA	NA	NA	NA	NA	NA	NA	NA	NA	NA	NA	NA	NA	NA	NA	NA	NA	NA
J3QL06	NA	NA	NA	NA	NA	NA	NA	NA	NA	NA	NA	NA	NA	NA	NA	NA	NA	NA	NA	NA	NA	NA	NA	NA	NA	NA	NA	NA	NA	NA	NA	NA	NA	NA	NA	NA	NA	NA	NA	NA	NA	NA	NA	NA	NA	NA	NA	NA	NA
J3QL56	79152	106000	254492	66033	165670	279144	199708	45899	343904	516240	244534	111510	97398	705670	45431	130630	276666	548020	556550	397620	133857	371910	466380	427221	434666	178220	161312	252620	231450	290960	313060	354260	106680	1004760	689800	129920	82703	1460197	937670	405110	325427	1503870	486050	150410	398800	1376510	175986	207860	1503190
J3QL71	NA	NA	NA	NA	NA	NA	NA	NA	NA	NA	NA	NA	NA	94506	NA	NA	NA	NA	NA	NA	NA	NA	NA	NA	NA	NA	NA	NA	NA	NA	NA	155630	NA	NA	NA	NA	NA	NA	NA	NA	NA	NA	NA	124390	NA	NA	NA	NA	NA
J3QLM1	NA	NA	NA	NA	NA	NA	NA	NA	37353	NA	NA	NA	NA	NA	NA	NA	NA	NA	NA	NA	NA	NA	NA	NA	NA	NA	NA	NA	NA	NA	NA	NA	NA	NA	NA	NA	NA	NA	208000	NA	NA	NA	69289	NA	NA	NA	NA	NA	NA
J3QLS3	1408732	1383437	978622	501817	1231646	1227611	1966353	344637	917378	1537747	1209273	1216733	1954904	1922533	1348054	3076382	1771013	2770393	1894037	2305937	568443	2468438	2347578	2705542	927196	2047855	1761142	3230703	2731420	3537252	3236829	4739062	1077636	2805557	1967021	1125631	147212	2829203	2809023	3963923	728538	3227656	3157210	3979817	2382880	3901316	920463	1561867	1603210
J3QQ67	50224885	65130056	63447855	51192329	41525063	64603827	70652130	22981135	46800020	80187855	74693112	71142419	55400950	78590980	32548579	75874607	65580760	98970442	96802370	92071515	19547005.9	111284088	92056403	79305696	33092939.2	65404540	47006242.7	84786610	91525050	122056225	111773852	133296756	29539259	108998202	67626170	34422526	5678882	105375807	91371049	115708006	24033737	111621903	117254130	122597480	99912628	134164080	29617977	52004355	110221227
J3QQJ0	574958	528320	752632	215774	620453	793230	722310	128164	578840	595659	812680	866790	520287	634273	287541	357200	511000	1296200	703338	174790	82677	584510	1077904	741630	334056	572477	411013	881520	692075	1087732	883483	1331972	202690	814171	623223	239062	29206	975550	774173	916909	149849	791454	1015547	988980	711595	1352093	163390	434867	877650
J3QQJ5	263629	93135	322124	96690	111296	2204417	6196830	1817951	173147	5784245	174651	159247	274224	247541	2658123	230314	330648	180786	6428744	4348713	1485826	8136019	5947605	3938454	2666253	4374990	3640596	5742601	5718528	7954789	7859573	7636006	2355336	7701492	4911622	2706088	457092.4	584665	413439	6628912	2136674	517532	596764	684569	588243	466520	246658	404954	767537
J3QQK6	NA	NA	NA	NA	NA	32585	NA	NA	NA	NA	NA	NA	NA	NA	NA	NA	NA	52345	43541	NA	NA	45844	NA	NA	NA	58739	NA	45447	55704	47337	64688	52025	32375	94835	34433	19156	NA	119724	40484	NA	19784	52487	NA	NA	NA	47903	32082	NA	107653
J3QQM5	374566	357600	545687	152520	221329	882480	821725	88046	591990	881783	833875	777759	633909	926980	362498	720369	609922	1300434	1098483	993981	77038	1461083	1473658	1258020	391913	936143	773039	1122370	1171030	1691959	1760914	2450344	664627	871460	1513477	566039	32921	2142457	1984090	2166260	374489	1615290	1785170	1558010	1228550	1689870	406434	347215	1324370
J3QR01	NA	NA	149750	62851	71958	NA	97104	50137	100520	120220	124680	NA	NA	138020	76512	166010	97771	NA	NA	NA	NA	NA	NA	NA	NA	NA	NA	NA	NA	NA	NA	NA	NA	NA	NA	NA	NA	NA	NA	NA	NA	NA	NA	NA	NA	NA	NA	NA	NA
J3QR07	422285	484786	680358	252173	391032	529104	742810	186699	458130	685665	576379	604190	399077	455944	192702	347482	396052	720633	579347	432012	233466	1239790	898059	720360	369702	575282	269529	920999	983960	1312880	1153280	787200	370475	1112762	744660	375962	50351.4	892240	781190	510868	135516	692378	1138221	863265	992234	1070670	337994	553168	1015090
J3QR09	20653375	35324863	29148824	14016316	17643955	38278235	35633292	10027580	21916369	33427078	37010143	31629534	25618880	50275224	18982192	38750602	36152366	52133371	55661436	50875240	8411257	62693620	55321595	44715988	19429611	38764608	28716124	54618950	51235660	71744430	68902950	75752623	20757637	66747087	43312514	21924917	3330254.6	74948680	54318558	52256551	13046487	61288246	60721070	65623620	47144250	69401648	16761862	30302962	61991010
J3QR44	986449	1148189	1318623	741058	934057	1256168	1352518	350660	1343952	1546097	1507137	1668142	1576549	2056673	685586	1318124	1354840	1909310	1555136	2391441	439697	2238430	1960699	1848450	804495	1168903	800967	2567158	2182877	3581029	3070558	3719648	785338	3302912	2080363	1074063	113091	3555821	2827411	4395756	468960	3713211	3074042	4064569	2678427	4244178	746730	1113093	2330304
J3QR65	NA	NA	NA	NA	NA	NA	NA	NA	NA	NA	NA	NA	NA	NA	NA	NA	NA	NA	NA	NA	NA	575510	NA	85555	NA	44817	42122	NA	79892	NA	127530	172950	165960	NA	42922	NA	47470	659810	183807	287020	39568	175480	147580	163840	118480	145140	174735	61092	147570
J3QRK9	19765	34591	23381	NA	NA	NA	NA	NA	25072	12848	NA	36472	NA	NA	NA	NA	NA	NA	27305	NA	NA	NA	NA	NA	NA	NA	NA	NA	NA	NA	NA	NA	NA	NA	NA	NA	NA	NA	NA	NA	NA	NA	NA	NA	NA	NA	NA	NA	NA
J3QRM9	NA	NA	NA	NA	NA	NA	82235	NA	42501	38734	48968	62207	51699	97288	NA	79551	37660	NA	63685	122280	NA	95961	98162	102180	NA	NA	40188	157210	118680	156600	131870	221650	40366	150890	NA	42942	NA	170050	171040	163720	26393	145960	154460	199150	140080	209310	30595	60133	140920
J3QRS3	7681660	9877980	11810590	7419466	8308139	13444859	11611073	4126968	8653489	10534907	10029038	14802179	9566353	11224328	4614996	13582075	10419110	14527648	13888790	20420489	2846598	17929248	13869385	18500336	6286510	10072436	7272166	25608505	18016058	18510323	20889553	35900550	7805147	19929061	13669103	10605754	996743.7	21304462	20477338	31466450	4798626	22530902	23558990	31484111	18512977	27971268	5901580	13184404	22933406
J3QRS9	1271142	1435838	1517903	545637	887424	1589205	1582060	363584	1354678	1628267	1423254	984494	1361790	2295510	1021256	1116330	1015825	1952492	1741467	1174239	367185	2977112	2533510	1443880	957158	2226845	1262108	1833870	2565350	1055680	883960	681720	408900	1113930	639460	151720	89188	1169500	2294880	2059440	769230	902910	954740	1986190	2251170	3952780	372010	348980	2604860
J3QRU4	NA	233080	248924	NA	56368	324060	225990	NA	96608	82890	NA	90035	NA	69043	NA	NA	NA	169660	135880	107520	NA	NA	NA	NA	NA	NA	NA	NA	NA	187530	223520	233750	27894	178410	175040	147745	NA	217530	130500	296460	NA	NA	NA	NA	NA	275410	46123	NA	NA
J3QRZ6	NA	NA	NA	45336	NA	127340	124650	26115	62962	NA	NA	95775	60623	107140	48641	31456	104730	171600	136390	NA	NA	231750	187140	161830	72047	97148	97334	222600	156750	229650	216340	303180	66773	167370	187960	80019	NA	206530	181610	241050	41613	228770	243030	229190	149480	NA	76439	91945	212330
J3QS48	NA	NA	NA	NA	NA	696050	607730	265710	NA	707900	651620	NA	NA	NA	NA	NA	626920	835780	NA	1075700	178780	1045100	913500	1090500	346860	703350	453920	1129800	855340	1292600	1176800	1737700	353390	1119300	759290	483580	65543	1081100	930220	1232300	270540	1328700	1038100	1365300	NA	1398800	NA	486340	NA
J3QT10	NA	NA	53537	NA	NA	NA	NA	NA	NA	NA	NA	NA	NA	NA	NA	NA	NA	NA	NA	NA	NA	NA	NA	NA	NA	NA	NA	NA	NA	NA	NA	NA	NA	NA	NA	NA	NA	NA	NA	NA	NA	NA	NA	NA	NA	NA	NA	NA	NA
J3QT87	NA	NA	NA	NA	NA	NA	NA	NA	NA	NA	NA	NA	NA	NA	NA	NA	NA	NA	NA	NA	NA	NA	NA	NA	NA	NA	NA	NA	NA	NA	NA	NA	NA	NA	NA	NA	NA	NA	NA	NA	NA	NA	NA	NA	NA	NA	NA	NA	NA
J3QTA2	NA	70181	NA	51775	20951	253722	179080	NA	NA	95275	43717	NA	41914	NA	49203	NA	NA	40991	45199	NA	NA	99473	65342	NA	23490	122177	167770	172372	26516	316918	276933	NA	36364	164305	93725	43518	NA	NA	102130	52898	18016.7	52356	79852	NA	43169	NA	42249	27976	136893
J3QTB2	NA	NA	NA	NA	NA	22445	NA	NA	NA	NA	NA	NA	NA	NA	NA	NA	NA	NA	NA	NA	NA	NA	NA	NA	NA	NA	NA	875070	666780	NA	928890	1184100	NA	60036	NA	426410	NA	NA	NA	1417100	NA	1304900	1567200	1137300	NA	1019300	457960	811420	NA
J9JIC5	52415	92244	59631	65762	45951	54950	126394	8742.1	22737	64049	51586	57111	34253	57601	24247	67344	38762	25985	122994	165633	16993	178963	129513	105427	23521	124142	47108.8	117721	84606	279517	175865	200750	17216.5	30169	42010	31498	NA	115297	176093	132450	NA	124273	208691	202154	142176	285021	49693	115315	232412
J9JIE6	1241770	1706750	1812780	1500710	951050	1402460	1884000	523076	784750	1597850	1621580	2052850	1314790	1239880	744787	2260320	1268880	1323750	1706000	1872350	302522	1222298	1954750	1382660	505840	931400	655440	2403950	1388110	1226420	1047070	1395940	114940	309850	650730	135750	51026	326020	766300	2393180	89749	348680	1340650	1888440	255550	390080	102000	181450	591550
K3W4U1	NA	NA	NA	NA	NA	NA	53682	NA	NA	30102	NA	NA	NA	NA	NA	NA	NA	NA	58756	NA	NA	NA	NA	42718	NA	NA	NA	68669	68645	NA	156350	142010	NA	NA	NA	NA	NA	NA	NA	91508	NA	56779	NA	151300	67060	NA	NA	NA	NA
K4DI92	91667	56674	146824	59067	65140	177428	138047	37260	99124	138960	156216	178964	128833	139765	47620	177788	110961	179573	224403	223948	37496	222565	187955	233720	47306	42074	NA	NA	NA	363210	162380	225280	51965	111970	122340	63728	15867	303640	313212	409910	42943	NA	NA	NA	114900	NA	NA	NA	NA
K4DI93	418387	432252	590046	384354	483591	488115	663835	209186	424000	674340	463172	788327	644016	624849	260336	689725	466364	702643	588400	811428	178420	830741	731954	690418	339882	458011	358014	1042549	837546	751886	964633	970925	256349	670730	452170	514138	90708	1309290	1162677	1326125	337845	1231760	1272270	1222824	1082891	1309210	347817	663194	1226460
K4DIA0	NA	NA	NA	NA	NA	NA	NA	NA	NA	NA	NA	NA	NA	NA	NA	NA	NA	NA	NA	NA	NA	NA	NA	NA	NA	NA	NA	NA	NA	NA	NA	NA	NA	NA	NA	NA	NA	NA	NA	NA	NA	NA	NA	NA	NA	NA	NA	NA	NA
K7EIE6	NA	NA	NA	NA	NA	NA	NA	NA	NA	NA	NA	NA	NA	NA	NA	NA	NA	NA	NA	NA	NA	NA	NA	NA	NA	NA	NA	NA	NA	NA	NA	NA	NA	NA	NA	NA	NA	NA	NA	NA	NA	NA	NA	NA	NA	NA	NA	NA	NA
K7EIG1	517828	733095	782316	379349	498183	734847	786798	214733	647902	817738	926475	776530	764906	1127730	474319	883179	791149	962488	1095340	1064763	200760	597140	NA	NA	NA	NA	NA	NA	NA	NA	602130	641240	204350	474060	431990	186280	33948	616720	513430	544400	153360	1469000	1284400	1983280	1189780	1530140	208080	798150	597460
K7EIJ0	NA	70110	NA	18810	NA	NA	58820	NA	26608	NA	48321	NA	NA	NA	NA	NA	NA	59636	56769	NA	NA	NA	NA	NA	NA	NA	NA	NA	NA	NA	NA	841080	NA	NA	NA	163800	8744.1	NA	525620	659350	NA	407270	476250	666070	341270	444230	113610	230720	NA
K7EIU8	45839	46254	78599	23085	23263	NA	59023	10425	69858	NA	NA	NA	NA	31027	NA	24235	NA	306459	NA	56599	NA	173522	116407	95928	NA	23831	NA	90102	207389	220587	116019	122180	NA	80354	106310	24693	3962.3	232263	65918	183230	17416	91107	240323	55800	140411	57728	47956	22924	17870
K7EIY1	NA	NA	NA	NA	NA	NA	68093	NA	24107	63321	67454	44471	NA	90556	NA	37765	34289	133220	83789	49360	27695	216530	189120	90095	76119	200235	135992	76128	127390	180970	453850	126310	65185	NA	95913	45423	9038.3	400070	476225	112910	20740	542760	479360	116750	106080	212180	106010	40575	147350
K7EJB5	NA	NA	NA	NA	NA	NA	NA	NA	NA	NA	NA	NA	NA	NA	NA	NA	NA	NA	NA	NA	NA	NA	NA	NA	NA	NA	NA	NA	NA	NA	NA	NA	NA	NA	NA	NA	NA	NA	NA	NA	NA	NA	NA	NA	NA	NA	NA	NA	NA
K7EJH0	78449	188475	165533	317010	83426	117376	76097	71935	54824	162999	99972	206144	280575	52553	141274	67071	NA	55138	234987	299672	21038	222447	169717	228348	52761	220589	243374	322420	323236	441730	186586	816219	24635	90575	173871	252802	30102	288225	566044	530330	19015	609694	366440	181531	153967	778430	227905	317205	389970
K7EJH8	NA	77283	60924	31939	NA	NA	64494	NA	31260	48794	65785	95102	48548	53024	NA	60409	58275	102080	NA	91566	NA	102040	NA	72256	NA	NA	NA	104550	53596	143560	90994	143000	NA	98595	NA	NA	3873.3	NA	77780	141780	NA	NA	74364	66207	44748	73216	14957	NA	NA
K7EK00	41861	56636	40932	NA	50762	NA	47208	NA	42766	48007	NA	70535	38577	NA	NA	NA	NA	49827	32817	51757	27923	268888	214437	259711	98994	141940	85498	74071	77975	276440	286462	99535	107680	259210	117040	120107	13548	285159	248510	375140	81772	233190	413860	395160	224099	379620	68363	157544	444530
K7EK07	612670	1092880	1151530	567600	649120	927540	955570	333930	675690	1215300	1257250	918340	731940	1273170	486330	1221800	987430	1709160	1928050	1553800	347693	1790550	2158530	1260300	550910	1259950	830870	2578930	1603040	2540510	2654400	3707150	660914	1933720	928070	669174	110790	1731799	1713410	3171800	438552	6632500	3899000	2015315	1270622	1325100	429980	745040	1303650
K7EK91	NA	NA	NA	NA	NA	NA	NA	NA	NA	NA	NA	NA	NA	NA	NA	NA	NA	NA	NA	NA	NA	NA	NA	NA	NA	NA	NA	NA	NA	NA	NA	NA	NA	NA	NA	NA	NA	164270	290960	472950	52734	336910	297780	499200	228990	176720	46451	210850	253440
K7EKB6	NA	NA	NA	NA	NA	NA	NA	NA	NA	NA	NA	NA	NA	NA	NA	NA	NA	NA	NA	NA	NA	NA	NA	NA	NA	NA	NA	NA	NA	NA	NA	NA	NA	NA	NA	NA	NA	NA	NA	NA	NA	NA	NA	NA	NA	NA	NA	NA	NA
K7EKE6	10742969	17703310	18484255	12846896	10471675	19880854	17182642	4989818	12273287	16719660	17798015	16015428	16961313	24391177	7420951	19919919	17053109	26741864	24518234	22730055	4102389.9	27021402	22107955	23041463	8998235	20430825	12060956	27966918	23358878	29967542	24638269	36712502	7881791	26053234	17212661	9316287	1116179.2	29570779	20036123	28872796	5362578	26075487	23096412	27284345	19484869	35429025	7563443	11830160	22687541
K7EKI8	NA	7498120	NA	NA	371340	113130	NA	NA	NA	NA	NA	NA	NA	NA	18702	NA	NA	372740	66378	NA	NA	512080	NA	NA	NA	184430	NA	NA	NA	81526	NA	NA	61544	NA	41095	47614	11459	NA	NA	NA	NA	NA	NA	NA	NA	45981	128314	NA	NA
K7EL68	NA	NA	36001	25865	NA	NA	49331	NA	NA	NA	NA	NA	NA	NA	NA	39038	29495	NA	38016	42421	NA	NA	NA	60892	NA	NA	NA	60763	NA	NA	NA	NA	NA	NA	NA	NA	NA	NA	NA	NA	NA	NA	NA	NA	NA	NA	NA	NA	NA
K7ELH8	46091	71379	77189	NA	78558	NA	177290	NA	111420	85776	80735	NA	NA	198010	47252	53825	78807	432540	128660	NA	21294	141030	49082	NA	48172	69475	NA	NA	241650	178430	191180	NA	NA	149660	NA	NA	NA	179780	67363	77038	NA	NA	NA	84892	244270	NA	NA	NA	298630
K7ELL7	1402633	2557060	2298450	702538	533555	815736	965985	134358	1481025	1764120	2490717	1644611	1382820	3215931	1133206	1786818	2428912	3866808	4305180	864969	205466	3895347	2307185	1143863	673972	3450977	1928918	2161978	3832321	3158738	5183820	1799215	1023143	3803590	3567630	436583	110323.8	3298640	4339230	2305200	274632	4918235	4935090	1485101	2352118	2225717	756174	464158	1680161
K7ELP8	NA	NA	NA	26393	17107	18426	NA	NA	NA	NA	NA	NA	NA	32741	NA	NA	NA	NA	NA	NA	NA	NA	NA	26510	NA	NA	NA	28954	NA	NA	NA	75737	NA	305160	NA	15415	NA	NA	1076200	55712	NA	NA	42929	57581	8267	NA	NA	23455	NA
K7ELQ9	958040	1648570	1646067	964490	989709	1268530	1897843	528806	1265270	1713930	1964580	1966100	1379670	2503600	864450	2008600	1468220	396780	2140350	2481621	335425	2964160	2440888	1854820	800356	1692911	1280505	2306710	2043367	3029448	2860465	3292010	819930	2331115	2277433	969350	125950	3288022	2627890	3397880	576575	2583260	2588953	3140110	1839190	2993556	879116	1240848	2832250
K7ELY0	NA	NA	NA	NA	NA	NA	NA	NA	NA	NA	NA	NA	NA	NA	NA	NA	NA	81287	NA	NA	NA	NA	NA	NA	NA	NA	NA	NA	NA	NA	NA	NA	NA	NA	NA	NA	NA	NA	NA	NA	NA	NA	NA	NA	NA	NA	NA	NA	NA
K7EM18	867518	2279170	3381770	791160	859974	3301922	2714390	86319	2033405	2332780	2873080	2018613	2107802	3689130	1569177	2938867	1715400	3547410	3048532	3421100	174059	5115980	3111610	2488036	862959	2257922	2077614	2237960	3212226	4160729	4278210	553560	1145997	4188830	4391344	1117094	85557	5514310	2885770	3004260	236010	5163670	4847125	2875870	2228210	6400650	1486740	1349200	3165290
K7EM38	319320	315670	660800	314880	984580	752550	135170	70688	455490	140040	135390	202490	723560	2434500	777370	158200	477530	1673500	7565800	30127	NA	NA	NA	NA	NA	NA	NA	NA	NA	NA	NA	NA	NA	35537000	NA	NA	NA	NA	NA	NA	NA	NA	5306000	NA	NA	NA	NA	NA	NA
K7EML3	NA	25835	33177	NA	NA	18252	NA	NA	20651	NA	21778	NA	24290	28300	NA	NA	16079	NA	NA	NA	NA	NA	NA	15632	NA	28933	NA	NA	NA	NA	33879	NA	NA	NA	NA	NA	NA	30548	NA	NA	NA	NA	26286	NA	15082	NA	NA	NA	28834
K7EMR4	NA	NA	NA	NA	NA	NA	NA	NA	NA	NA	NA	NA	NA	NA	NA	NA	NA	NA	NA	NA	NA	NA	NA	NA	NA	NA	NA	NA	NA	NA	NA	NA	NA	NA	NA	NA	NA	NA	NA	NA	NA	NA	NA	NA	NA	NA	NA	NA	NA
K7EN33	NA	NA	NA	NA	NA	NA	NA	NA	NA	NA	NA	NA	NA	NA	NA	NA	NA	NA	NA	NA	NA	NA	NA	NA	NA	NA	NA	NA	NA	NA	NA	NA	NA	NA	NA	NA	NA	NA	NA	NA	NA	NA	NA	NA	NA	NA	NA	NA	NA
K7ENA8	NA	NA	NA	NA	NA	NA	NA	NA	NA	NA	NA	NA	NA	NA	NA	NA	NA	NA	NA	NA	NA	NA	NA	NA	NA	NA	NA	NA	NA	NA	NA	NA	NA	NA	52869	NA	NA	NA	NA	NA	NA	NA	NA	NA	NA	NA	25737	NA	NA
K7ENE5	NA	NA	NA	NA	NA	NA	NA	NA	NA	NA	NA	NA	NA	NA	NA	NA	NA	NA	NA	NA	NA	NA	NA	NA	NA	NA	NA	NA	NA	NA	NA	NA	NA	NA	NA	NA	NA	NA	NA	NA	NA	NA	NA	NA	NA	NA	NA	47070	NA
K7ENI6	172041	183770	283260	92390	131853	408960	146020	24320	47991	125070	NA	64606	74668	197560	48941	102610	NA	257540	166490	119620	18812	290520	168290	NA	41777	NA	NA	NA	NA	NA	NA	NA	51463	NA	NA	NA	NA	206080	159720	197650	42969	NA	202410	189420	169240	255200	71164	107810	211460
K7ENL9	121414	68015	165833	54143	58976	85016	130175	19473	57865	101211	121731	136824	185068	150779	NA	71806	35698	140940	123711	127243	27004	129444	136888	237025	19347	115407	58349	260430	243634	159891	213697	261334	42813	150618	196573	NA	5513.6	240930	219240	322114	28544.6	169991	300293	228625	181950	377561	60374	22917	331873
K7EP32	NA	18927	NA	NA	NA	NA	NA	NA	NA	NA	NA	NA	NA	NA	NA	NA	NA	NA	NA	NA	NA	NA	NA	NA	NA	NA	NA	NA	92364	19472	107870	NA	NA	NA	36612	NA	NA	120157	51501	223384	NA	NA	27071	245163	27997	227379	NA	20685	138315
K7EP59	NA	NA	NA	NA	NA	NA	NA	NA	NA	NA	NA	NA	NA	NA	NA	NA	NA	NA	39644	NA	NA	NA	NA	NA	NA	NA	NA	NA	NA	NA	NA	NA	NA	NA	NA	NA	NA	NA	NA	117190	NA	41679	NA	42056	NA	NA	NA	NA	NA
K7EP90	202859	152140	125790	243050	177581	381370	250376	38228	156458	273923	149700	113360	180535	228920	78411	80681	165792	350018	296775	197001	82651	373420	334503	126110	131625.8	307363	202030	301013	372351	436250	475253	416420	71303	545833	549704	75172	45648	1244220	944712	639980	174104	1158070	1431980	127100	749176	1234130	242018	363321	1186280
K7EPA3	NA	NA	NA	NA	NA	NA	NA	NA	NA	NA	NA	NA	NA	155760	NA	NA	NA	NA	NA	NA	NA	NA	NA	NA	NA	NA	NA	NA	NA	NA	NA	NA	NA	NA	NA	36905	NA	170710	151820	206630	NA	165840	208770	NA	106210	154980	NA	NA	128690
K7EPJ2	NA	NA	NA	NA	NA	NA	NA	NA	NA	NA	NA	NA	NA	NA	NA	NA	NA	NA	NA	NA	NA	NA	NA	NA	NA	NA	NA	NA	NA	NA	NA	NA	NA	NA	NA	NA	NA	NA	NA	20559	NA	NA	NA	NA	NA	NA	NA	NA	NA
K7EPJ5	NA	NA	NA	NA	NA	NA	NA	NA	NA	NA	NA	NA	NA	NA	NA	NA	39293	NA	NA	NA	NA	NA	NA	NA	NA	NA	NA	NA	NA	NA	NA	NA	NA	NA	NA	NA	NA	NA	NA	NA	7028.2	NA	NA	NA	NA	NA	NA	NA	NA
K7EPQ7	NA	NA	NA	NA	NA	NA	NA	NA	NA	NA	NA	NA	NA	NA	NA	NA	NA	NA	NA	NA	NA	60625	52392	NA	NA	NA	NA	NA	NA	NA	90752	119090	NA	77410	NA	NA	NA	108060	NA	86034	NA	54998	47892	87040	NA	86619	NA	NA	NA
K7EPS8	NA	NA	NA	NA	NA	212890	NA	88419	NA	NA	NA	NA	NA	NA	212020	NA	210880	NA	NA	NA	53817	NA	NA	NA	NA	NA	NA	NA	NA	412040	NA	NA	95256	NA	NA	NA	NA	392550	NA	488890	79907	366380	NA	395390	289590	318910	128570	190180	415690
K7EQ02	934182	1024500	841900	396535	392636	1976880	843011	164231	473507	902699	895223	454308	900878	1177607	357669	545620	674547	2470210	1650280	692160	164736	4118710	2703424	908293	378729	2350770	839647	1178090	2804949	4524070	3433802	2134643	414110	4181730	2449360	667645	51040.4	4676204	3373721	2516700	293318	3782220	3474291	2331946	2296088	4734523	365982	472452	2904850
K7EQE4	NA	NA	NA	NA	NA	NA	NA	NA	NA	NA	NA	NA	NA	NA	NA	NA	NA	NA	NA	NA	NA	NA	NA	NA	NA	NA	NA	NA	NA	NA	NA	NA	NA	NA	NA	NA	NA	NA	45946	NA	NA	NA	NA	NA	NA	NA	NA	NA	NA
K7EQG1	56218	100930	102580	29876	50728	108680	106370	17269	56278	100650	105793	46120	78575	181929	63478	45516	74531	209852	179472	NA	21550	127190	158078	NA	43738	73401	53470	NA	NA	145540	172602	118250	39583	NA	23426	30396	7791.5	160320	191300	150130	32344	126800	495030	NA	106090	297940	45682	83792	193130
K7ER39	NA	NA	NA	NA	NA	NA	NA	NA	NA	NA	NA	NA	NA	NA	NA	NA	NA	NA	NA	NA	NA	NA	NA	NA	NA	NA	NA	NA	NA	NA	NA	NA	NA	NA	NA	NA	NA	NA	NA	NA	NA	NA	NA	NA	NA	NA	NA	NA	NA
K7ER90	24811	NA	41996	127340	42984	48974	NA	NA	28121	51595	27199	36287	36717	113960	28023	46366	39954	NA	185430	35044	11418	158040	NA	37673	15527	NA	33230	51358	58713	47238	44432	NA	21737	1014760	152400	10219	NA	53835	55707	39338	18084	NA	295340	NA	40454	NA	23920	22916	58972
K7ER94	NA	NA	NA	NA	NA	NA	NA	NA	NA	NA	NA	NA	NA	NA	NA	NA	NA	NA	NA	NA	NA	NA	NA	NA	NA	NA	NA	NA	NA	NA	NA	NA	NA	NA	NA	NA	NA	NA	NA	NA	NA	NA	NA	NA	NA	NA	NA	NA	NA
K7ERC8	NA	NA	39264	NA	NA	58217	45460	NA	29817	39764	35726	NA	33190	NA	NA	NA	NA	57173	60173	37862	NA	NA	NA	NA	NA	55884	NA	56597	62257	NA	69993	38520	NA	65822	NA	17143	5076.6	91631	63735	NA	NA	83541	87967	NA	73784	86966	NA	NA	84886
K7ERP4	74043	152649	131744	48458	80565	168709	159675	NA	83510	67464	108599	97022	NA	70691	27145	37889	48410	118720	197814	157747	18348	243540	177067	192792	58494	154511	105261	178064	209078	267621	236894	NA	34042	NA	56126	29782	NA	187390	NA	107980	NA	NA	NA	NA	NA	NA	NA	48418	162660
K7ERW8	NA	NA	NA	NA	NA	NA	NA	NA	NA	NA	NA	NA	NA	NA	NA	NA	NA	NA	NA	NA	NA	NA	NA	NA	NA	NA	NA	NA	NA	NA	NA	NA	NA	470630	NA	242900	93444	636370	NA	1107600	NA	666950	NA	NA	NA	NA	NA	432280	NA
K7ES11	NA	NA	NA	28299	NA	NA	NA	NA	34104	38442	NA	NA	71058	68478	NA	58094	40142	NA	NA	61814	NA	NA	NA	61736	NA	NA	NA	NA	NA	NA	108690	NA	NA	55395	NA	29747	NA	69181	NA	96588	NA	NA	NA	120600	60448	75476	NA	NA	91490
K7ES61	1474164	1838673	1944024	1478957	1395611	3161275	2516039	662498	1575954	1973099	1783774	2801932	2058891	2491500	777727	2038346	1494799	3211223	2832423	2901568	548496	4213561	1918631	2921981	1010343	2662193	1693760	4213720	3320330	4377190	3932190	5010070	1031470	3744380	2625640	1271983	147940	3134380	1639290	4317880	664742	3702560	3825687	3923858	2554085	4399700	1067728	1687911	3801350
K7ES63	NA	NA	NA	NA	NA	NA	NA	NA	NA	NA	NA	NA	NA	NA	NA	NA	NA	NA	NA	NA	NA	NA	NA	NA	NA	NA	NA	NA	NA	NA	NA	NA	NA	241860	NA	NA	NA	NA	NA	NA	NA	NA	NA	NA	NA	NA	NA	NA	NA
K7ES69	NA	NA	NA	NA	NA	NA	NA	NA	NA	NA	NA	NA	NA	NA	NA	NA	NA	NA	NA	NA	NA	NA	NA	NA	NA	NA	NA	NA	NA	NA	NA	NA	NA	NA	NA	NA	NA	NA	NA	NA	NA	NA	NA	NA	NA	578790	NA	NA	NA
K7ESP4	NA	NA	NA	NA	NA	NA	NA	NA	NA	NA	NA	NA	NA	57477	75449	53299	152749	253845	65218	48766	46261	NA	NA	38245	70054	NA	88930	338580	NA	234230	219160	163990	124248	296087	223962	160523	NA	349861	191460	356790	92072	362779	120230	159740	330340	424750	118570	45456	257020
L0R6Q1	51055	288966	291500	54907	90783	52158	124062	21142	143931	268488	104460	148382	179639	258110	73939	114520	97121	294670	280080	133090	100421.4	636060	526236	622455	179388	573107	290285	707833	643007	951400	801467	991856	155650	422984	522380	239836	23553	80384	40052	61016	123044	74639	58662	205670	365970	525112	32645	250547	68259
L0R819	NA	NA	NA	NA	NA	NA	NA	17399	NA	NA	NA	NA	NA	NA	NA	NA	27720	NA	NA	125010	NA	NA	NA	NA	NA	NA	NA	NA	NA	NA	NA	NA	NA	NA	NA	NA	NA	218740	169650	240040	113541	195400	NA	NA	140550	NA	71762	79456	197120
L0R8F8	60375	78993	81561	35122	52212	83021	78829	NA	59592	80048	94334	60045	68415	77519	NA	69195	77668	107810	94039	116460	22598	122900	297320	274237	45416	233474	177214	375250	233230	323160	242640	301510	88391	266230	94052	NA	14633	267050	151680	268110	NA	521380	242300	258070	241900	515180	81817	177806.4	246590
M0QWZ7	6524905	14645214	11226900	4639948	6074748	5138067	15553515	3685980	8489637	9585686	9766525	12017987	7323355	25508581	6100093	12854172	8798629	13415274	14017710	16441622	1644458	13596323	13560387	12218869	5324833	9817489	7746244	11088187	13195157	22626574	20904909	16154702	4383101	12490577	8221707	4595695	696194	15459264	10853429	13278066	2730833	16201412	23689787	17282358	14176173	18264118	4514926	6462471	14753636
M0QXB4	779147	1605737	1744225	1063554	742988	1645211	1516752	319639	861382	1462990	1592340	1843063	1040624	1619912	603806	1652434	784866	2025841	1843119	2411106	265163	2673673	2537668	2925781	750637	2011441	1348469	3354802	2048329	3188061	3296562	4981959	813212	3005507	2288118	1087323	61585.8	3063723	2587381	4350731	453096	4187575	3739197	3962051	2389847	3186561	918721	1541617	2548216
M0QXN9	NA	NA	NA	NA	NA	NA	NA	NA	NA	NA	NA	NA	NA	NA	NA	NA	NA	NA	NA	NA	NA	NA	NA	NA	NA	NA	NA	NA	NA	NA	NA	NA	NA	NA	NA	NA	NA	NA	NA	54655	NA	NA	NA	NA	NA	NA	NA	NA	NA
M0QXQ4	NA	NA	NA	NA	NA	NA	NA	NA	NA	NA	NA	NA	NA	NA	NA	NA	NA	NA	NA	NA	NA	NA	NA	NA	NA	NA	NA	NA	NA	NA	NA	NA	NA	NA	NA	NA	NA	NA	NA	NA	NA	NA	NA	NA	NA	NA	NA	NA	NA
M0QXZ5	78180	NA	132120	67875	NA	186110	151870	NA	79256	140432	NA	151840	28222	NA	60584	103970	121482	44709	291175	30981	11664	259650	226170	158110	NA	153830	105720	238050	202380	NA	298200	NA	24713	253510	275460	114460	NA	377300	338070	NA	NA	484352	419590	337560	184440	NA	NA	103350	237950
M0QYI9	NA	NA	NA	NA	NA	NA	NA	NA	NA	NA	NA	NA	NA	NA	NA	NA	NA	NA	NA	NA	NA	NA	NA	NA	NA	NA	NA	NA	NA	NA	NA	NA	NA	NA	NA	NA	NA	NA	NA	NA	NA	NA	NA	NA	NA	NA	NA	NA	NA
M0QYM7	NA	NA	NA	NA	NA	NA	NA	NA	NA	NA	NA	NA	NA	NA	NA	NA	NA	NA	NA	NA	NA	NA	NA	NA	NA	NA	NA	NA	NA	NA	NA	NA	NA	NA	NA	NA	NA	NA	NA	NA	NA	NA	NA	NA	NA	NA	NA	NA	NA
M0QYT0	NA	NA	NA	NA	NA	NA	NA	NA	NA	NA	NA	NA	NA	NA	NA	NA	NA	NA	NA	NA	NA	NA	NA	NA	NA	NA	NA	NA	NA	NA	NA	NA	NA	NA	NA	NA	NA	NA	NA	NA	NA	NA	NA	NA	NA	NA	NA	NA	NA
M0QYT9	NA	NA	NA	NA	NA	NA	NA	22437	NA	NA	NA	NA	NA	NA	41137	NA	NA	195340	160160	283650	NA	220265	333770	163800	40824	126670	73694	414032	239840	375950	259042	44885	31714	NA	NA	21453	NA	NA	180040	375710	18405	321500	349850	337200	185591	288430	53901	69386	NA
M0QZ12	19422	NA	NA	NA	30723	NA	42817	NA	31333	39639	58457	44664	NA	70059	16487	77505	50920	67855	NA	NA	NA	34473	NA	NA	NA	73061	NA	79367	75071	65686	60959	140050	26490	73803	51181	31887	NA	106042	53035	223340	11627	84020	77272	212324	130134	126510	NA	28525	184983
M0QZM1	NA	NA	NA	NA	NA	NA	NA	NA	NA	NA	NA	NA	NA	NA	NA	NA	NA	NA	NA	NA	365930	1680400	1396100	1057100	628500	1050100	825520	1592500	1552500	1551400	1681100	1934600	667080	1571300	1419300	811080	108120	1699200	1443000	1848800	514130	1559100	1634000	1554500	1418800	1866500	515920	865750	1651000
M0QZP6	239750	254460	266760	174410	184680	301400	310460	NA	244640	266120	260960	389360	226730	241930	137950	354280	235820	280650	308520	502440	98221	284090	257830	386680	144410	212030	141900	469370	422370	436950	348130	688730	125360	335820	249840	153400	22396	345080	373820	560570	115720	514200	367210	653060	308260	422050	112800	208460	439260
M0QZR4	427126	972596	604342	397900	492487	1047031	538524	81317	548313	472980	367911	473529	701127	592202	162034	351495	226211	841092	574642	650765	164580	1557027	1486158	1680754	606012	1213208	620578	1921919	1112018	1936959	1437173	3557399	419141	2413904	1772517	775192	84072.4	2815792	1920729	2983052	396432	3272139	2536893	3054628	2031042	3974203	701130	1317034	2839848
M0R0F0	19995411	36500714	39266180	16161318	17264836	45729086	39824953	6607430	25159809	39614024	41966927	25332846	32183891	40812251	17700279	27498879	30670644	47335589	54664640	32538370	6259756	62521107	54424118	33954344	14411930	37160729	30028421	44228478	50595046	63965419	67017132	60574340	15683868.3	59692650	43495694	18957080	1765352	70220244	50205760	45515493	8510699	77676129	67569157	43669788	43854626	63555150	14521196	19824305	49356309
M0R0N4	141220	158540	198680	85883	106310	161560	201960	73933	115030	156610	166460	284080	156830	130730	96768	243350	151720	232610	210730	362320	66572	251930	202430	312760	96163	156080	118010	334130	209660	311270	250880	373600	96619	274900	179870	112730	16556	425040	241920	376080	81652	310780	211910	584910	205610	525260	21202	189230	282160
M0R0R3	45013	NA	62443	NA	NA	79759	55607	NA	58557	58615	34814	66842	NA	NA	46415	NA	64452	NA	128098	74567	NA	NA	NA	NA	NA	NA	NA	NA	NA	NA	NA	NA	NA	NA	NA	NA	NA	NA	NA	NA	NA	NA	NA	NA	NA	NA	NA	NA	NA
M0R1A7	13287655	18863652	17896380	10114208	12530979	21043320	21318541	3860250	15040680	22578710	20674690	23153600	18423468	25111960	9760113	23656365	17774930	25478670	25573880	25936030	5539026	29216273	25216243	24800496	9872150	17731872	12861120	28198142	25757332	33352130	15925860	13898280	8271661	10487420	18646580	10026730	1762691.3	31459250	15325960	20940120	4779461	22932810	20588719	24521773	28235428	26527970	8944813	9187670	20654580
M0R226	228620	264800	355500	177860	200200	250040	344330	119030	249310	359120	342440	384600	217370	415240	242180	309690	287350	366890	397730	367590	117580	484150	477700	334860	149640	346950	280770	436580	462250	662130	605420	536420	246620	NA	368560	NA	39255	NA	NA	NA	NA	NA	NA	NA	NA	NA	NA	NA	NA
M0R2A0	35574	91193	40233	NA	42289	104520	72648	NA	38362	71456	58517	58886	1437406	1832817	25710	56364	54229	154700	76279	76734	81951.2	742660	492130	198210	21844	216060	225501	610070	256230	737020	639980	991600	148242	346310	421730	276690	17874	1071520	717270	1198420	97155	1063410	877090	907200	708350	1077900	174889	326080	527960
M0R2B7	1842174	2035663	2208297	1292732	1860941	2525286	2523066	614122	2015370	2901448	2680435	3384022	2727177	3035066	1221989	3180108	3345806	4048860	4145733	4416509	765674	3946486	2690939	5631319	1494155.8	3011926	1478149	3919295	4142079	5062789	4159277	6815667	1492994	4667089	4065219	2094862	355013	4367974	3952267	6382278	788522	3633400	4725175	5918288	4095319	5986953	1213697	2181492	3034700
M0R2C6	NA	NA	NA	NA	NA	NA	NA	NA	NA	NA	NA	NA	NA	NA	NA	NA	NA	NA	NA	NA	NA	NA	NA	NA	NA	NA	NA	NA	36707	NA	NA	NA	NA	NA	NA	NA	NA	NA	NA	NA	NA	NA	NA	NA	NA	NA	NA	NA	NA
M0R2P6	500760	761306	859620	298640	370570	864035	754181	159390	694420	999700	1022550	814485	716470	1056151	445190	845070	779200	1467628	1132110	1063900	15222	477660	303394	267471	NA	172080	128880	258640	270012	344896	323442	327940	NA	242462	289824	161950	28259	1630770	1537583	452908	93295	1619919	1522655	1456196	1223992	1748060	102720	160561	1215390
M0R2Z9	458959	589416	517066	296844	329837	583750	335861	125730	338757	410623	562199	367982	508878	540396	232506	556199	585031	900176	604512	549270	194118	1334424	1186588	1026930	972277	522793	234518	1713602	1585286	1618433	1696332	1686893	839173	3600077	2845994	768006	996003.6	1483451	3566630	1152006	904406	1102550	1039893	911701	1161716	1390722	815791	797764	1185624
M0R300	31173	7885950	NA	NA	21791	NA	28127	NA	NA	NA	NA	NA	38824	99414	NA	36235	48003	NA	77051	50055	16794	27245	133875	199145	19953	108986	35125	308589	280153	116195	536699	571137	48512	218271	126376	62707	4156.2	374760	241354	344080	74318	245054	306301	291279	146954	340796	90356	72622	458431
M0R366	NA	NA	NA	NA	NA	NA	NA	NA	NA	NA	NA	NA	NA	NA	NA	NA	NA	NA	NA	NA	NA	NA	NA	NA	NA	NA	NA	NA	NA	NA	NA	NA	NA	NA	NA	NA	NA	NA	NA	NA	NA	NA	NA	NA	NA	NA	NA	NA	NA
M0R3D4	61571	69590	68233	37583	48271	NA	207610	NA	80813	91379	63283	62476	157215	102130	50162	81111	125908	255710	218175	93384	18415	157170	106660	126640	47231	80340	71429	156390	104820	123780	NA	NA	NA	NA	NA	NA	NA	NA	NA	NA	NA	NA	NA	NA	NA	NA	NA	NA	NA
M0R3H8	NA	NA	NA	NA	NA	NA	NA	NA	NA	NA	NA	NA	NA	NA	NA	NA	NA	NA	NA	NA	NA	NA	NA	NA	NA	NA	NA	NA	NA	NA	58859	NA	NA	NA	NA	NA	NA	NA	NA	NA	NA	NA	NA	NA	39423	NA	NA	NA	NA
N0DVX5	NA	NA	NA	NA	NA	NA	NA	NA	NA	21359	NA	NA	NA	24768	NA	NA	NA	NA	NA	NA	NA	103120	53484	66401	35718	54028	47193	87319	87258	99656	68902	120380	48991	NA	69773	56550	NA	81178	65489	120740	30618	75183	106900	NA	NA	92661	20576	52156	84003
O00116	616823	491209	853753	518038	519386	894540	495306	297189	636093	1345963	1205565	1005691	905488	1253096	291736	1136792	960887	1279700	1643539	1170195	205545	2136664	1680128	1649370	516753	1344695	732936	2204393	1654520	2065250	1070538	2614393	603205	2663217	1689441	575022	87299	2385650	2536725	2515163	578923	2317530	2568452	2237310	1676627	3087880	612844	1076992	2090745
O00139	NA	NA	NA	NA	NA	73799	NA	31928	93671	100970	116150	81397	113690	160850	66104	134990	124360	148370	133560	112570	31924	127340	112420	123870	85081	74125	54693	111960	152400	210250	NA	206060	55387	90208	127200	69545	NA	88361	100290	136220	NA	NA	NA	78693	NA	NA	NA	NA	NA
O00139-2	2849738	4115031	4197775	2593528	2661988	4400705	4467159	1260131	3266961	4523544	4330073	4742871	2868752	4715523	1628432	3843862	3253560	5295692	5468017	5507495	1480981	6991713	5258399	4819349	2157985	4820387	3382658	8338405	7452948	9511026	8951830	10198752	2405130	7867418	4474589	2589252	306168.8	6842867	4854709	7041521	1755663	8770736	8720546	9792674	7224967	8754630	2040053	3377403	9029343
O00148	2110587	4686515	4610465	2321957	1951179	7676887	4266801	905844	3030025	4877546	4880997	3755241	3950004	7070088	1756769	4134334	3674657	7930825	6737247	5667052	847912	9711454	7718591	5715475	1380818	5227984	3772391	6068552	6250182	10154019	10226566	11516863	2440828	9829381	7672116	2482769	172950.5	10739458	9390416	9473996	1168704	9691478	10105446	9155021	6210970	12227000	2629526	3638229	7718931
O00151	10940319	22651256	23139067	8536118	9015044	14867489	12499908	3199551.9	10860822	15732070	14767382	8915970	11751758	18167561	7473101	11982720	9779698	26914240	19911075	14579615	3080752	30262750	25542818	18152740	7410191	18935397	12534256	22216628	24084208	28844533	35445464	26037600	8052929	28554110	20380868	8060406	898971	35316844	25239505	22853230	4185345	30060982	27830743	20486775	19831601	33396680	7958847	9788404	24177276
O00154-4	1200246	1531270	2249203	1012863	777628	2751870	2474607	324629	1574758	2372780	3046742	1890622	1667042	2650500	890765	1734520	1911370	4332970	3487458	2962930	384309	4228691	4226939	1915053	813506	2573117	1447554	2470413	3095362	3515670	4958491	5138766	680234	3156355	2956879	802443	47919.8	4657351	2744689	3741773	493608	4909873	4587154	2717120	2172718	5483627	1107794	849063	3471608
O00159-2	NA	NA	NA	NA	NA	NA	NA	NA	NA	NA	NA	NA	NA	NA	NA	NA	NA	NA	NA	NA	NA	NA	NA	NA	NA	NA	NA	NA	NA	NA	NA	NA	NA	NA	NA	NA	NA	NA	NA	NA	NA	NA	NA	NA	NA	NA	NA	NA	NA
O00159-3	417199	798959	811658	671738	512624	779269	1351213	181257	909584	935504	845376	811874	761052	1262970	368454	1497542	1362283	1416376	1383954	1397977	206723	2320512	1466634	1776311	400252	1050141	743346	1499732	1523477	1337083	1370585	3267792	687581	1001428	1594935	837872	114900.9	1412376	1927788	3010728	480812	1594647	2474855	2822130	1083739	1545559	327283	845274	1382257
O00160	NA	NA	NA	NA	NA	NA	NA	NA	NA	NA	NA	NA	NA	NA	NA	NA	NA	NA	NA	NA	NA	NA	NA	NA	NA	NA	NA	NA	20303	NA	NA	NA	NA	NA	NA	NA	NA	NA	NA	NA	NA	NA	NA	NA	NA	NA	NA	NA	NA
O00161	939580	1011600	1283992	925564	523043	1571870	1406410	277622	1182139	867149	1353890	1123175	1190042	1229914	431178	1267897	1361128	1689120	1416985	1360368	216450	1606652	1747370	1598490	404548	1616353	929171	2767338	2672674	2576670	2953536	2743487	997312	2790556	2161025	910914	125130	2893920	3252062	3207026	837950	3741132	4024824	3659822	4353496	5595240	1014049	2460359	6258057
O00165	154033	263324	200967	216914	108303	282859	254702	22248	337784	346576	426120	427072	436440	433335	120283	275749	222097	354900	455882	592670	30769	601941	455045	588988	76371	390295	236207	736285	322127	549960	498385	960180	118960	631530	178818	108297	4972.1	625051	627337	690110	95469	536417	376340	477750	358550	832781	89455	220838	475464
O00170	914849	1065576	1367790	638469	857209	1332879	1195086	174250	897572	733064	1025586	888959	731180	1231751	710584	742781	1089675	1718690	1893264	1114161	183543	1819883	1782771	1701550	830108	2288540	1572365	1730948	1909720	2853654	3218950	2066539	732467	2582558	2158059	592168	106901.3	2984801	2141470	1842950	474773	2239314	2615182	1795808	1578826	2624272	904614	665224	2000165
O00178	313591	377068	619894	187599	222580	546549	769257	92965	296854	476067	493382	347434	275670	211650	236780	277596	129030	266720	513580	368631	69402	580791	435579	249605	98658	172875	245078	439000	413878	211230	349678	388440	102286	202118	201159	52867	36370.5	708781	158160	448607	121081	707616	252920	285430	163690	906315	126238	256758	429270
O00186	152366	205012	298195	106458	99913	303571	96629	38199	216156	203221	157708	318925	250668	274265	NA	310181	248003	307933	314040	430874	86451.8	70544	342110	215762	33858	138660	73793	424412	403513	567704	544575	223070	192237	798183	929455	239557	21195	751960	883907	669770	139007	838170	796940	749910	596134	468719	84229	252848	742490
O00203-3	541053	1000615	1464755	812312	965461	1819480	1655894	549479	1061008	1591998	1574314	1294561	838336	1353326	505108	1177520	1382957	1478981	1387141	2234778	249797	2590043	2075478	1684726	522973	1244588	986297	2386714	1844513	2292238	2102174	3561547	687325	1897564	1277783	535323	116362	2839504	1925388	2936940	586130	2635576	2357330	2778749	2018464	2724633	571877	953714	2370440
O00217	712484	1151268	1190910	753096	684661	1583680	1239664	408955	806552	1192710	1092810	1659740	903440	1525790	449726	1616040	1059829	1709885	1487090	1996600	167843.2	1967270	1476071	1654230	410327	1018720	619310	2285733	1761854	1938840	1798170	3430670	397535	1993830	1346486	659230	46149	2236254	1119366	3183902	279600	2246460	2585360	2350290	1447506	3562220	432872	848892	1763362
O00231	9884015	14187201	15987683	10859121	9027980	14115053	15567936	4833162	10923605	15252667	15496456	18280356	14091247	21858441	7702380	17563145	14516108	20927559	21129599	22733317	3793353	20592878	18418852	18456676	6448482	12152454	9831704	24854876	20634232	23851579	25319173	33792883	7752993	19274586	15362014	8718036	1110117	19231627	18059945	29199277	3932426	17398869	25951429	25859005	12910679	23560037	7172940	11188279	21105379
O00232	2058976	4401746	4121316	3523171	2140307	6930497	5713081	1322411	3497901	5880391	3864745	5871126	3760914	7333972	2106045	4731181	3713864	7589743	7737316	6452073	1192276	8732693	8412345	7803662	2652393	6186973	3875898	12142393	9525620	11217460	10486272	17046822	2617578	9394758	5539670	2786219	337696.3	11134348	10820903	14777432	1931725	12308224	13875965	13565696	8064267	14331717	2787148	5152355	10796590
O00233	NA	NA	NA	NA	25701	NA	411430	NA	NA	NA	504561	41535	112789	707100	NA	NA	38092	67700	68151	112500	NA	780126	623730	464800	282760	560546	391311	1204531	1109390	1333210	1049690	1510560	231533	615834	321240	224708	55130	560250	NA	645750	136130	627090	688160	703265	429230	728450	17781	44153	NA
O00241	NA	NA	NA	23577	17224	35084	NA	14744	28259	NA	NA	NA	NA	51763	NA	NA	38504	NA	51385	64862	NA	39480	44113	NA	NA	91219	NA	NA	NA	NA	NA	NA	NA	NA	NA	NA	NA	NA	NA	NA	NA	NA	NA	NA	NA	NA	NA	NA	NA
O00257	37765	NA	68906	21011	54253	NA	48765	21684	67005	59173	47738	47919	NA	61618	27790	48117	49117	113750	70385	46507	NA	134980	NA	115787	41271	103744	NA	119670	94597	54262	NA	110146	NA	NA	NA	27008	NA	105777	169853	158206	19450	54334	153280	110330	89938	110220	29133	41794	NA
O00264	1224267	1894130	2101868	1419291	1250350	1683487	2114610	655792	1825577	1386400	2182852	2539959	1958610	2892400	1172955	2400694	2205192	3040123	3049362	2051581	618235	3270930	1731634	2700170	833850	1910350	1181810	2936854	2613590	3022730	3265300	2814109	1109815	2689410	2211860	1175940	164650	3485507	3227110	2364817	673396	3197622	3363490	4030572	2870853	3263037	1127430	1909188	3989164
O00267	1456268	2497810	2105159	1219124	1427504	2268014	2660464	761060	1861103	2619371	2542548	2463266	2460751	3635564	1615512	3095649	2574363	3545480	3350729	3690971	729912	5364890	3460444	3485494	1310746	3333005	2398999	4590824	5338286	6389315	6278727	6708106	1748374	5099416	4802881	1318392	171957.6	5268490	5498922	5358737	806856	3801429	5077232	4331445	3239184	5031078	1430380	1187009	3500042
O00267-2	NA	NA	NA	NA	NA	NA	NA	NA	NA	NA	NA	NA	NA	NA	NA	NA	NA	NA	32400	NA	NA	NA	NA	NA	NA	NA	NA	NA	NA	NA	70445	NA	NA	81373	NA	29104	NA	NA	NA	48071	NA	NA	NA	NA	49638	NA	NA	NA	NA
O00268	506237	585081	929910	492927	330229	708598	895925	158682	353758	841439	906034	818189	606848	937693	362990	1077640	1124194	1405501	1130792	864469	126557	925999	953038	879640	504420	981957	610873	1256380	961290	1665430	1009426	1748958	342589	1071971	960249	321198	15391.9	765860	1088853	1020754	173245.9	676940	604013	863590	663251	713080	151472	407039	526191
O00273	530073	970346	1139025	801243	524876	1095002	1178648	261411.9	634912	1050849	1221980	1084086	783516	1193740	602232	1236333	893344	1553970	1673213	1304931	126465	1173457	1231390	1471886	309604	858438	759871	1655031	1593493	2348906	1573588	3142010	420097	1728722	2036365	663535	46794.4	1582456	1625099	2000515	281595	1408739	1879352	1984031	1113329	1862555	525959	806184	1384491
O00287	NA	NA	NA	NA	NA	NA	NA	NA	NA	NA	NA	NA	NA	NA	NA	NA	NA	NA	NA	NA	NA	107000	NA	90647	27894	78047	51562	90356	89024	110250	169700	122150	28765	112260	71808	43648	NA	109250	92840	112530	18332	104150	94254	91774	98224	91736	27787	30875	87396
O00291-3	NA	NA	33634	NA	NA	NA	NA	NA	NA	34151	NA	NA	NA	NA	NA	NA	31774	NA	NA	NA	NA	34034	32180	NA	NA	NA	NA	NA	NA	NA	NA	NA	NA	NA	NA	NA	NA	NA	55490	NA	NA	NA	53326	145515	31270	72333	NA	NA	36689
O00299	18394080	33057700	38401500	29022790	18781196	35970600	39181416	10894833	21274794	26197500	34895664	38240432	25199340	33085600	16703090	38200806	26960850	40362230	45110409	48483480	7769078	42542060	53030475	38871297	13271725	24377873	23979064	53868512	40497556	48071243	59659958	85626320	13382637	39144030	38005630	18865203	1904509	49191150	49651314	57878660	7504039	36090774	52746510	59506740	29353571	47605450	15092119	24033335	36571613
O00303	3161315	5495723	6718689	3731061	3751413	5942513	6010185	1528307	4206822	6785318	12284567	6554677	8870980	8680109	2601764	7064216	8254987	6320483	6913581	8143193	1599685	10929206	9942375	8108472	3023247	6429163	5470040	12963183	9016770	9674870	11525483	14640045	2779347	9819914	5817552	4062048	375955	9400679	7255275	11734040	2051999	10213528	11668041	11274532	9087816	12574313	3317281	5849891	10903181
O00308	62124	52981	64874	48231	NA	64949	62207	14431	61954	117338	79936	82493	89388	58787	43809	73797	54763	70301	31089	122260	11915	143703	91692	159944	35111	89648	75865	165557	127219	160213	115050	476148	58710	157154	149024	62450	NA	644976	824176	375946	35848	332050	191862	334455	134132	142930	61890	79597	273993
O00308-2	NA	NA	NA	NA	NA	NA	NA	NA	NA	NA	NA	NA	NA	NA	NA	NA	NA	NA	53437	38918	NA	NA	NA	NA	NA	NA	NA	NA	NA	NA	NA	NA	NA	97144	27349	NA	NA	NA	NA	59373	24162	NA	NA	NA	NA	NA	NA	NA	NA
O00311	NA	NA	NA	NA	23928	40013	51388	NA	NA	70050	51691	42945	149943	117366	NA	47828	43725	94731	100397	94689	23000	173107	46541	140545	66253	45094	42030	38601	89488	121004	86491	221707	28275	122027	47523	18411	7743.3	375199	310364	476264	49190	288793	224163	197380	184135	331035	77376	79439	249491
O00329	71873	178570	170031	120775	99752	108220	204597	24932	66145	249383	193971	205535	221698	134440	67755	382615	195475	135975	220930	166019	40110	213300	294810	249740	98398	141599	88517	460260	196845	104693	432959	361931	NA	253091	21974	108743	9726.4	275920	NA	258330	NA	174796	85122	86800	216662	112152	NA	102982	107891
O00330-3	595259	432315	684212	442380.1	434137	690221	823000	264145	583787	714438	780771	749368	505626	884322	467303	573785	473616	789596	969750	761673	208333	1060751	899303	859554	451276	876229	573269	1779353	1416801	754180	855025	1469661	241949	820918	1343699	259839	41162	1199220	1191805	837855	325551.3	1137545	1695078	792269	987075	1512647	425205	521280	1606121
O00400	NA	144850	105312	23392	92500	NA	NA	NA	NA	NA	127202	99832	NA	232720	NA	NA	NA	290010	77581	NA	NA	390690	70110	65914	NA	NA	64562	NA	NA	47532	149610	119870	NA	NA	NA	NA	NA	NA	128560	127680	NA	208497	NA	96824	NA	NA	NA	NA	NA
O00401	NA	NA	NA	NA	NA	NA	NA	NA	NA	NA	NA	NA	NA	NA	35014	NA	NA	NA	NA	NA	25863	138140	165800	194280	85315	130160	102140	198940	166590	166760	NA	199010	102190	197810	192103	87737	13880	183010	375760	170920	NA	NA	204210	NA	170350	NA	NA	NA	NA
O00410	7609271	16323779	22355039	12997223	10278159	28073498	20040257	5004253.6	15211663	22714843	30847120	23443089	23889276	35047664	11832508	18566823	24849516	44482630	34036699	27810887	3946930.7	29949324	28248497	24355755	7754960	20803000	15084680	32630265	30995649	38917155	38772573	58202887	6459449.6	31671476	20169370	12094734	1315937	39490277	26946743	54434579	5055041	44230397	37458804	40893379	21956658	38182683	10782938	14769981	35006320
O00411	136301	177454	318910	223796	253587	115370	285410	49124	295296	466091	580054	676160	445115	606264	181180	524450	410341	510030	463855	599330	83482	501695	487743	557153	299194	432209	383695	973645	623666	853293	467973	744300	269225	475842	268044	187132	12066	336952	249860	258700	99038	442809	340718	628495	345939	397874	116492	149960	423110
O00418	126659	330140	173221	196042	84861	98823	83345	20008	92703	144709	131494	120420	88265	364240	61863	133622	115568	217397	173358	170236	34797	264505	298492	267795	15597	110769	26375	100134	44237	167333	151766	365763	72037	242550	88572	59964	3794.4	265362	105380	730441	41174	288937	172177	332284	96137	201270	62561	181484	140272
O00425	1266943	4451213	1751295	1129236	1159177	2047978	2338049	588499	1532845	1820474	2057255	1022351	1192771	2285437	931078	1123490	1490033	2273711	2658089	1185718	798850	3651954	3210344	1955756	1036631	2583090	1859520	2214463	1776196	3173975	2112572	1362453	498465	2475749	1507978	472721	52996.2	2670133	1349170	1159631	344019.2	2706050	2499134	981848	1228718	2904543	568283	430111	2135821
O00429	3481552	5216914	5982011	3421268	4197587	5947594	5287296	1317620	4109627	5243501	5339257	6300000	5903708	7306703	2873703	6929708	5539540	7375233	8094262	8476915	1268254.2	10545750	7990272	7935747	2944180	6518918	4195785	9906723	8633549	9537886	10530011	14471259	2859917.2	10772969	7344966	3677023	337567.7	10687024	9043350	11576736	1999107.8	9895951	11489631	9513181	7139855	13167541	3421930	5393260	12002207
O00429-2	NA	NA	33687	NA	NA	NA	NA	NA	NA	NA	NA	38869	NA	NA	NA	NA	NA	NA	NA	NA	NA	NA	NA	48321	NA	NA	NA	NA	NA	NA	NA	NA	NA	NA	NA	NA	NA	104190	NA	NA	NA	NA	NA	NA	NA	NA	NA	NA	NA
O00429-3	NA	NA	NA	NA	NA	NA	NA	NA	NA	NA	NA	NA	NA	NA	NA	NA	NA	NA	NA	NA	NA	NA	NA	NA	NA	86017	NA	193720	140410	NA	196930	249910	59290	NA	127840	83940	NA	NA	NA	NA	44050	164090	196590	316900	NA	172550	56664	106370	NA
O00429-4	NA	NA	NA	NA	NA	NA	NA	NA	NA	NA	NA	NA	NA	NA	NA	NA	NA	NA	NA	NA	NA	NA	NA	63363	NA	NA	NA	NA	NA	NA	84369	89141	33317	NA	NA	NA	NA	110150	NA	NA	NA	NA	NA	93152	54575	NA	NA	NA	NA
O00442	97581	203163	172297	104800	101100	584957	247081	54096	169937	185455	251947	201936	176393	NA	NA	236416	221517	345420	413628	341497	49060	680436	926761	867965	166914	129852	99090	184632	211155	485976	390309	605751	NA	NA	462710	52459	27188	371167	934220	1552888	55374	581700	731221	1032847	473265	1442480	306433.8	434640	752214
O00443	27726	122499	83696	26150	36238	232367	109010	15496	77167	98934	154552	117519	252239	305087	109174	143513	291481	160816	302641	231980	186953	608919	182644	913779	335833	470540	37373	958827	64619	681671	857126	1199500	28694	854805	398570	18130	NA	181263	367139	175556	72988	293667	139970	183258	121349	79977	53812	64676	369851
O00459	46204	NA	58440	126822	NA	34446	NA	NA	NA	NA	58081	NA	NA	NA	NA	32963	NA	73355	45142	19116	32323	33667	139348	22716	23963	104998	63444	216675	178404	162173	222393	237218	18314	186464	28672	32735	NA	95055	65277	113611	NA	118000	125802	NA	66986	68505	NA	28007	NA
O00463-3	301661.9	329330	557540	485050	369230	142070	562600	154330	602935	472360	497964	380182	259070	499934	294790	140010	353407	269598	363910	235590	86419	54050	304160	121680	86945.7	198015	106170	195725	243989	156595	319990	244708	75346	25858	87703	77998	6868.2	30676	119848	248759	32919.1	109566	27559	106064	70903	106050	44932	14885	117487
O00478-2	NA	NA	NA	NA	NA	NA	NA	NA	NA	NA	NA	NA	NA	NA	NA	NA	NA	NA	NA	NA	NA	NA	NA	NA	NA	NA	NA	NA	NA	NA	NA	NA	NA	NA	NA	NA	NA	NA	NA	NA	NA	NA	NA	NA	NA	NA	NA	NA	NA
O00479	405584	NA	540395	288103	278880	393810	98793	169315	384469	397720	411760	557914	400907	435940	47381	115430	508000	204080	561968	597660	138850	544580	593719	630554	241050	100770	76513	64600	108840	87760	123860	176690	38855	114610	NA	NA	NA	NA	NA	NA	NA	NA	NA	NA	NA	NA	170380	NA	NA
O00483	1503970	2459550	2716830	900590	1711150	2840400	2900440	910630	1815580	2605800	2607440	1627000	1488600	3238200	914580	2999000	1448800	3704770	3379400	3889600	638959	4119920	3751960	3981163	1213400	2835020	1963210	4567860	3370260	4826300	4106500	6535810	995502	3002980	1749800	1067338	233312.2	3270800	2626900	3235100	678490	3279400	3178400	3818000	2219700	3628800	970170	1411600	2529100
O00487	2575409	5796680	7153890	4602925	2694462	6863060	4022110	811495	3744165	5788155	5219645	7691186	6147586	7668475	2155160	6556573	5560723	8212300	7464640	8012023	776700	8268481	7903080	8381216	1556936	5518923	3141449	8961032	7602456	10829028	9791015	14878947	2487386	9315147	8209175	3786093	263506.5	12344882	9326365	15492660	1774482	15178415	12976458	12174383	6867038	13308168	2339749	4935807	9048799
O00488	178280	438990	334350	123794	182954	196222	143315	72690	272897	368232	360005	315352	369303	183770	227270	277936	470121	740827	681045	342563	112605	194350	105710	58679	NA	107090	56235	80264	318870	296120	319910	622840	NA	742740	206981	254561	27537	895520	507270	520005	150340	1297580	758490	546820	569460	866610	159283	241686	437940
O00505	3370974	4109857	5432010	3558522	3118951	4833810	4988420	1141148	3279622	5689587	5997224	7220090	5013180	7043804	2081286	6804339	5489890	7073510	7344308	9068935	1263983	3736110	4117357	3891945	2707998	2178425	1475639	2668486	1828799	3282590	7348186	12055660	2316815	5191370	6096553	3919053	196634	7445890	7489900	6164550	2718680	9562230	9377630	11150400	7526280	11052770	3416188	5291050	8840440
[truncated: 6,104 more rows]
[truncated: 213 more columns]
