# Supplementary material for: Low Cell Number Proteomic Analysis Using In-Cell Protease Digests Reveals a Robust Signature for Cell Cycle State Classification
Source: Mol Cell Proteomics. 2021 Nov 4;21(1):100169. doi: 10.1016/j.mcpro.2021.100169 (PMC8760417; doi:10.1016/j.mcpro.2021.100169)
Supplement: Supplemental Table S4 — Pseudoperiodic proteins (PsPs) identified in this dataset [file mmc4.xlsx]

## Sheet: Full Table
Protein.group.IDs	Base_Uniprot	Gene.names	1	2	3	4	5	6	7	8	9	10	11	12	13	14	15	16	17	cluster	ptestg.qval.inj1	ptestg.qval.inj2	geo mean	apcc_gene	KENslim	Dboxslim	abba_slim_hits
4342	Q13315	ATM	8.73036	12.7322	10.1434	11.6873	13.1289	17.6357	19.2391	5.26178	5.27479	5.46535	6.16078	6.90967	4.03334	4.22999	4.13658	3.46587	4.23929	2	1.08053e-08	0.0898495	3.11585e-05	FALSE	TRUE	FALSE	TRUE
3321	P33992	MCM5	629.008	679.328	764.833	727.322	792.27	772.88	758.917	732.189	667.495	653.813	641.065	672.889	665.251	608.418	624.467	702.366	706.174	2	0.0202407	0.0230316	0.0215911	FALSE	FALSE	FALSE	FALSE
5326	Q6UN15	FIP1L1	82.4621	76.7032	90.7002	86.6519	96.5854	101.696	87.4591	91.47	85.906	72.848	79.673	72.9523	77.8672	76.7942	73.5561	78.687	83.7922	2	0.030339	6.43124e-06	0.000441721	FALSE	FALSE	FALSE	FALSE
1680	I6L8A6	RBBP8	2.54254	2.01224	4.74838	6.08967	6.05225	6.3457	4.44193	4.19094	2.95418	2.12281	3.45184	2.45632	2.4082	1.63645	1.6476	2.7839	1.52283	2	1.60235e-06	0.000108815	1.32045e-05	FALSE	FALSE	FALSE	FALSE
4306	Q13112	CHAF1B	15.21	15.5787	20.5492	30.0058	27.5736	32.9056	29.0896	25.6434	20.1572	12.5952	13.2205	15.1265	13.0577	16.476	10.9058	16.2738	19.0227	2	2.4226e-10	0.0249766	2.45984e-06	FALSE	TRUE	FALSE	FALSE
5309	Q6PL18	ATAD2	14.3105	32.2793	37.8982	53.2586	74.5207	66.7817	58.5248	32.7449	20.7914	13.4577	17.1048	13.0157	16.0093	14.4188	10.8334	16.4798	16.1816	2	6.18643e-12	2.31657e-10	3.78567e-11	FALSE	FALSE	TRUE	FALSE
1245	F5GZ90	DTL	1.94598	7.59147	13.8636	10.9611	6.10506	3.1467	3.23898	4.45139	2.36151	3.19967	2.74722	2.46853	3.5864	3.55995	2.85401	4.7969	3.15953	2	0.0165248	0.0103793	0.0130964	FALSE	FALSE	FALSE	FALSE
3320	P33991	MCM4	690.554	740.954	838.14	847.511	827.043	765.806	776.095	762.78	675.371	638.102	590.287	628.825	607.843	612.554	609.618	648.44	671.873	2	7.65326e-13	3.46501e-05	5.14962e-09	FALSE	FALSE	FALSE	FALSE
1364	F8W8D3	SLBP	2.46296	7.92271	9.02984	11.3185	10.8817	5.73796	3.37718	2.32045	2.52065	1.44372	1.46767	1.08302	2.12122	NA	1.46838	2.54789	1.89199	2	1.11528e-08	3.62739e-05	6.36047e-07	FALSE	FALSE	FALSE	FALSE
3592	P49736	MCM2	674.602	759.382	852.03	775.152	841.307	733.982	748.278	660.607	585.23	611.457	602.94	649.566	673.155	667.569	592.201	667.629	703.712	2	1.05956e-06	0.0150788	0.0001264	FALSE	FALSE	FALSE	FALSE
4505	Q14566	MCM6	728.122	840.385	955.727	913.229	961.447	881.827	842.927	747.708	720.286	680.659	653.888	650.854	750.618	687.83	678.595	702.199	792.742	2	5.92461e-14	0.00664497	1.98416e-08	FALSE	FALSE	FALSE	FALSE
2511	O95072	REC8	3.25318	4.56008	4.53371	6.47191	6.38098	4.70857	4.62898	4.15749	3.89523	3.31676	4.77008	1.15536	1.13476	5.25857	1.93583	1.65896	2.80785	2	0.00585707	0.0087245	0.00714842	FALSE	FALSE	FALSE	FALSE
7094	Q9BXK1	KLF16	5.89711	4.48322	8.14997	10.2834	7.74276	7.8261	6.69926	6.54003	6.00214	5.8023	6.62413	5.14714	3.53416	4.77406	6.18377	5.24868	5.26432	2	0.0984381	0.0441129	0.0658969	FALSE	FALSE	FALSE	FALSE
36	A0A087WVR3	UHRF1	23.9265	26.4873	43.6679	42.7995	46.6724	36.2883	32.4573	28.2271	26.6212	25.3231	29.3061	28.0551	29.7634	25.1632	24.4157	25.1044	24.6834	2	4.22703e-05	0.0430481	0.00134895	FALSE	FALSE	FALSE	FALSE
5320	Q6SJ93	FAM111B	5.10979	7.56532	11.867	14.1967	12.8567	13.4089	9.34062	7.17079	7.16766	6.18089	6.22181	5.10726	7.16302	7.20806	6.28081	6.51729	4.93211	2	0.000208855	0.0558276	0.00341466	FALSE	FALSE	TRUE	TRUE
4917	Q56NI9	ESCO2	NA	2.15409	3.50633	5.23431	6.12113	4.26043	1.84082	1.27027	1.09309	0.929733	NA	NA	NA	NA	2.79158	NA	NA	2	7.85395e-07	0.000293634	1.51861e-05	TRUE	TRUE	FALSE	FALSE
5402	Q71F23	CENPU;MLF1IP	1.89784	2.49299	3.2423	4.04368	4.4505	4.769	2.05643	2.93408	2.55811	2.31542	0.937785	1.17923	2.2473	1.26988	1.72152	1.55313	1.32406	2	0.0120777	4.94646e-05	0.000772929	FALSE	TRUE	FALSE	FALSE
2983	P16403	HIST1H1C	1785.25	1696.91	1811.58	1843.2	2156.78	2507.02	2785.96	2203.31	2076.88	1848.29	1415.31	1441.28	1354.72	1699.19	1897.53	2287.88	1968.08	1	0.0606393	0.0655911	0.0630666	FALSE	FALSE	FALSE	FALSE
4689	Q15723	ELF2	1.85461	1.18294	1.26501	1.39756	1.69693	1.88094	3.08002	1.85096	1.75185	1.36931	0.915776	1.31656	1.0046	1.2128	1.40123	1.93041	1.30213	1	0.041322	0.038252	0.0397574	FALSE	FALSE	FALSE	FALSE
4725	Q16204	CCDC6	51.3578	45.7383	50.7156	43.4864	52.797	54.2301	54.6082	53.8664	65.3076	52.6343	42.5154	37.5281	44.3674	49.684	43.2923	56.2273	55.8709	1	0.00309172	0.00137985	0.00206545	FALSE	FALSE	FALSE	FALSE
6794	Q96ST8	CEP89	8.42787	7.15592	9.50051	8.16874	8.88763	8.1485	9.05432	8.7465	9.86294	7.13414	2.67364	2.25255	2.73646	6.75044	9.57971	9.21889	10.2151	1	0.00313607	0.0157655	0.00703149	FALSE	TRUE	FALSE	FALSE
8229	Q9UQ35	SRRM2	584.372	608.497	668.484	650.557	633.914	697.38	696.433	710.08	663.79	540.556	420.826	448.683	487.203	614.035	629.23	635.452	609.596	1	9.41912e-05	0.00551813	0.000720943	FALSE	FALSE	FALSE	FALSE
5728	Q8IXT5	RBM12B	35.5906	44.7332	48.5622	52.0765	37.3261	48.5416	61.0937	57.517	36.4983	34.4186	23.5211	23.9529	24.9936	21.6636	16.1874	26.5324	40.5569	1	1.30968e-07	0.000674478	9.39866e-06	FALSE	FALSE	FALSE	FALSE
6042	Q8NHV4	NEDD1	21.0576	17.3129	23.3164	26.0584	20.992	18.3067	39.7732	32.0796	24.5039	23.6706	8.89694	7.96183	6.70342	9.74259	9.57045	12.437	13.0989	1	0.000604476	0.00133306	0.000897665	FALSE	FALSE	FALSE	FALSE
4148	Q03252	LMNB2	381.626	397.977	462.073	407.677	435.025	432.057	466.976	428.224	470.616	385.579	307.551	285.459	289.73	303.266	321.511	374.668	473.355	1	3.80266e-07	2.20747e-06	9.16201e-07	FALSE	FALSE	TRUE	FALSE
4720	Q15942	ZYX	61.3996	65.9794	74.1469	72.8706	69.7656	75.4469	66.057	80.0575	88.0581	57.516	29.714	27.1364	29.7168	37.6593	44.1613	57.853	60.1089	1	3.70407e-06	0.0115115	0.000206493	FALSE	FALSE	FALSE	FALSE
6020	Q8NFH5	NUP35	24.902	29.9049	34.0842	31.7042	34.4163	34.1722	38.5086	38.797	48.8126	27.2331	6.58512	8.99037	11.7547	14.5498	16.4691	27.7792	40.1905	1	1.93278e-06	2.31363e-07	6.6871e-07	FALSE	FALSE	FALSE	TRUE
1292	F5H7W8	C12orf43	11.494	12.1234	12.904	11.2635	13.1307	12.4138	12.1635	9.97223	8.37779	7.90195	4.43661	5.97806	5.46399	5.16628	5.62148	8.35663	9.00737	1	7.99058e-10	0.0130782	3.23269e-06	FALSE	FALSE	FALSE	FALSE
3691	P51858	HDGF	115.727	134.452	140.215	138.267	137.725	136.212	132.656	100.633	114.53	82.5336	50.3404	53.4822	55.8097	48.082	57.1551	89.0064	96.5133	1	9.87598e-09	3.80546e-06	1.93862e-07	FALSE	FALSE	FALSE	FALSE
1703	J3KP15	SRSF2	395.036	423.579	464.972	420.42	415.684	422.318	468.358	381.157	403.17	335.763	278.894	257.229	293.298	246.231	289.257	314.792	403.886	1	1.107e-05	0.000279098	5.55844e-05	FALSE	FALSE	FALSE	FALSE
8113	Q9UKM9	RALY	430.137	455.15	492.095	437.337	449.918	460.56	479.442	443.299	393.456	398.103	301.384	311.217	301.41	263.089	273.482	358.19	482.375	1	2.36757e-05	0.00263237	0.000249646	FALSE	FALSE	FALSE	FALSE
3229	P29966	MARCKS	79.4218	93.1206	92.6568	95.5334	83.7724	80.9679	90.6104	94.8744	90.8387	71.646	49.2675	39.1518	40.2814	49.5629	52.5711	57.0784	88.1062	1	3.77201e-06	0.000261254	3.13919e-05	FALSE	FALSE	FALSE	FALSE
3974	P62995	TRA2B	410.679	447.807	460.663	454.296	461.151	445.033	473.293	455.6	464.393	346.871	330.345	341.615	318.541	348.991	381.465	352.01	431.117	1	1.88494e-05	0.0197628	0.000610342	FALSE	FALSE	FALSE	FALSE
318	A0A0C4DFX9	NELFA	17.8435	15.7766	18.8741	20.9417	18.0043	20.0781	19.1011	18.9285	18.6085	13.2237	10.2996	6.27539	13.3078	12.2288	10.7792	14.33	9.30089	1	7.20245e-05	0.0663581	0.00218618	FALSE	FALSE	FALSE	FALSE
3078	P20700	LMNB1	2217.7	2154.29	2321.58	2281.98	2253.74	2347.15	2347	2189	2307.6	2037.42	1548.09	1609.59	1487.6	1449.92	1568.07	2064.96	2149.45	1	1.11331e-10	9.84748e-07	1.04706e-08	FALSE	FALSE	FALSE	FALSE
3675	P51610	HCFC1	5.24858	6.72785	8.85005	8.74379	7.3927	7.89593	9.20343	7.85804	6.42729	4.70844	2.0286	2.17629	1.84765	2.03615	1.86569	5.4078	5.55472	1	3.91529e-18	6.2641e-07	1.56607e-12	FALSE	TRUE	FALSE	FALSE
4335	Q13247	SRSF6	553.272	591.892	633.226	612.576	565.173	597.531	637.291	576.75	585.713	511.722	375.008	394.153	357.598	398.014	378.307	459.779	573.94	1	2.90131e-11	2.05981e-05	2.44461e-08	FALSE	FALSE	FALSE	FALSE
2790	P08621	SNRNP70	468.226	443.322	527.234	490.167	482.952	505.18	530.429	543.953	507.749	446.243	386.681	370.886	398.142	381.074	341.161	436.547	489.491	1	0.000628632	0.00683314	0.00207257	FALSE	FALSE	FALSE	FALSE
4060	P84103	SRSF3	655.743	733.686	740.088	703.77	770.837	760.928	749.238	752.878	725.521	642.896	551.494	580.416	594.465	532.145	549.083	620.019	751.107	1	4.34857e-06	0.000631582	5.24069e-05	FALSE	FALSE	FALSE	FALSE
7216	Q9H0D6	XRN2	151.337	181.825	202.495	194.426	206.246	195.574	178.461	185.795	169.645	147.616	143.618	141.471	168.264	170.431	158.915	178.268	164.713	1	0.0179709	0.092564	0.0407855	FALSE	FALSE	TRUE	FALSE
3485	P45973	CBX5	180.984	168.835	220.216	205.234	201.423	203.886	190.903	188.395	153.21	134.318	123.682	131.852	159.528	156.165	162.459	190.374	155.59	1	7.72407e-05	0.000897321	0.000263267	FALSE	FALSE	FALSE	FALSE
5567	Q86UA6	RPAIN	1.21572	1.7176	2.07467	1.85715	1.91441	1.94555	1.77151	1.74702	NA	NA	NA	NA	0.994311	0.822037	NA	1.45325	2.14994	1	2.491e-06	0.0869223	0.00046532	FALSE	FALSE	FALSE	FALSE
5498	Q7Z5J4	RAI1	1.83032	3.06387	3.44727	4.37984	3.54838	4.33971	3.94336	3.60044	1.95136	2.31073	1.87368	1.47564	1.33461	1.46943	2.43119	3.78579	4.46277	1	0.0367191	0.0149942	0.0234643	FALSE	FALSE	FALSE	FALSE
6969	Q9BTA9	WAC	10.4062	11.3879	13.4853	12.1138	14.5701	13.5368	12.9155	14.3897	12.6298	10.1799	9.70127	6.30557	9.20111	7.04666	9.47488	13.2702	11.0038	1	0.000426675	0.053715	0.00478736	FALSE	FALSE	FALSE	FALSE
4666	Q15554	TERF2	25.6635	20.4216	20.7798	19.9936	20.7758	21.8399	16.9056	17.9597	17.071	14.4786	13.4852	15.241	16.0593	18.4498	14.8722	21.2377	16.5873	1	5.45364e-06	0.0362209	0.00044445	FALSE	FALSE	FALSE	FALSE
4334	Q13243	SRSF5	77.9694	80.9117	77.5785	82.3863	89.4077	71.7496	67.2569	58.0162	70.6641	53.01	43.9815	42.1258	55.1582	49.4693	51.8575	64.7942	62.174	1	7.77369e-09	6.26398e-05	6.97812e-07	FALSE	FALSE	FALSE	FALSE
4530	Q14684	RRP1B	122.839	133.117	144.625	136.154	128.994	131.83	116.972	117.397	122.524	87.8252	72.0789	78.424	75.639	95.4395	104.235	127.038	141.947	1	0.000357264	0.000890514	0.000564046	FALSE	FALSE	FALSE	FALSE
8075	Q9UJU6	DBNL	10.2013	9.26338	9.7132	8.76954	8.55169	8.51701	8.7121	7.85626	6.76862	3.55439	0.987709	2.50236	1.46514	3.23914	4.95744	7.53537	10.9374	1	3.17012e-15	2.62171e-06	9.11655e-11	FALSE	FALSE	FALSE	FALSE
225	A0A0A0MRM9	NOLC1	834.935	848.674	1023.23	905.738	917.533	838.134	902.513	813.93	872.803	730.805	558.62	549.303	561.881	579.241	640.472	872.353	928.77	1	1.58781e-09	1.56593e-05	1.57684e-07	FALSE	FALSE	FALSE	FALSE
4523	Q14676	MDC1	74.0795	76.1163	98.9271	92.7378	90.4752	86.9709	84.7774	85.8069	80.5891	56.5755	44.658	46.1778	54.3531	60.8816	57.4517	72.0898	68.6488	1	3.33345e-13	0.00103975	1.86171e-08	FALSE	FALSE	FALSE	FALSE
3636	P50548	ERF	1.23042	1.11099	2.17766	0.986981	NA	2.00703	1.58544	1.95876	2.18458	1.98154	1.97945	2.23592	1.7022	2.98261	2.80334	1.89914	1.07869	5	0.0443315	0.000462999	0.0045305	FALSE	FALSE	FALSE	FALSE
8201	Q9UNW1	MINPP1	2.14205	1.66059	2.00471	1.9434	1.63413	1.78552	2.15468	1.88023	2.72486	2.87049	2.29121	1.93112	2.08828	2.52272	2.36766	2.31411	2.08147	5	5.305e-06	0.00868543	0.000214654	FALSE	FALSE	FALSE	FALSE
101	A0A087WXK8	FAM83D	0.974464	4.14591	3.00613	1.97127	2.30314	3.41769	3.11598	4.81973	6.42912	5.72485	7.99521	7.69143	8.58261	8.34921	6.39013	4.7806	6.1359	5	2.59953e-12	1.07623e-06	1.67263e-09	FALSE	FALSE	FALSE	FALSE
2738	P06493	CDK1;CDC2	316.748	353.524	322.501	293.721	318.857	306.696	310.905	377.745	406.322	429.777	474.617	453.777	426.913	481.735	455.889	406.9	362.021	5	1.6616e-06	0.000110415	1.35449e-05	FALSE	FALSE	FALSE	FALSE
6135	Q8TEM1	NUP210	146.099	132.47	145.841	146.114	149.196	131.345	139.907	125.867	142.5	157.036	183.675	186.885	191.923	175.718	181.121	171.119	156.044	5	0.000382424	0.00105065	0.000633873	FALSE	FALSE	FALSE	FALSE
7343	Q9H611	PIF1	1.54381	NA	NA	NA	NA	1.09316	0.797432	1.03018	1.25126	4.79558	5.09932	6.65953	5.47083	6.61351	7.4502	5.4605	3.23067	5	2.25394e-10	0.0111631	1.58622e-06	FALSE	FALSE	TRUE	FALSE
1999	O14777	NDC80	24.4096	13.962	22.188	19.4032	24.7544	22.4538	27.3955	27.4437	27.7161	30.1829	30.6717	32.6686	29.952	38.3134	31.608	25.8003	24.2515	5	0.00293582	0.033683	0.00994421	FALSE	FALSE	FALSE	FALSE
7639	Q9NTJ3	SMC4	454.963	443.394	485.635	454.989	427.331	516.73	532.436	508.782	489.478	572.884	539.474	565.359	583.155	559.654	563.043	503.683	499.884	5	0.0613466	0.0428523	0.0512722	FALSE	FALSE	FALSE	TRUE
4121	Q02224	CENPE	78.2585	48.2777	71.7387	58.2608	51.6296	59.3007	79.1102	81.0601	117.243	120.631	96.7502	97.6334	131.371	107.886	109.596	65.7613	63.3423	5	7.29073e-09	0.0362209	1.62504e-05	FALSE	TRUE	TRUE	FALSE
2093	O15392	BIRC5	3.13641	2.19501	2.00439	2.06945	3.86821	4.16141	4.32303	5.44423	5.60351	7.86489	5.35058	6.64621	8.34823	8.04812	5.97061	5.00001	3.15228	5	0.000144757	0.00618875	0.000946503	FALSE	FALSE	FALSE	FALSE
2531	O95235	KIF20A	11.365	9.14717	11.4356	6.20703	10.9874	9.06161	16.9494	25.3532	30.0228	42.5852	36.2137	37.0755	43.1452	42.8505	33.4891	21.9875	6.02626	5	6.74232e-13	0.0207996	1.18422e-07	FALSE	FALSE	FALSE	TRUE
3329	P35222	CTNNB1	1.21117	NA	NA	0.942127	NA	NA	NA	1.41414	NA	3.70485	1.58814	2.38429	2.67449	2.22485	2.76195	1.7506	0.624074	5	6.52513e-06	0.0426082	0.00052728	FALSE	FALSE	FALSE	FALSE
5780	Q8IZT6	ASPM	5.27167	6.01281	4.6436	6.09701	4.914	4.34638	6.30351	9.39261	10.453	12.7675	7.81167	10.9571	10.1045	8.80056	8.92788	9.89599	3.97196	5	0.00648898	0.0229018	0.0121905	FALSE	FALSE	FALSE	FALSE
6836	Q99618	CDCA3	4.27656	6.59053	2.32299	5.7769	3.99841	9.05855	12.9707	16.9653	18.7804	10.8769	7.5787	9.48232	9.13549	13.9039	8.68571	8.47195	7.71213	5	0.0302927	0.0257703	0.0279401	TRUE	TRUE	TRUE	FALSE
7103	Q9BXS6	NUSAP1	14.3909	12.0004	17.6615	15.0041	22.4592	31.9691	50.1717	68.7013	102.415	68.5721	59.0533	62.6686	58.7716	61.9738	49.6643	35.9831	27.5078	5	1.15935e-14	2.09386e-05	4.92699e-10	TRUE	TRUE	FALSE	FALSE
7815	Q9NYZ3	GTSE1	1.35844	2.071	3.52198	3.09154	7.92203	15.5834	18.8178	34.9019	37.4102	26.4674	19.3899	24.4522	20.4413	28.4546	31.4493	16.4402	6.33534	5	3.50769e-06	3.5069e-05	1.1091e-05	TRUE	TRUE	FALSE	FALSE
3490	P46013	MKI67	1286.32	1096.69	1377.59	1334.46	1352.92	1505.72	1643.69	1657.12	1755.77	1607.95	1618.88	1630.79	1597.92	1869.89	1684.36	1592.94	1456.04	5	0.000638583	0.0143876	0.00303112	FALSE	TRUE	FALSE	TRUE
7565	Q9NQS7	INCENP	16.0365	10.294	16.4636	16.7238	24.9667	30.3191	39.95	51.6049	45.8346	32.5941	38.0434	35.6013	48.0173	48.1346	51.2602	28.1617	20.1337	5	7.70144e-10	0.000856786	8.1231e-07	FALSE	FALSE	TRUE	FALSE
4122	Q02241	KIF23	6.56287	4.52502	3.32178	5.76552	9.87922	13.172	19.7736	26.7783	37.1708	27.7579	30.4863	23.917	32.2572	32.9853	29.707	22.8762	17.4371	5	2.57594e-15	3.07065e-05	2.81244e-10	FALSE	TRUE	FALSE	FALSE
2174	O43663	PRC1	2.74232	2.88713	3.82523	4.91837	8.91133	14.1041	19.499	26.1089	27.8726	24.6558	20.9164	20.4129	28.8284	37.8993	29.7761	16.3743	7.73641	5	7.76257e-09	8.71478e-07	8.22491e-08	FALSE	TRUE	FALSE	FALSE
7222	Q9H0H5	RACGAP1	8.01615	7.36652	10.6036	10.515	15.3048	20.5337	29.2583	32.3972	37.9342	28.4067	30.0207	21.5678	33.2916	39.2126	34.5422	24.3606	12.5245	5	1.90013e-07	7.11668e-05	3.67731e-06	FALSE	FALSE	FALSE	FALSE
5162	Q69YH5	CDCA2	14.3033	11.4091	11.4114	13.9159	14.7002	11.377	16.6536	20.8995	24.1464	18.973	18.3556	18.2581	25.2731	27.5356	26.3841	22.0885	11.2887	5	1.84912e-05	0.0812761	0.00122593	FALSE	FALSE	FALSE	FALSE
5507	Q7Z628	NET1	NA	NA	NA	1.04081	1.91233	1.52961	2.82592	6.20959	5.75782	3.24176	4.53612	3.80362	6.94092	5.24623	3.77965	6.9075	8.13923	5	7.48048e-07	0.0456767	0.000184847	FALSE	FALSE	FALSE	FALSE
6250	Q92466	DDB2	369.44	398.208	492.305	505.45	633.427	585.619	602.846	535.046	559.533	643.824	778.941	755.9	689.572	620.214	513.767	515.052	642.553	5	0.0604089	0.0951024	0.075796	FALSE	FALSE	FALSE	FALSE
2352	O75330	HMMR	37.15	33.9746	79.7571	85.7443	103.499	132.938	172.173	203.184	221.488	232.649	238.473	204.713	218.682	120.46	57.5057	30.3037	56.165	5	1.23831e-21	2.42178e-08	5.47623e-15	TRUE	TRUE	FALSE	FALSE
7053	Q9BW19	KIFC1	28.5872	24.909	39.4797	34.2273	47.5324	53.5894	64.7001	78.0896	79.7192	84.3626	84.1721	81.5433	79.2188	74.8299	54.9334	25.8086	18.1906	5	1.22097e-08	3.17412e-12	1.96863e-10	TRUE	FALSE	TRUE	FALSE
4554	Q14807	KIF22	5.95694	6.98795	12.8651	19.3913	34.0479	49.5762	64.0695	59.3106	66.1843	64.3708	69.1548	55.0298	61.3048	64.581	49.3329	30.7508	29.2336	5	6.86065e-14	2.40726e-11	1.28512e-12	TRUE	TRUE	FALSE	FALSE
5264	Q6P4F7	ARHGAP11A	NA	0.795389	0.96492	2.04228	4.82017	5.69036	12.4939	18.9542	14.1672	13.0471	11.9717	8.38288	10.6989	11.9057	6.47619	2.41069	0.768999	5	7.75433e-13	4.84484e-11	6.12931e-12	FALSE	FALSE	FALSE	FALSE
5011	Q5T0B9	ZNF362	NA	NA	NA	NA	2.73119	1.96491	2.7196	3.24229	3.09895	4.229	4.03544	3.20517	3.0752	1.8506	7.17099	2.77199	1.81016	5	0.0160267	0.00793592	0.0112777	FALSE	FALSE	FALSE	FALSE
3732	P53350	PLK1	18.4553	16.5076	29.567	39.7055	28.2588	46.3056	70.3571	91.4788	105.469	108.517	127.441	95.6223	91.3108	106.776	80.8519	37.0015	35.1342	5	9.0773e-14	5.17478e-13	2.16733e-13	TRUE	FALSE	TRUE	FALSE
2022	O14965	AURKA	20.6785	17.6471	20.4943	23.1011	26.449	40.338	62.863	87.4271	104.498	100.189	115.466	102.219	97.7884	106.098	91.3292	26.4523	17.7164	5	4.47489e-18	2.1795e-13	9.87573e-16	TRUE	TRUE	FALSE	FALSE
6222	Q8WWK9	CKAP2	20.004	24.0086	19.6856	18.7003	28.324	33.4517	47.0494	74.2189	83.2566	75.8067	80.3963	77.4825	84.7199	91.9775	73.0078	28.8254	22.7089	5	9.56554e-16	4.00447e-11	1.95717e-13	TRUE	TRUE	FALSE	FALSE
4644	Q15398	DLGAP5	14.3784	18.734	29.2072	30.8504	32.488	46.1013	61.999	75.2649	90.9766	89.7505	89.7529	89.2684	83.2539	83.5104	70.0764	29.5849	22.7389	5	1.23831e-21	5.17478e-13	2.53139e-17	TRUE	TRUE	FALSE	FALSE
8163	Q9ULW0	TPX2	46.9068	26.1132	42.9747	60.7042	77.7619	97.4499	143.02	173.058	200.996	200.033	190.942	205.552	207.537	211.763	165.906	48.0176	39.6449	5	5.71203e-17	1.21173e-18	8.31952e-18	TRUE	TRUE	FALSE	FALSE
4903	Q53HL2	CDCA8	24.0088	18.0988	20.4303	20.3521	25.5856	27.7791	40.1513	47.5159	54.1267	49.0399	51.6194	55.5469	45.6118	50.4612	62.195	36.242	24.2839	5	1.60148e-13	7.87898e-06	1.1233e-09	FALSE	FALSE	FALSE	FALSE
1960	O00762	UBE2C	64.0502	54.0545	62.3646	57.4395	62.0304	83.5924	107.042	138.847	172.523	160.741	176.107	180.463	179.376	186.981	183.403	137.576	109.785	5	2.76197e-17	2.20528e-11	2.46798e-14	TRUE	FALSE	FALSE	FALSE
3702	P52292	KPNA2	502.847	458.293	601.691	603.569	557.699	585.794	673.681	848.058	847.838	907.594	947.134	893.707	990.356	980.051	984.265	757.451	606.363	5	5.00924e-11	3.34297e-06	1.29405e-08	FALSE	FALSE	FALSE	FALSE
3716	P52732	KIF11	65.3078	60.3436	80.7448	99.9851	118.881	130.034	159.139	192.856	222.729	207.48	247.637	236.691	259.646	250.035	206.945	135.754	93.987	5	5.61762e-21	1.3699e-09	2.77409e-15	TRUE	TRUE	FALSE	FALSE
6568	Q96GD4	AURKB	3.78844	3.69314	10.7915	13.346	21.942	32.2125	41.7302	60.6198	63.0079	57.8751	78.4588	62.3377	72.9034	74.5604	64.4065	35.224	19.365	5	6.13675e-19	9.1483e-09	7.49272e-14	TRUE	TRUE	TRUE	FALSE
4446	Q14008	CKAP5	279.611	292.43	349.89	320.069	364.442	372.939	421.952	445.535	461.538	454.886	489.997	479.35	498.405	507.077	433.384	375.596	291.54	5	1.084e-09	2.90768e-10	5.6142e-10	FALSE	TRUE	TRUE	FALSE
6739	Q96Q89	KIF20B	14.7108	15.9333	22.3267	18.7557	23.6529	27	33.3417	42.661	43.9487	40.623	44.4372	49.7174	46.5653	49.8605	41.8536	24.2541	17.9449	5	8.51375e-09	3.52816e-08	1.73314e-08	FALSE	TRUE	TRUE	TRUE
7402	Q9H8V3	ECT2	5.89671	4.46847	5.51334	9.14804	11.0262	12.9743	12.8104	20.4469	20.7474	20.5496	16.7258	22.3815	20.9248	23.6557	18.2823	11.3097	9.05948	5	3.87147e-13	1.56082e-05	2.45818e-09	FALSE	TRUE	FALSE	FALSE
6842	Q99661	KIF2C	51.6155	47.5144	67.2823	67.7283	83.616	92.0677	119.322	129.703	135.722	151.3	138.194	149.441	155.582	147.839	134.606	106.041	92.1306	5	3.55569e-17	6.94686e-08	1.57165e-12	FALSE	FALSE	FALSE	FALSE
8484	Q9Y6A5	TACC3	26.9286	20.7052	30.671	42.6196	47.2537	54.5462	72.5461	94.5475	111.649	109.606	105.852	101.427	103.059	110.255	106.19	65.0016	42.0094	5	3.4351e-18	2.93618e-10	3.17586e-14	FALSE	TRUE	FALSE	FALSE
2873	P11388	TOP2A	621.653	573.471	704.005	692.659	702.702	806.498	919.523	1010.12	1038.41	1061.4	1070.94	1036.57	1059.26	1174.5	1031.6	895.954	755.45	5	2.92868e-13	9.46769e-09	5.26572e-11	FALSE	TRUE	FALSE	FALSE
4766	Q16763	UBE2S	29.4642	24.2869	38.4516	36.3748	42.0954	51.3324	61.8409	76.4722	76.7378	80.6026	79.073	81.6167	71.4935	88.707	82.1763	53.8811	43.6814	5	1.66897e-09	2.89641e-09	2.19864e-09	FALSE	FALSE	FALSE	FALSE
4337	Q13263	TRIM28	1210.29	1263.68	1393.09	1443.68	1462.6	1505.48	1467.56	1503.86	1501.65	1415.1	1293.41	1242.48	1310.15	1374.24	1305.19	1343.29	1309.11	3	0.00843592	0.00169518	0.00378158	FALSE	FALSE	FALSE	FALSE
8232	Q9UQ84	EXO1	NA	NA	1.92285	4.34246	3.02018	3.48118	3.49516	3.0754	3.7308	1.422	2.78654	1.25732	1.16756	1.84828	1.74215	2.44891	1.45407	3	0.0129314	0.000598145	0.00278116	FALSE	TRUE	FALSE	FALSE
1008	E2QRF9	GMNN	NA	1.55847	3.34816	2.94253	4.35227	6.16972	5.68236	4.35684	4.19361	4.75988	7.37279	4.51881	2.61178	NA	NA	NA	NA	3	0.0183041	0.00038619	0.00265873	TRUE	FALSE	FALSE	FALSE
425	H0YMA4	KIAA0101	4.69416	7.30126	13.3205	19.3438	21.2276	24.6428	26.7473	29.0329	22.9202	16.5423	16.7036	15.7548	12.3736	9.43719	7.55405	4.11381	3.79544	3	4.25079e-10	0.0167022	2.66454e-06	TRUE	FALSE	FALSE	FALSE
3274	P31350	RRM2	106	137.828	244.343	332.099	416.469	477.651	428.632	437.826	338.461	238.161	232.572	127.845	34.6205	26.0678	15.0665	22.7837	31.1436	3	3.91529e-18	7.19549e-11	1.67847e-14	TRUE	TRUE	FALSE	FALSE
6217	Q8WW59	SPRYD4	1.58184	3.1506	2.8956	2.09689	2.43488	4.32842	3.26536	3.36621	4.74608	2.89204	2.04484	3.48275	3.115	4.00305	3.43707	2.42538	4.19427	3	0.000220407	0.0145141	0.00178858	FALSE	FALSE	FALSE	FALSE
610	A8MST6	CEP78	NA	0.850393	3.9609	1.79051	3.57947	5.01352	4.65964	5.79952	2.25117	3.44175	3.0394	NA	1.27259	3.82464	3.12131	2.52408	NA	3	6.25181e-07	0.000222111	1.17839e-05	FALSE	FALSE	FALSE	FALSE
7090	Q9BXB4	OSBPL11	6.02474	6.86767	7.17563	5.66332	7.27518	11.5497	9.86335	10.8523	8.18725	8.20116	7.50627	6.30962	6.96209	8.63749	8.46822	9.15572	8.75083	3	0.0704332	0.0305668	0.0463996	FALSE	FALSE	FALSE	FALSE
5259	Q6P444	MTFR2	1.4766	1.15451	1.26362	1.6622	2.32632	3.7105	3.39915	4.00817	2.21211	2.77921	2.43623	2.07827	4.3401	4.15042	3.1307	2.52673	NA	3	5.94783e-06	0.0190161	0.00033631	FALSE	FALSE	FALSE	FALSE
708	B5MBX0	CDCA5	3.26002	2.96198	5.67386	10.89	13.0681	17.4131	19.1257	17.4691	10.6389	7.21153	5.42455	9.49106	11.5353	11.3642	13.4699	7.36835	8.27701	3	0.00061087	0.0129082	0.00280807	TRUE	FALSE	FALSE	FALSE
5236	Q6P0N0	MIS18BP1	7.47906	10.1004	9.1934	9.6943	13.1705	17.4058	18.262	18.4138	15.4987	12.7679	8.71698	9.87868	12.8088	15.8564	14.694	9.11726	6.15356	3	0.00088414	0.00488075	0.00207732	FALSE	TRUE	FALSE	FALSE
4548	Q14764	MVP	38.3954	40.0744	21.6208	18.1334	21.9421	25.0973	22.3903	29.7884	40.5585	23.0652	25.1434	23.0571	23.3032	29.0369	28.4927	31.7714	38.6095	4	0.00162885	0.0286655	0.00683313	FALSE	FALSE	TRUE	FALSE
7707	Q9NVT9	ARMC1	5.14729	3.37547	2.8205	2.36351	2.01582	3.41038	3.89405	3.76906	5.48157	3.43935	3.35701	3.9355	2.3002	2.25879	3.91347	3.76315	2.85591	4	0.0243303	0.0918791	0.0472804	FALSE	FALSE	FALSE	FALSE
339	A0A0C4DGP2	KIF18B	NA	NA	1.77095	3.09022	3.01133	8.49321	11.7158	15.669	14.0992	11.847	13.3949	7.6881	6.69951	1.5206	1.76391	1.91958	1.32802	4	8.43731e-15	4.84484e-11	6.39354e-13	FALSE	FALSE	FALSE	FALSE
2180	O43683	BUB1	5.53679	5.29802	8.56708	11.9803	12.9595	14.4753	21.9073	26.7448	23.4654	20.3377	20.1346	16.27	13.2075	7.70296	4.07992	3.5575	2.39986	4	6.86065e-14	4.22123e-09	1.70177e-11	TRUE	TRUE	FALSE	TRUE
2630	O95997	PTTG1;PTTG2	NA	2.92849	2.0732	3.14993	2.93459	4.56443	5.42037	4.49362	8.08568	5.42225	6.40239	3.16399	3.16107	1.783	1.58023	NA	NA	4	3.25517e-11	7.31089e-08	1.54267e-09	TRUE	TRUE	TRUE	FALSE
3064	P20248	CCNA2	2.76458	5.64159	9.41715	27.3881	28.6777	35.4018	38.5204	52.2402	61.628	41.5653	43.4426	8.50866	5.64955	3.83494	3.32298	4.85783	2.02793	4	4.48162e-16	0.000238047	3.26624e-10	TRUE	FALSE	FALSE	TRUE
4914	Q562F6	SGOL2	8.65685	12.3293	9.8171	12.9877	8.57634	10.2929	19.5263	27.6534	26.9123	33.992	37.3296	25.7038	18.119	11.5682	9.61846	8.47991	13.6692	4	1.15003e-09	4.83196e-06	7.45447e-08	FALSE	TRUE	TRUE	TRUE
2509	O95067	CCNB2;CCNB2V	2.04525	1.99514	5.77394	7.82472	6.8555	6.92908	8.95398	15.4626	21.8978	20.1465	20.6309	13.5715	8.83234	5.97504	5.62469	5.62843	11.9437	4	5.47731e-09	6.30172e-08	1.85786e-08	FALSE	FALSE	TRUE	FALSE
2940	P14635	CCNB1	7.8358	16.664	55.3258	65.4212	69.9194	88.2856	123.926	223.678	261.808	229.096	252.603	139.941	44.3962	3.65971	1.64877	7.60628	8.52114	4	4.29921e-14	7.76098e-13	1.82664e-13	TRUE	FALSE	TRUE	FALSE
4259	Q12834	CDC20	2.73137	5.06231	10.374	14.3421	16.5135	19.6851	34.6567	57.5661	57.1774	44.6992	63.0962	38.8539	28.8001	11.7146	10.233	4.70093	6.44865	4	7.41891e-11	1.06151e-12	8.87424e-12	TRUE	TRUE	FALSE	FALSE
2265	O60566	BUB1B	9.19712	8.8424	11.9527	12.6996	14.498	18.2008	28.4687	80.6487	39.2524	51.8009	45.0802	36.5993	31.2018	22.5655	19.2186	11.664	9.45754	4	0.0178594	9.22904e-05	0.00128384	TRUE	TRUE	TRUE	TRUE
4791	Q2KHT3	CLEC16A	1.27202	1.57158	1.49768	1.6855	1.77741	1.79521	2.49318	3.60176	2.74509	3.59024	3.59232	1.62338	1.05542	2.28269	0.890071	1.12972	NA	4	1.43293e-06	0.000222111	1.78401e-05	FALSE	FALSE	FALSE	TRUE

## Sheet: Description
Table of pseudoperiodic proteins (PsPs)
1 - 16	Mean ppm intensities per cell cycle population
Cluster
Ptest q val 1	q values for periodic test 1
Ptest q val 2	q values for periodic test 2
geo mean	Geometric mean of the above q values
apcc_gene	based on list curated by Davey group (http://slim.icr.ac.uk/)
KENslim, Dboxslim, abba_slim_hits	based on search using apc/c degron repository by Davey group (http://slim.icr.ac.uk/), PMID: 27716480
