# Supplementary material for: Low Cell Number Proteomic Analysis Using In-Cell Protease Digests Reveals a Robust Signature for Cell Cycle State Classification
Source: Mol Cell Proteomics. 2021 Nov 4;21(1):100169. doi: 10.1016/j.mcpro.2021.100169 (PMC8760417; doi:10.1016/j.mcpro.2021.100169)
Supplement: Supplemental Table S5 — Short linear motif (SLiM) enrichment analysis [file mmc5.xlsx]

## Sheet: Suppl Table 3
elm	enrich.1	enrich.2	enrich.3	enrich.4	enrich.5	p.1	p.2	p.3	p.4	p.5	freq.1	freq.2	freq.3	freq.4	freq.5	prop.1	prop.2	prop.3	prop.4	prop.5
LIG_WD40_WDR5_WIN_1	13.4402	0	40.3206	0	19.2837	0.0720965	1	0.0246369	1	0.00499127	1	0	1	0	2	0.030303	0	0.0909091	0	0.0434783
DOC_PIKK_1	4.88945	3.16376	0	0	5.84608	0.0232078	0.273276	1	1	0.00162579	3	1	0	0	5	0.0909091	0.0588235	0	0	0.108696
MOD_DYRK1A_RPxSP_1	4.80583	5.93662	1.31068	1.20146	2.50739	8.27615e-06	8.08171e-05	0.546512	0.577967	0.0130319	11	7	1	1	8	0.333333	0.411765	0.0909091	0.0833333	0.173913
TRG_NLS_MonoCore_2	3.87945	3.76535	2.49393	1.52407	2.58429	3.76773e-06	0.00134392	0.110542	0.383809	0.00099309	14	7	3	2	13	0.424242	0.411765	0.272727	0.166667	0.282609
LIG_WW_3	3.73104	1.67137	2.58303	2.36778	1.44126	1.502e-05	0.414579	0.101858	0.125577	0.33075	13	3	3	3	7	0.393939	0.176471	0.272727	0.25	0.152174
LIG_BIR_III_2	3.47961	3.37726	0	3.18964	2.49624	0.00667296	0.0560568	1	0.127404	0.0317979	6	3	0	2	6	0.181818	0.176471	0	0.166667	0.130435
CLV_PCSK_PC7_1	3.41586	3.83887	2.15738	2.9664	1.93461	1.46993e-07	1.41962e-05	0.0988451	0.00839198	0.00886235	19	11	4	6	15	0.575758	0.647059	0.363636	0.5	0.326087
DEG_SCF_FBW7_1	3.37142	1.51027	2.33406	0.713184	2.60467	4.45309e-05	0.440008	0.128697	1	0.000549928	13	3	3	1	14	0.393939	0.176471	0.272727	0.0833333	0.304348
LIG_SH3_2	3.08998	1.76418	2.18117	2.9991	2.9991	4.55682e-06	0.184811	0.0956811	0.00794313	1.96829e-07	17	5	4	6	23	0.515152	0.294118	0.363636	0.5	0.5
TRG_NLS_Bipartite_1	2.99776	4.07342	0.899327	2.47315	3.22585	0.00115382	0.000838329	1	0.113698	2.82925e-05	10	7	1	3	15	0.30303	0.411765	0.0909091	0.25	0.326087
TRG_NLS_MonoExtC_3	2.89889	3.55406	2.2886	1.67831	2.62691	2.05235e-06	8.51918e-06	0.0490958	0.271925	1.10035e-06	19	12	5	4	24	0.575758	0.705882	0.454545	0.333333	0.521739
MOD_CDK_SPK_2	2.84818	2.01048	1.55355	1.78011	2.50763	1.61533e-07	0.0385155	0.297094	0.167304	3.10828e-07	22	8	4	5	27	0.666667	0.470588	0.363636	0.416667	0.586957
LIG_SH3_4	2.8467	2.76297	2.56203	2.34852	2.45063	0.00171439	0.0282986	0.103822	0.127919	0.00257023	10	5	3	3	12	0.30303	0.294118	0.272727	0.25	0.26087
MOD_PKB_1	2.8078	2.18017	1.68468	1.02953	2.28286	7.55565e-05	0.0445166	0.401353	1	0.000834167	15	6	3	2	17	0.454545	0.352941	0.272727	0.166667	0.369565
MOD_CDK_SPxK_1	2.80603	2.97109	1.9132	1.75377	2.74503	2.13818e-07	5.84458e-05	0.146273	0.171668	2.92077e-09	22	12	5	5	30	0.666667	0.705882	0.454545	0.416667	0.652174
LIG_Actin_RPEL_3	2.78027	0	0	0	7.97818	0.303677	1	1	1	0.00161152	1	0	0	0	4	0.030303	0	0	0	0.0869565
TRG_NLS_MonoExtN_4	2.59018	3.11257	2.59018	1.35676	2.3006	2.30886e-06	1.00898e-05	0.00682577	0.504449	6.00764e-06	21	13	7	4	26	0.636364	0.764706	0.636364	0.333333	0.565217
DEG_SCF_FBW7_2	2.53997	4.93053	1.90498	3.49246	4.09985	0.0707128	0.00749334	0.416066	0.109506	0.000284613	4	4	1	2	9	0.121212	0.235294	0.0909091	0.166667	0.195652
DEG_SPOP_SBC_1	2.3428	3.03186	1.40568	2.57708	2.46503	0.00060245	0.000381775	0.455974	0.0167761	1.27697e-05	15	10	3	6	22	0.454545	0.588235	0.272727	0.5	0.478261
CLV_PCSK_FUR_1	2.28634	3.17014	1.46979	0.898205	3.04609	0.00131908	0.00026065	0.439311	1	1.07192e-08	14	10	3	2	26	0.424242	0.588235	0.272727	0.166667	0.565217
MOD_CDK_SPxxK_3	2.23845	2.51566	1.41376	1.29594	2.28199	0.000158689	0.000813366	0.489352	0.519073	3.41683e-06	19	11	4	4	27	0.575758	0.647059	0.363636	0.333333	0.586957
MOD_Cter_Amidation	2.05913	1.55444	1.71594	1.57295	2.29787	0.000622329	0.175263	0.173842	0.322441	1.7026e-06	18	7	5	5	28	0.545455	0.411765	0.454545	0.416667	0.608696
LIG_TRAF6	1.95183	2.27331	1.1711	2.86268	1.49357	0.00592814	0.00762983	0.725586	0.00170396	0.0794536	15	9	3	8	16	0.454545	0.529412	0.272727	0.666667	0.347826
LIG_BIR_II_1	1.94965	1.89231	1.29977	2.08505	1.70948	0.00145282	0.0297534	0.513888	0.0460387	0.00462578	18	9	4	7	22	0.545455	0.529412	0.363636	0.583333	0.478261
MOD_PKA_1	1.9278	2.18295	1.20488	1.32536	2.18973	8.2388e-05	0.000219929	0.7572	0.38699	8.92013e-10	24	14	5	6	38	0.727273	0.823529	0.454545	0.5	0.826087
DOC_CKS1_1	1.78706	1.7345	1.07223	1.96576	2.24353	0.00256043	0.0393158	1	0.0278683	6.11107e-09	20	10	4	8	35	0.606061	0.588235	0.363636	0.666667	0.76087
DOC_USP7_MATH_2	1.76142	1.36769	3.17055	2.90634	2.77997	0.201261	0.653227	0.0621909	0.0777766	0.00149287	5	2	3	3	11	0.151515	0.117647	0.272727	0.25	0.23913
MOD_LATS_1	1.70719	1.42026	2.19495	1.34136	2.44944	0.178526	0.460213	0.147755	0.653535	0.00101886	7	3	3	2	14	0.212121	0.176471	0.272727	0.166667	0.304348
MOD_PK_1	1.64135	1.47053	1.51509	1.73605	2.35498	0.063274	0.264899	0.308444	0.174847	2.32571e-06	13	6	4	5	26	0.393939	0.352941	0.363636	0.416667	0.565217
MOD_SUMO_rev_2	1.63519	1.86074	1.69158	1.70568	1.69894	6.26318e-05	2.80825e-05	0.0141668	0.00801115	4.97898e-08	29	17	10	11	42	0.878788	1	0.909091	0.916667	0.913043
DOC_USP7_UBL2_3	1.62975	1.63636	1.68595	1.85454	1.69328	6.30609e-05	0.00562744	0.0144118	0.000695992	5.37716e-08	29	15	10	12	42	0.878788	0.882353	0.909091	1	0.913043
CLV_C14_Caspase3-7	1.57223	1.80344	1.07198	1.96529	1.58932	0.00725122	0.00581201	1	0.00603224	0.000838095	22	13	5	10	31	0.666667	0.764706	0.454545	0.833333	0.673913
MOD_Plk_2-3	1.54017	2.15926	1.79686	2.11773	2.08704	0.0279343	0.000671717	0.0615264	0.00614165	1.6651e-07	18	13	7	9	34	0.545455	0.764706	0.636364	0.75	0.73913
TRG_Cilium_RVxP_2	1.53678	4.97195	1.53678	2.81744	4.4099	0.443567	0.00246146	0.488716	0.156002	1.0817e-05	3	5	1	2	12	0.0909091	0.294118	0.0909091	0.166667	0.26087
MOD_SUMO_for_1	1.52994	1.39759	1.88993	1.97992	1.93688	0.0410742	0.304153	0.0517244	0.0272508	1.41373e-05	17	8	7	8	30	0.515152	0.470588	0.636364	0.666667	0.652174
CLV_PCSK_PC1ET2_1	1.52911	1.86891	1.86891	1.40169	1.74703	0.00128059	2.63935e-05	0.00124885	0.157851	4.99589e-09	27	17	11	9	43	0.818182	1	1	0.75	0.934783
DEG_APCC_DBOX_1	1.49611	1.81513	1.68313	2.57144	1.94535	0.0615304	0.0340633	0.193059	0.000420629	2.35811e-05	16	10	6	10	29	0.484848	0.588235	0.545455	0.833333	0.630435
MOD_N-GLC_1	1.48813	1.15549	1.33932	1.36412	1.38784	0.000227067	0.468559	0.220652	0.144349	0.000712322	30	12	9	10	39	0.909091	0.705882	0.818182	0.833333	0.847826
LIG_TRAF2_1	1.4856	1.80238	1.4856	1.3618	1.77626	0.00808641	0.00107551	0.138456	0.257904	1.21109e-07	24	15	8	8	40	0.727273	0.882353	0.727273	0.666667	0.869565
LIG_APCC_ABBAyCdc20_2	1.46311	2.13012	1.09733	1.00589	3.67369	0.348296	0.162043	0.613775	1	1.34368e-05	4	3	1	1	14	0.121212	0.176471	0.0909091	0.0833333	0.304348
TRG_Pf-PMV_PEXEL_1	1.40762	1.59392	1.40762	1.4516	1.85132	0.022059	0.0135346	0.229406	0.148665	1.19054e-10	24	14	8	9	44	0.727273	0.823529	0.727273	0.75	0.956522
LIG_LIR_Apic_2	1.37973	1.78554	1.57684	1.44544	1.64968	0.0538444	0.00291925	0.127014	0.245875	4.40999e-05	21	14	8	8	35	0.636364	0.823529	0.727273	0.666667	0.76087
DOC_MAPK_FxFP_2	1.34116	5.20685	4.02347	0	1.4432	0.660441	0.00618922	0.0857039	1	0.464255	2	4	2	0	3	0.0606061	0.235294	0.181818	0	0.0652174
DOC_MAPK_gen_1	1.34077	1.54232	1.04282	1.3656	1.53185	0.0187709	0.00458286	1	0.144062	9.38525e-07	27	16	7	10	43	0.818182	0.941176	0.636364	0.833333	0.934783
DOC_USP7_MATH_1	1.33602	1.37778	1.37778	1.37778	1.28792	0.000602921	0.00575694	0.0424008	0.0451576	0.000716195	32	17	11	12	43	0.969697	1	1	1	0.934783
LIG_Clathr_ClatBox_1	1.31641	2.23596	1.48096	2.7151	2.00681	0.37118	0.0248215	0.43669	0.0130132	0.00334376	8	7	3	6	17	0.242424	0.411765	0.272727	0.5	0.369565
DOC_PP4_FxxP_1	1.30873	1.83479	1.74498	1.39962	1.51263	0.157933	0.00527143	0.0615044	0.256514	0.00413619	18	13	8	7	29	0.545455	0.764706	0.727273	0.583333	0.630435
MOD_ProDKin_1	1.29779	1.33835	1.21668	1.33835	1.30925	0.00112288	0.0104381	0.310528	0.0454505	4.91166e-05	32	17	10	12	45	0.969697	1	0.909091	1	0.978261
CLV_NRD_NRD_1	1.29538	1.33586	1.33586	1.33586	1.30682	0.00186935	0.0105192	0.076594	0.0456708	4.88378e-05	32	17	11	12	45	0.969697	1	1	1	0.978261
DOC_WW_Pin1_4	1.29442	1.33487	1.21352	1.33487	1.30585	0.00186134	0.010555	0.311316	0.0457659	4.883e-05	32	17	10	12	45	0.969697	1	0.909091	1	0.978261
LIG_SH3_3	1.29235	1.2948	1.25066	1.37573	1.2561	0.00506878	0.0548329	0.308736	0.0450346	0.0026775	31	16	10	12	42	0.939394	0.941176	0.909091	1	0.913043
TRG_ER_diArg_1	1.28836	1.63523	1.33791	1.49896	1.49303	0.047891	0.000272178	0.220873	0.0358851	6.10028e-06	26	17	9	11	42	0.787879	1	0.818182	0.916667	0.913043
DOC_PP2A_B56_1	1.28525	1.70704	1.42054	1.86024	1.747	0.162141	0.0125168	0.2372	0.00838066	4.55672e-06	19	13	7	10	36	0.575758	0.764706	0.636364	0.833333	0.782609
LIG_BRCT_BRCA1_1	1.28312	1.42329	1.28312	1.00817	1.62183	0.118793	0.0937429	0.383928	1	2.19699e-05	21	12	7	6	37	0.636364	0.705882	0.636364	0.5	0.804348
LIG_FHA_2	1.28172	1.45851	1.19333	1.21543	1.36339	0.0145261	0.00268305	0.520072	0.361824	8.58375e-05	29	17	9	10	43	0.878788	1	0.818182	0.833333	0.934783
LIG_SH2_STAP1	1.2807	1.57015	0.808864	1.48292	1.54739	0.163084	0.0484462	0.764025	0.153558	0.00094157	19	12	4	8	32	0.575758	0.705882	0.363636	0.666667	0.695652
LIG_14-3-3_CanoR_1	1.27973	1.36229	1.23845	1.36229	1.30306	0.00503756	0.0102633	0.30805	0.0445872	0.000163017	31	17	10	12	44	0.939394	1	0.909091	1	0.956522
LIG_SH2_CRK	1.27625	1.57654	1.21824	1.59531	1.41497	0.116735	0.0141912	0.553305	0.0408336	0.00303529	22	14	7	10	34	0.666667	0.823529	0.636364	0.833333	0.73913
DOC_CYCLIN_RXL_1	1.26333	2.01958	1.56058	1.83926	1.91923	0.219039	0.000706758	0.136148	0.0194434	4.35506e-07	17	14	7	9	36	0.515152	0.823529	0.636364	0.75	0.782609
DOC_MAPK_RevD_3	1.25232	0.607744	0.93924	0	2.47061	0.555884	1	1	0.620928	0.00378634	4	1	1	0	11	0.121212	0.0588235	0.0909091	0	0.23913
MOD_PKA_2	1.24675	1.41871	1.28974	1.30049	1.29535	0.0337793	0.00541397	0.192445	0.200866	0.00102495	29	17	10	11	42	0.878788	1	0.909091	0.916667	0.913043
MOD_NEK2_2	1.2463	1.51206	1.63577	1.71366	1.67641	0.285779	0.132994	0.12195	0.0719956	0.000387981	16	10	7	8	30	0.484848	0.588235	0.636364	0.666667	0.652174
CLV_PCSK_KEX2_1	1.23875	1.36263	1.36263	1.24908	1.33301	0.0278125	0.0102684	0.0441538	0.202059	1.62062e-05	30	17	11	11	45	0.909091	1	1	0.916667	0.978261
MOD_Plk_1	1.23056	1.31792	1.40029	1.2836	1.27852	0.03457	0.0552662	0.041084	0.198802	0.00164418	29	16	11	11	42	0.878788	0.941176	1	0.916667	0.913043
TRG_ENDOCYTIC_2	1.22785	1.31502	1.39721	1.39721	1.27572	0.0510343	0.055038	0.0411784	0.0247077	0.00166615	29	16	11	12	42	0.878788	0.941176	1	1	0.913043
MOD_CK2_1	1.22183	1.22415	1.30066	1.19227	1.27239	0.0207692	0.145341	0.0791581	0.317805	0.000146011	31	16	11	11	45	0.939394	0.941176	1	0.916667	0.978261
MOD_CK1_1	1.21588	1.25387	1.25387	1.14938	1.19936	0.00848343	0.0331376	0.135847	0.479948	0.00493416	32	17	11	11	44	0.969697	1	1	0.916667	0.956522
LIG_SH2_STAT3	1.21564	1.57318	1.21564	1.95008	1.81685	0.447911	0.181604	0.742853	0.0520651	0.00058021	12	8	4	7	25	0.363636	0.470588	0.363636	0.583333	0.543478
MOD_N-GLC_2	1.21159	2.35191	1.81739	2.91539	1.62972	0.516552	0.0109733	0.247125	0.00391669	0.0414366	8	8	4	7	15	0.242424	0.470588	0.363636	0.583333	0.326087
DEG_APCC_KENBOX_2	1.20693	7.80953	8.4485	5.53175	6.6381	0.735625	7.01019e-08	3.46921e-06	0.00122512	2.24417e-14	3	10	7	5	23	0.0909091	0.588235	0.636364	0.416667	0.5
MOD_PIKK_1	1.19344	1.37285	1.32604	1.33709	1.33181	0.132327	0.019227	0.190721	0.119432	0.000379417	27	16	10	11	42	0.818182	0.941176	0.909091	0.916667	0.913043
TRG_LysEnd_APsAcLL_1	1.18982	1.44353	1.33854	1.36333	1.49374	0.211852	0.023652	0.220772	0.144505	6.05091e-06	24	15	9	10	42	0.727273	0.882353	0.818182	0.833333	0.913043
CLV_PCSK_SKI1_1	1.17859	1.25463	1.25463	1.25463	1.25463	0.0485034	0.0330906	0.135779	0.142246	5.5761e-05	31	17	11	12	46	0.939394	1	1	1	1
DOC_PP2B_LxvP_1	1.17586	1.42659	1.76379	1.81891	1.63438	0.47981	0.148123	0.0606629	0.0350319	0.000445068	16	10	8	9	31	0.484848	0.588235	0.727273	0.75	0.673913
DOC_MAPK_DCC_7	1.16895	0.907657	1.40274	1.92877	2.18035	0.609249	1	0.644233	0.196535	0.00626374	5	2	2	3	13	0.151515	0.117647	0.181818	0.25	0.282609
LIG_Actin_WH2_2	1.15549	2.03909	1.57566	0.866615	1.88395	0.567174	0.0125289	0.314836	1	0.000444204	11	10	5	3	25	0.333333	0.588235	0.454545	0.25	0.543478
MOD_GlcNHglycan	1.14004	1.2136	1.10327	1.11246	1.2136	0.106442	0.0568046	0.701628	0.704967	0.000277645	31	17	10	11	46	0.939394	1	0.909091	0.916667	1
LIG_UBA3_1	1.112	1.34912	1.668	1.91125	2.14392	0.601484	0.228112	0.0677275	0.00703038	9.15778e-13	16	10	8	10	43	0.484848	0.588235	0.727273	0.833333	0.934783
TRG_NES_CRM1_1	1.10498	1.66831	0.736656	2.70107	2.11388	0.689793	0.154295	1	0.00254882	9.08982e-05	9	7	2	8	24	0.272727	0.411765	0.181818	0.666667	0.521739
LIG_LIR_Nem_3	1.10117	1.14003	1.21129	1.21129	1.18495	0.256233	0.337664	0.230688	0.242456	0.00286538	30	16	11	12	45	0.909091	0.941176	1	1	0.978261
DOC_MAPK_MEF2A_6	1.08742	1.47761	1.14179	1.4952	1.56021	0.604043	0.028591	0.764637	0.0785377	8.67853e-06	20	14	7	10	40	0.606061	0.823529	0.636364	0.833333	0.869565
DOC_PP1_RVXF_1	1.07176	1.78327	1.60764	2.10524	1.59266	0.725829	0.0119385	0.126464	0.0025628	0.00141737	14	12	7	10	29	0.424242	0.705882	0.636364	0.833333	0.630435
LIG_SH3_1	1.06475	2.06686	1.36896	2.92806	1.96416	0.828098	0.0598285	0.466843	0.00381682	0.00256816	7	7	3	7	18	0.212121	0.411765	0.272727	0.583333	0.391304
LIG_SH2_STAT5	1.04088	1.32112	0.960813	1.32112	1.20624	0.839734	0.0190084	0.73494	0.0475268	0.00979983	26	17	8	12	42	0.787879	1	0.727273	1	0.913043
LIG_FHA_1	1.01956	1.17282	0.906273	1.24613	1.21904	1	0.223715	0.463224	0.140594	0.00115478	27	16	8	12	45	0.818182	0.941176	0.727273	1	0.978261
LIG_LIR_Gen_1	1.00941	1.2779	1.44829	1.3276	1.25938	1	0.114973	0.0223286	0.12037	0.00653097	23	15	11	11	40	0.69697	0.882353	1	0.916667	0.869565
MOD_Plk_4	0.983039	1.2477	1.13428	1.2477	1.19346	0.827675	0.0336751	0.704177	0.140836	0.00489621	26	17	10	12	44	0.787879	1	0.909091	1	0.956522
LIG_RPA_C_Fungi	0.939655	1.82404	0	2.58405	4.0446	1	0.427305	1	0.325289	0.0034976	1	1	0	1	6	0.030303	0.0588235	0	0.0833333	0.130435
LIG_Rb_pABgroove_1	0.930712	7.2267	0	0	2.00305	1	0.00190736	1	1	0.188601	1	4	0	0	3	0.030303	0.235294	0	0	0.0652174
LIG_APCC_ABBA_1	0.900613	2.331	1.35092	2.0639	2.26132	1	0.0115876	0.47256	0.0751083	0.000118964	6	8	3	5	21	0.181818	0.470588	0.272727	0.416667	0.456522
LIG_PCNA_yPIPBox_3	0.887182	2.29624	1.77436	2.03313	2.6519	1	0.0126944	0.252484	0.0793258	4.3989e-07	6	8	4	5	25	0.181818	0.470588	0.363636	0.416667	0.543478
LIG_SUMO_SIM_par_1	0.874821	1.47176	1.22475	1.92461	1.33886	0.4894	0.0519391	0.55226	0.000538256	0.0179905	15	13	7	12	32	0.454545	0.764706	0.636364	1	0.695652
LIG_WD40_WDR5_VDV_1	0.863741	0.838337	0.647806	2.96911	2.94329	1	1	1	0.0182598	5.62652e-06	4	2	1	5	19	0.121212	0.117647	0.0909091	0.416667	0.413043
LIG_PTB_Apo_2	0.748385	1.69487	1.12258	2.74408	1.70013	0.543208	0.151259	0.734826	0.00228558	0.0145883	6	7	3	8	19	0.181818	0.411765	0.272727	0.666667	0.413043
DOC_ANK_TNKS_1	0.719401	3.49121	1.0791	1.97835	2.58046	1	0.0111003	1	0.26826	0.00435808	2	5	1	2	10	0.0606061	0.294118	0.0909091	0.166667	0.217391
LIG_TYR_ITIM	0.695694	2.47585	1.73923	1.5943	1.66361	0.42718	0.00094125	0.169395	0.320311	0.0110484	6	11	5	5	20	0.181818	0.647059	0.454545	0.416667	0.434783
LIG_Pex14_2	0.59232	1.58097	1.1106	1.42527	1.6997	0.0529911	0.0515781	0.767573	0.249112	0.00012044	8	11	5	7	32	0.242424	0.647059	0.454545	0.583333	0.695652
LIG_SUMO_SIM_anti_2	0.494425	1.09687	1.05948	1.94238	1.41878	0.0129402	0.808373	1	0.0064075	0.016609	7	8	5	10	28	0.212121	0.470588	0.454545	0.833333	0.608696
CLV_Separin_Metazoa	0.310645	4.22112	0.931935	0	1.78283	0.369537	0.000675571	1	0.621472	0.0839179	1	7	1	0	8	0.030303	0.411765	0.0909091	0	0.173913
LIG_APCC_Cbox_1	0	0	0	149.974	0	1	1	1	0.00677444	1	0	0	0	1	0	0	0	0	0.0833333	0
DEG_APCC_TPR_1	0	0	0	22.0925	0	1	1	1	0.00358636	1	0	0	0	2	0	0	0	0	0.166667	0
LIG_GLEBS_BUB3_1	0	0	0	190.211	0	1	1	1	5.22221e-05	1	0	0	0	2	0	0	0	0	0.166667	0
DOC_MAPK_NFAT4_5	0	3.4523	1.52439	2.79472	2.36944	0.0280226	0.00224429	0.631568	0.0455451	0.0022036	0	7	2	4	13	0	0.411765	0.181818	0.333333	0.282609
LIG_PCNA_APIM_2	0	21.42	0	0	0	1	0.00390501	1	1	1	0	2	0	0	0	0	0.117647	0	0	0
LIG_Sin3_2	0	366.996	0	0	0	1	0.00290223	1	1	1	0	1	0	0	0	0	0.0588235	0	0	0
LIG_Dynein_DLC8_1	0	0	0	0	12.2066	1	1	1	1	0.00197069	0	0	0	0	3	0	0	0	0	0.0652174
LIG_WD40_WDR5_WIN_2	0	0	0	0	6.98319	1	1	1	1	0.00921833	0	0	0	0	3	0	0	0	0	0.0652174

## Sheet: Description
Table of enriched SLiMs in PsPs (using eukaryotic linear motif database)
elm	eukaryotic linear motif (http://elm.eu.org/)
enrich	Fold enrichment for each cluster (1 - 5)
p	p-value from Fisher's exact test per cluster
freq	number of proteins with motif per cluster
prop	frequency (as defined above), divided by total number of proteins, calculated per cluster
