# Supplementary material for: Low Cell Number Proteomic Analysis Using In-Cell Protease Digests Reveals a Robust Signature for Cell Cycle State Classification
Source: Mol Cell Proteomics. 2021 Nov 4;21(1):100169. doi: 10.1016/j.mcpro.2021.100169 (PMC8760417; doi:10.1016/j.mcpro.2021.100169)
Supplement: Supplemental Table S6 — 8-state cell cycle signature [file mmc6.xlsx]

## Sheet: Suppl_Table_4
Base_Uniprot	P1	P2	P3	P4	P5	P6	P7	P8	P9	P10	P11	P12	P13	P14	P15	P16	CCS1	CCS2	CCS3	CCS4	CCS5	CCS6	CCS7	CCS8
Q9ULW0	-1.48358	-2.32859	-1.60989	-1.11158	-0.754313	-0.428716	0.12477	0.399806	0.615721	0.608789	0.541684	0.648056	0.661918	0.691004	0.338916	-1.44981	-1.90609	-1.15859	-0.151973	0.541439	0.541684	0.654987	0.51496	-1.44981
Q15398	-2.02329	-1.64154	-1.00087	-0.92191	-0.847291	-0.34239	0.0850455	0.364779	0.638298	0.618722	0.618759	0.610951	0.510318	0.514757	0.26173	-0.98234	-1.83242	-0.923359	-0.128672	0.540599	0.618759	0.560635	0.388243	-0.98234
O14965	-1.65651	-1.88522	-1.66943	-1.49669	-1.30143	-0.692508	-0.0524387	0.423432	0.680761	0.619997	0.824752	0.648949	0.585014	0.702675	0.486428	-1.30126	-1.77087	-1.48918	-0.372474	0.57473	0.824752	0.616982	0.594551	-1.30126
P52732	-1.35571	-1.46977	-1.0496	-0.741254	-0.491526	-0.362147	-0.0707482	0.206486	0.41425	0.31193	0.567189	0.501964	0.635505	0.581089	0.308205	-0.300047	-1.41274	-0.760793	-0.216448	0.310889	0.567189	0.568735	0.444647	-0.300047
O75330	-1.86998	-1.99889	-0.767729	-0.663301	-0.391793	-0.0306603	0.342445	0.581376	0.705812	0.776742	0.812413	0.592191	0.687423	-0.172866	-1.23964	-2.16385	-1.93443	-0.607608	0.155892	0.687977	0.812413	0.639807	-0.706252	-2.16385
P31350	-1.09243	-0.713622	0.112416	0.555122	0.881715	1.07946	0.923245	0.953866	0.582499	0.0754417	0.0411873	-0.822094	-2.70679	-3.11615	-3.90708	-3.31042	-0.903025	0.516418	1.00135	0.537269	0.0411873	-1.76444	-3.51161	-3.31042
O00762	-0.9694	-1.21419	-1.00787	-1.12656	-1.01563	-0.585229	-0.228491	0.14682	0.460111	0.358062	0.489777	0.525033	0.516311	0.576219	0.548342	0.133552	-1.09179	-1.05002	-0.40686	0.321664	0.489777	0.520672	0.56228	0.133552
Q9Y6A5	-1.48118	-1.86033	-1.29345	-0.818807	-0.669895	-0.462844	-0.0514252	0.330717	0.570581	0.54393	0.493658	0.432047	0.455081	0.552452	0.498248	-0.209848	-1.67076	-0.927383	-0.257135	0.481743	0.493658	0.443564	0.52535	-0.209848
Q96GD4	-3.5232	-3.55995	-2.01298	-1.70646	-0.989176	-0.435254	-0.0617832	0.476914	0.532658	0.410068	0.849061	0.51723	0.743113	0.775534	0.564333	-0.306317	-3.54158	-1.56954	-0.248519	0.473214	0.849061	0.630171	0.669934	-0.306317
P14635	-3.66638	-2.57779	-0.846577	-0.60477	-0.508837	-0.172351	0.316882	1.16882	1.39591	1.20335	1.34427	0.492213	-1.16409	-4.76473	-5.91506	-3.70927	-3.12208	-0.653395	0.0722652	1.25603	1.34427	-0.33594	-5.3399	-3.70927
Q8WWK9	-1.42751	-1.16425	-1.45066	-1.52473	-0.925773	-0.68572	-0.193623	0.463988	0.629765	0.494525	0.579331	0.526071	0.654901	0.773481	0.440251	-0.900458	-1.29588	-1.30039	-0.439671	0.529426	0.579331	0.590486	0.606866	-0.900458
P53350	-1.88894	-2.04984	-1.20899	-0.783636	-1.27427	-0.561788	0.0417226	0.420464	0.625769	0.666878	0.898784	0.484373	0.417811	0.643537	0.242307	-0.88539	-1.96939	-1.08897	-0.260033	0.571037	0.898784	0.451092	0.442922	-0.88539
A0A0C4DGP2	-1.66702	-1.59015	-2.05018	-1.24699	-1.2843	0.211608	0.675677	1.09514	0.942839	0.691747	0.868911	0.067925	-0.130646	-2.27006	-2.05592	-1.93391	-1.62858	-1.52716	0.443643	0.909907	0.868911	-0.0313607	-2.16299	-1.93391
Q14807	-2.90301	-2.67272	-1.7922	-1.20025	-0.388094	0.15399	0.523981	0.412632	0.570832	0.530748	0.634172	0.304555	0.460343	0.535453	0.146891	-0.535032	-2.78786	-1.12685	0.338986	0.504737	0.634172	0.382449	0.341172	-0.535032
P51610	-0.0743463	0.283873	0.679413	0.661986	0.419828	0.514836	0.735899	0.507896	0.217939	-0.231023	-1.44579	-1.3444	-1.58058	-1.44043	-1.56656	-0.0312299	0.104763	0.587076	0.625368	0.164937	-1.44579	-1.46249	-1.5035	-0.0312299
Q99661	-1.10596	-1.2254	-0.723539	-0.714007	-0.409987	-0.271071	0.103024	0.223379	0.288815	0.445573	0.314859	0.427737	0.485838	0.412187	0.276906	-0.0672217	-1.16568	-0.615844	-0.0840233	0.319256	0.314859	0.456787	0.344546	-0.0672217
Q6P4F7	-2.02392	-3.3871	-3.10835	-2.02665	-0.78775	-0.548313	0.586317	1.18762	0.767651	0.648828	0.52472	0.0106123	0.36256	0.516741	-0.361688	-1.78739	-2.70551	-1.97425	0.019002	0.868032	0.52472	0.186586	0.0775268	-1.78739
Q12834	-3.26533	-2.37516	-1.34006	-0.872772	-0.669381	-0.415923	0.400106	1.13219	1.12242	0.767223	1.26453	0.565031	0.133049	-1.16472	-1.3598	-2.48201	-2.82025	-0.960736	-0.00790823	1.00728	1.26453	0.34904	-1.26226	-2.48201
O43683	-1.28734	-1.35093	-0.657584	-0.173796	-0.0604466	0.0991318	0.696955	0.984798	0.796074	0.589697	0.575219	0.267758	-0.0331035	-0.810975	-1.72785	-1.92552	-1.31914	-0.297276	0.398043	0.79019	0.575219	0.117327	-1.26941	-1.92552
Q6PL18	-1.10477	0.0687652	0.300283	0.791169	1.27579	1.11761	0.927203	0.0894251	-0.565859	-1.19341	-0.847447	-1.2416	-0.942939	-1.0939	-1.50636	-0.901143	-0.518001	0.789082	1.0224	-0.556614	-0.847447	-1.09227	-1.30013	-0.901143
P11388	-0.533744	-0.650134	-0.354267	-0.377708	-0.35694	-0.158182	0.0310321	0.166607	0.206454	0.238049	0.250951	0.203894	0.235137	0.384127	0.196959	-0.00642787	-0.591939	-0.362972	-0.063575	0.203703	0.250951	0.219516	0.290543	-0.00642787
Q9UJU6	0.669868	0.530727	0.599135	0.45169	0.415398	0.409536	0.44221	0.293031	0.0780495	-0.851209	-2.69865	-1.35752	-2.12977	-0.985201	-0.371217	0.232867	0.600298	0.488741	0.425873	-0.160043	-2.69865	-1.74365	-0.678209	0.232867
Q9BW19	-1.03261	-1.23131	-0.566867	-0.772831	-0.299066	-0.12603	0.145789	0.417152	0.446949	0.528625	0.525364	0.479587	0.437864	0.355637	-0.0902939	-1.18013	-1.13196	-0.546255	0.00987979	0.464242	0.525364	0.458726	0.132671	-1.18013
Q02241	-1.63854	-2.17494	-2.62091	-1.82541	-1.04847	-0.63346	-0.047359	0.390128	0.863233	0.441961	0.577226	0.227101	0.658686	0.690884	0.539866	0.16291	-1.90674	-1.8316	-0.340409	0.565108	0.577226	0.442894	0.615375	0.16291
P20248	-3.07543	-2.04639	-1.3072	0.232984	0.299363	0.603256	0.725055	1.16459	1.40302	0.834811	0.898543	-1.45356	-2.04436	-2.60329	-2.81002	-2.26218	-2.56091	-0.258286	0.664156	1.13414	0.898543	-1.74896	-2.70665	-2.26218
Q9BXS6	-1.66755	-1.92963	-1.3721	-1.60735	-1.0254	-0.516028	0.134166	0.587629	1.16365	0.584914	0.369309	0.455036	0.362412	0.43895	0.119503	-0.345387	-1.79859	-1.33495	-0.190931	0.778732	0.369309	0.408724	0.279226	-0.345387
Q14008	-0.549365	-0.484692	-0.225883	-0.3544	-0.167095	-0.133846	0.0442948	0.122755	0.173664	0.15272	0.259989	0.228295	0.284535	0.309421	0.082861	-0.123602	-0.517029	-0.249126	-0.0447756	0.149713	0.259989	0.256415	0.196141	-0.123602
Q53HL2	-0.710885	-1.11855	-0.943737	-0.949272	-0.619115	-0.500449	0.0309974	0.273962	0.461892	0.319507	0.393465	0.499257	0.214957	0.360726	0.66235	-0.116785	-0.914719	-0.837375	-0.234726	0.351787	0.393465	0.357107	0.511538	-0.116785
O95997	-0.485473	-0.428122	-0.926421	-0.322962	-0.425122	0.212155	0.460113	0.189597	1.03709	0.460611	0.70033	-0.316533	-0.317866	-1.14398	-1.31815	-0.524438	-0.456798	-0.558168	0.336134	0.562432	0.70033	-0.3172	-1.23106	-0.524438
A0A087WXK8	-2.35378	-0.264773	-0.728553	-1.33734	-1.11286	-0.543441	-0.676776	-0.0475105	0.368159	0.200776	0.682674	0.626789	0.784955	0.745178	0.359382	-0.0592709	-1.30928	-1.05958	-0.610108	0.173808	0.682674	0.705872	0.55228	-0.0592709
Q16763	-1.04779	-1.32657	-0.663704	-0.743808	-0.533085	-0.246877	0.0218131	0.328188	0.333189	0.404078	0.376438	0.422116	0.231065	0.5423	0.431974	-0.176969	-1.18718	-0.646865	-0.112532	0.355152	0.376438	0.326591	0.487137	-0.176969
Q9H8V3	-1.32799	-1.72812	-1.42497	-0.694435	-0.425036	-0.190312	-0.208657	0.465913	0.486964	0.473138	0.176109	0.59634	0.499241	0.67622	0.304478	-0.388415	-1.52805	-0.848148	-0.199485	0.475338	0.176109	0.54779	0.490349	-0.388415
P33991	-0.0272979	0.0743318	0.252138	0.268179	0.232908	0.121926	0.14118	0.116213	-0.0593731	-0.141267	-0.253637	-0.162394	-0.211353	-0.200215	-0.207148	-0.11808	0.0235169	0.251075	0.131553	-0.0281422	-0.253637	-0.186874	-0.203681	-0.11808
P20700	0.140719	0.0988641	0.206759	0.181938	0.163974	0.222564	0.222469	0.121924	0.198048	0.0183939	-0.37786	-0.321649	-0.435362	-0.472372	-0.359361	0.037765	0.119792	0.184224	0.222516	0.112788	-0.37786	-0.378506	-0.415866	0.037765
P52292	-0.593509	-0.727357	-0.334605	-0.330108	-0.444142	-0.373235	-0.171563	0.160535	0.160161	0.25842	0.31994	0.236174	0.384319	0.369229	0.375419	-0.00247558	-0.660433	-0.369619	-0.272399	0.193039	0.31994	0.310247	0.372324	-0.00247558
Q96Q89	-1.19706	-1.08188	-0.59516	-0.846599	-0.51191	-0.320973	-0.0166018	0.338986	0.38189	0.268365	0.397838	0.559821	0.465326	0.563966	0.311421	-0.475703	-1.13947	-0.651223	-0.168787	0.329747	0.397838	0.512573	0.437693	-0.475703
O95067	-2.27285	-2.30864	-0.77557	-0.337088	-0.527864	-0.512463	-0.142597	0.645581	1.14759	1.02733	1.06161	0.457387	-0.162331	-0.726178	-0.813353	-0.812394	-2.29074	-0.546841	-0.32753	0.940167	1.06161	0.147528	-0.769765	-0.812394
Q14676	0.0277801	0.0669107	0.445071	0.351862	0.316228	0.259238	0.222384	0.239799	0.14929	-0.361116	-0.702376	-0.654096	-0.418933	-0.255289	-0.338946	-0.0115007	0.0473454	0.371053	0.240811	0.00932423	-0.702376	-0.536515	-0.297118	-0.0115007
Q14566	-0.0895852	0.117284	0.302832	0.237211	0.311441	0.18673	0.121642	-0.0512908	-0.105196	-0.186834	-0.244723	-0.251433	-0.0456875	-0.171713	-0.191214	-0.141885	0.0138495	0.283828	0.154186	-0.11444	-0.244723	-0.14856	-0.181464	-0.141885
Q13247	0.105518	0.202864	0.300249	0.252417	0.136222	0.216543	0.309482	0.165475	0.187724	-0.00710991	-0.455549	-0.383715	-0.524134	-0.36965	-0.442914	-0.161531	0.154191	0.229629	0.263013	0.115363	-0.455549	-0.453924	-0.406282	-0.161531
Q562F6	-1.02347	-0.513292	-0.842018	-0.438246	-1.03695	-0.77373	0.150035	0.652071	0.612878	0.949807	1.08493	0.546594	0.0421147	-0.60522	-0.87151	-1.05327	-0.768382	-0.772405	-0.311848	0.738252	1.08493	0.294354	-0.738365	-1.05327
O43663	-2.72318	-2.64894	-2.24303	-1.8804	-1.02294	-0.360531	0.106754	0.527892	0.622201	0.445277	0.207984	0.172836	0.670841	1.06552	0.717509	-0.145218	-2.68606	-1.71545	-0.126889	0.53179	0.207984	0.421839	0.891516	-0.145218
O95235	-1.09293	-1.40613	-1.08399	-1.96555	-1.14167	-1.41968	-0.516286	0.0646424	0.308533	0.81283	0.579011	0.612944	0.831678	0.821789	0.46617	-0.140842	-1.24953	-1.39707	-0.967985	0.395335	0.579011	0.722311	0.643979	-0.140842
A0A0A0MRM9	0.101643	0.125189	0.395041	0.219072	0.237738	0.107159	0.213926	0.0648839	0.165635	-0.0905344	-0.478156	-0.50242	-0.469758	-0.425858	-0.280886	0.164891	0.113416	0.283951	0.160543	0.0466616	-0.478156	-0.486089	-0.353372	0.164891
P51858	0.222651	0.439023	0.499572	0.479384	0.473713	0.457776	0.419622	0.0210312	0.207653	-0.265019	-0.978285	-0.890941	-0.829484	-1.0445	-0.795117	-0.156092	0.330837	0.484223	0.438699	-0.0121117	-0.978285	-0.860213	-0.919811	-0.156092
F8W8D3	-0.830622	0.854978	1.04368	1.36959	1.31282	0.389522	-0.375195	-0.916613	-0.797223	-1.60122	-1.57749	-2.01596	-1.04612	-0.684839	-1.57679	-0.781712	0.0121779	1.24203	0.00716327	-1.10502	-1.57749	-1.53104	-1.13081	-0.781712
Q8NFH5	-0.105511	0.158608	0.347331	0.242902	0.361318	0.35105	0.523406	0.534171	0.865479	0.0235883	-2.02449	-1.57532	-1.18853	-0.880771	-0.702008	0.052229	0.0265488	0.317184	0.437228	0.474413	-2.02449	-1.38193	-0.791389	0.052229
Q13243	0.267558	0.321	0.260308	0.347055	0.46505	0.147621	0.0543324	-0.158893	0.125629	-0.289086	-0.558454	-0.620644	-0.231775	-0.388815	-0.320797	0.000515815	0.294279	0.357471	0.100977	-0.10745	-0.558454	-0.426209	-0.354806	0.000515815
Q9NQS7	-1.05743	-1.69698	-1.0195	-0.996882	-0.418779	-0.138557	0.259411	0.628726	0.457653	-0.0341713	0.188864	0.0931478	0.524772	0.52829	0.619054	-0.245049	-1.3772	-0.811722	0.060427	0.350736	0.188864	0.30896	0.573672	-0.245049
Q03252	-0.01036	0.0501682	0.265602	0.0849078	0.178579	0.168704	0.28083	0.155849	0.292032	0.00450873	-0.321694	-0.429232	-0.407809	-0.341932	-0.257649	-0.0369058	0.0199041	0.176363	0.224767	0.150796	-0.321694	-0.418521	-0.29979	-0.0369058
Q13112	-0.369365	-0.334809	0.0646951	0.610855	0.488901	0.743947	0.566119	0.384203	0.0369131	-0.641515	-0.571607	-0.377304	-0.589485	-0.254021	-0.849284	-0.271838	-0.352087	0.38815	0.655033	-0.0734662	-0.571607	-0.483394	-0.551652	-0.271838
H0YMA4	-1.74475	-1.10747	-0.240046	0.298182	0.43225	0.647476	0.765706	0.884	0.542933	0.0724698	0.0864663	0.00210046	-0.346426	-0.73726	-1.05837	-1.93514	-1.42611	0.163462	0.706591	0.499801	0.0864663	-0.172163	-0.897814	-1.93514
F5H7W8	0.325419	0.402328	0.492355	0.296188	0.517478	0.436478	0.407089	0.120525	-0.130822	-0.215184	-1.04793	-0.617715	-0.747436	-0.828265	-0.706442	-0.13447	0.363874	0.43534	0.421784	-0.0751601	-1.04793	-0.682576	-0.767354	-0.13447
Q9H0H5	-1.57954	-1.70147	-1.17597	-1.18807	-0.646533	-0.222525	0.288323	0.435348	0.662977	0.24571	0.325438	-0.151643	0.474636	0.710796	0.527839	0.0240281	-1.6405	-1.00353	0.0328991	0.448012	0.325438	0.161496	0.619317	0.0240281
Q8IXT5	-0.0589723	0.270879	0.389365	0.490165	0.0097168	0.388753	0.720556	0.633519	-0.0226388	-0.10728	-0.656511	-0.630269	-0.568911	-0.775193	-1.1956	-0.482712	0.105953	0.296416	0.554654	0.167867	-0.656511	-0.59959	-0.985396	-0.482712
Q9NYZ3	-3.74675	-3.13838	-2.37232	-2.56038	-1.20283	-0.226765	0.0453235	0.936529	1.03666	0.537439	0.0885294	0.423189	0.164714	0.641887	0.786253	-0.14955	-3.44257	-2.04518	-0.090721	0.836875	0.0885294	0.293952	0.71407	-0.14955
A8MST6	-0.402184	-1.92242	0.297203	-0.848251	0.151121	0.637199	0.531594	0.847308	-0.517951	0.094519	-0.0848364	-0.141306	-1.34086	0.246701	-0.0464737	-0.352868	-1.1623	-0.133309	0.584396	0.141292	-0.0848364	-0.741081	0.100113	-0.352868
I6L8A6	-0.458116	-0.795582	0.443047	0.801975	0.793084	0.861392	0.3468	0.262887	-0.241631	-0.718413	-0.0170246	-0.50789	-0.536432	-1.09382	-1.08402	-0.327282	-0.626849	0.679369	0.604096	-0.232386	-0.0170246	-0.522161	-1.08892	-0.327282
P06493	-0.276038	-0.117567	-0.250071	-0.384928	-0.266465	-0.322562	-0.302901	-0.0219625	0.0832486	0.164215	0.30739	0.242609	0.154569	0.328866	0.24931	0.0853003	-0.196802	-0.300488	-0.312732	0.0751669	0.30739	0.198589	0.289088	0.0853003
Q02224	-0.134524	-0.831414	-0.260019	-0.560247	-0.734572	-0.534722	-0.118907	-0.0837798	0.448662	0.489752	0.171493	0.184604	0.612805	0.328662	0.351349	-0.385532	-0.482969	-0.518279	-0.326814	0.284878	0.171493	0.398704	0.340005	-0.385532
Q2KHT3	-0.679826	-0.374725	-0.444214	-0.273772	-0.197172	-0.182796	0.291045	0.821758	0.429908	0.817136	0.817972	-0.32794	-0.949126	0.163788	-1.19495	-0.850981	-0.527275	-0.305053	0.0541247	0.6896	0.817972	-0.638533	-0.515582	-0.850981
Q13315	0.0150603	0.559431	0.231495	0.435886	0.603695	1.02945	1.15499	-0.71543	-0.711867	-0.660666	-0.487868	-0.322364	-1.09901	-1.03033	-1.06254	-1.31776	0.287246	0.423692	1.09222	-0.695988	-0.487868	-0.710685	-1.04643	-1.31776
P29966	0.12987	0.359435	0.352231	0.396339	0.206809	0.157684	0.32001	0.386354	0.323641	-0.0187795	-0.559031	-0.890586	-0.849553	-0.550406	-0.465397	-0.346721	0.244653	0.31846	0.238847	0.230405	-0.559031	-0.870069	-0.507901	-0.346721
P84103	-0.0233674	0.138666	0.151199	0.0786056	0.209928	0.191262	0.168926	0.175918	0.12252	-0.0519117	-0.273151	-0.199409	-0.164906	-0.324678	-0.279474	-0.104184	0.0576492	0.146577	0.180094	0.0821756	-0.273151	-0.182158	-0.302076	-0.104184
J3KP15	0.12148	0.222125	0.356639	0.211327	0.194981	0.217824	0.367105	0.0698801	0.150883	-0.113061	-0.380789	-0.497452	-0.308139	-0.560495	-0.328152	-0.206106	0.171802	0.254315	0.292464	0.0359007	-0.380789	-0.402796	-0.444323	-0.206106
P49736	-0.0397407	0.131049	0.297127	0.160702	0.278855	0.0819672	0.109798	-0.0699845	-0.244774	-0.181526	-0.201763	-0.0943014	-0.042839	-0.0548603	-0.22769	-0.05473	0.0456543	0.245561	0.0958825	-0.165428	-0.201763	-0.0685702	-0.141275	-0.05473
Q15942	0.0674243	0.17121	0.33958	0.314531	0.25171	0.364655	0.172905	0.450231	0.587649	-0.0268421	-0.979661	-1.11058	-0.979527	-0.637799	-0.408024	-0.0184147	0.119317	0.30194	0.26878	0.337013	-0.979661	-1.04505	-0.522912	-0.0184147
Q9UNW1	-0.00180936	-0.369105	-0.0974038	-0.142218	-0.392274	-0.264452	0.00667331	-0.189892	0.345384	0.420499	0.0953088	-0.15136	-0.0384857	0.234179	0.142661	0.109659	-0.185457	-0.210632	-0.128889	0.191997	0.0953088	-0.0949228	0.18842	0.109659
Q9UKM9	0.139412	0.220958	0.333552	0.163361	0.204278	0.238003	0.295972	0.182895	0.0108188	0.0277583	-0.373784	-0.327464	-0.373657	-0.569834	-0.51394	-0.124661	0.180185	0.23373	0.266987	0.0738242	-0.373784	-0.350561	-0.541887	-0.124661
P45973	0.0632881	-0.0369636	0.346346	0.244691	0.217654	0.235186	0.140264	0.121182	-0.177066	-0.366925	-0.485944	-0.393654	-0.118766	-0.149508	-0.0925003	0.136258	0.0131623	0.269564	0.187725	-0.140936	-0.485944	-0.25621	-0.121004	0.136258
Q6P444	-0.85236	-1.20735	-1.07707	-0.681546	-0.196586	0.476976	0.350537	0.588306	-0.269216	0.0600375	-0.129984	-0.359255	0.703091	0.63862	0.231846	-0.077368	-1.02986	-0.651735	0.413756	0.126376	-0.129984	0.171918	0.435233	-0.077368
Q6UN15	-0.0137315	-0.118176	0.123643	0.0577674	0.214342	0.288732	0.0711447	0.135835	0.0452962	-0.192574	-0.0633733	-0.19051	-0.0964471	-0.116465	-0.178618	-0.0813375	-0.0659536	0.131917	0.179938	-0.00381439	-0.0633733	-0.143478	-0.147542	-0.0813375
Q15554	0.475931	0.146307	0.171393	0.115752	0.171112	0.243179	-0.126287	-0.0390293	-0.112244	-0.349868	-0.452407	-0.275828	-0.20038	-0.000184422	-0.311167	0.20284	0.311119	0.152752	0.0584463	-0.167047	-0.452407	-0.238104	-0.155676	0.20284
Q14684	0.130754	0.246672	0.366296	0.27922	0.201285	0.232662	0.0601413	0.0653834	0.127051	-0.353312	-0.63837	-0.516651	-0.568816	-0.23336	-0.106176	0.179246	0.188713	0.282267	0.146402	-0.0536257	-0.63837	-0.542734	-0.169768	0.179246
P62995	0.0172521	0.14212	0.182952	0.162875	0.184481	0.133153	0.221977	0.167009	0.194588	-0.226361	-0.296783	-0.248388	-0.349278	-0.21757	-0.0892073	-0.205144	0.0796861	0.17677	0.177565	0.0450787	-0.296783	-0.298833	-0.153389	-0.205144
Q8TEM1	-0.10084	-0.24212	-0.103389	-0.100692	-0.0705773	-0.254426	-0.163312	-0.315886	-0.136818	0.00331572	0.22937	0.254366	0.292746	0.165475	0.209172	0.127214	-0.17148	-0.0915528	-0.208869	-0.149796	0.22937	0.273556	0.187324	0.127214
Q9UQ35	-0.0514612	0.00690161	0.142543	0.103327	0.0659383	0.203595	0.201635	0.229632	0.132378	-0.163905	-0.525127	-0.432651	-0.313826	0.0199713	0.0552388	0.0694342	-0.0222798	0.103936	0.202615	0.0660349	-0.525127	-0.373239	0.0376051	0.0694342
Q71F23	-0.385592	0.00792866	0.387071	0.705721	0.844021	0.943741	-0.269807	0.242962	0.0451327	-0.0986753	-1.40262	-1.07211	-0.141752	-0.965255	-0.52626	-0.67477	-0.188832	0.645604	0.336967	0.0631398	-1.40262	-0.60693	-0.745758	-0.67477
Q8NHV4	0.156035	-0.126458	0.303038	0.46344	0.15153	-0.0459358	1.07349	0.763349	0.374704	0.324785	-1.08693	-1.24714	-1.49534	-0.955931	-0.98165	-0.603668	0.0147887	0.306003	0.513777	0.487613	-1.08693	-1.37124	-0.968791	-0.603668
O15392	-0.673432	-1.18832	-1.31939	-1.2733	-0.37088	-0.265474	-0.210502	0.122183	0.163783	0.65288	0.0971489	0.409985	0.738924	0.686105	0.255331	-0.000614449	-0.930877	-0.987856	-0.237988	0.312949	0.0971489	0.574455	0.470718	-0.000614449
Q69YH5	-0.369635	-0.695801	-0.695511	-0.409249	-0.330149	-0.699863	-0.150152	0.177479	0.385819	0.0379618	-0.0097678	-0.0174486	0.451616	0.57531	0.513684	0.257309	-0.532718	-0.478303	-0.425008	0.20042	-0.0097678	0.217084	0.544497	0.257309
O60566	-1.58636	-1.64311	-1.20828	-1.12083	-0.929766	-0.601618	0.0437565	1.54603	0.507163	0.907359	0.706878	0.4062	0.176011	-0.291501	-0.523115	-1.24355	-1.61474	-1.08629	-0.278931	0.986852	0.706878	0.291106	-0.407308	-1.24355
A0A087WVR3	-0.368643	-0.221952	0.49932	0.47034	0.595318	0.23225	0.0712898	-0.130172	-0.214676	-0.286797	-0.076049	-0.13899	-0.0537133	-0.295934	-0.339442	-0.299311	-0.295297	0.521659	0.15177	-0.210548	-0.076049	-0.0963517	-0.317688	-0.299311
Q8WW59	-0.960921	0.0331061	-0.0886566	-0.55427	-0.338669	0.491319	0.0847223	0.128605	0.624215	-0.0904327	-0.590534	0.177706	0.0167109	0.378577	0.15866	-0.344309	-0.463908	-0.327198	0.288021	0.220796	-0.590534	0.0972085	0.268619	-0.344309
Q16204	0.0416238	-0.125558	0.0234679	-0.198398	0.0814956	0.120134	0.130157	0.110425	0.38829	0.0770436	-0.230975	-0.410991	-0.169461	-0.00617891	-0.204849	0.172309	-0.0419669	-0.0311447	0.125145	0.19192	-0.230975	-0.290226	-0.105514	0.172309
P08621	0.0453193	-0.0335314	0.216556	0.111386	0.0899919	0.154911	0.225272	0.261594	0.162227	-0.0240558	-0.230742	-0.290912	-0.188604	-0.251816	-0.411432	-0.0557492	0.00589392	0.139311	0.190092	0.133255	-0.230742	-0.239758	-0.331624	-0.0557492
Q6P0N0	-0.762892	-0.329406	-0.465149	-0.388611	0.0534942	0.455752	0.525024	0.536964	0.288322	0.00869597	-0.541919	-0.361429	0.0133162	0.321248	0.21141	-0.477147	-0.546149	-0.266755	0.490388	0.277994	-0.541919	-0.174057	0.266329	-0.477147
A0A0C4DFX9	0.199638	0.0220231	0.280648	0.430619	0.212581	0.369866	0.297896	0.284803	0.2602	-0.232629	-0.593174	-1.30798	-0.223484	-0.345481	-0.527509	-0.116723	0.110831	0.307949	0.333881	0.104125	-0.593174	-0.765734	-0.436495	-0.116723
Q9UQ84	-0.00514903	0.0512977	-0.408902	0.766368	0.24249	0.447431	0.453215	0.268631	0.54734	-0.844223	0.126331	-1.02179	-1.12865	-0.465963	-0.551275	-0.0600073	0.0230743	0.199985	0.450323	-0.00941745	0.126331	-1.07522	-0.508619	-0.0600073
B5MBX0	-1.67333	-1.81165	-0.873884	0.066718	0.329767	0.743888	0.879228	0.74852	0.0330577	-0.527908	-0.938709	-0.131645	0.149767	0.128211	0.373454	-0.496872	-1.74249	-0.159133	0.811558	0.0845565	-0.938709	0.00906077	0.250833	-0.496872
P46013	-0.258102	-0.488192	-0.159203	-0.205095	-0.185273	-0.030895	0.0955894	0.107332	0.190757	0.0638751	0.0736472	0.0842179	0.0548453	0.281602	0.13085	0.0503457	-0.373147	-0.18319	0.0323472	0.120655	0.0736472	0.0695316	0.206226	0.0503457
Q6SJ93	-0.705948	-0.139809	0.509671	0.768277	0.625242	0.685904	0.164307	-0.217078	-0.217708	-0.431395	-0.421878	-0.70666	-0.218644	-0.2096	-0.40826	-0.354939	-0.422879	0.634397	0.425105	-0.288727	-0.421878	-0.462652	-0.30893	-0.354939
Q13263	-0.186424	-0.124142	0.0165104	0.067974	0.0867609	0.12845	0.0916412	0.126897	0.124772	0.039134	-0.0905907	-0.148546	-0.0720435	-0.00314331	-0.0775117	-0.0359984	-0.155283	0.0570817	0.110046	0.0969344	-0.0905907	-0.110295	-0.0403275	-0.0359984
P50548	-0.64326	-0.790566	0.180368	-0.961316	-0.333579	0.0626484	-0.277526	0.0275281	0.184942	0.0442096	0.0426891	0.218455	-0.175011	0.634167	0.544735	-0.0170618	-0.716913	-0.371509	-0.107439	0.08556	0.0426891	0.021722	0.589451	-0.0170618
Q9BTA9	-0.117399	0.0126557	0.256541	0.101809	0.368166	0.262043	0.194265	0.350196	0.16199	-0.149122	-0.218597	-0.840144	-0.294963	-0.679831	-0.252663	0.233344	-0.0523716	0.242172	0.228154	0.121021	-0.218597	-0.567553	-0.466247	0.233344
Q14764	0.475382	0.537131	-0.353133	-0.606905	-0.331848	-0.13802	-0.302676	0.109201	0.554452	-0.259836	-0.135375	-0.260339	-0.245022	0.0723359	0.0450397	0.202175	0.506256	-0.430629	-0.220348	0.134606	-0.135375	-0.25268	0.0586878	0.202175
Q96ST8	0.188876	-0.0471538	0.361713	0.143822	0.265508	0.140244	0.292315	0.242415	0.415727	-0.0515518	-1.46749	-1.71473	-1.43398	-0.13131	0.373691	0.318302	0.0708613	0.257015	0.21628	0.202197	-1.46749	-1.57436	0.121191	0.318302
O95072	-0.248161	0.239047	0.230681	0.744179	0.723765	0.285277	0.260682	0.105702	0.0116959	-0.220237	0.304003	-1.74168	-1.76763	0.444658	-0.997061	-1.21974	-0.00455709	0.566209	0.272979	-0.0342795	0.304003	-1.75465	-0.276201	-1.21974
O14777	-0.135201	-0.941145	-0.272866	-0.466354	-0.114961	-0.255685	0.0312933	0.0338287	0.0480788	0.171083	0.194262	0.285256	0.160004	0.515202	0.237641	-0.0552624	-0.538173	-0.284727	-0.112196	0.0843302	0.194262	0.22263	0.376422	-0.0552624
Q8IZT6	-0.58701	-0.397231	-0.770029	-0.377169	-0.688372	-0.865457	-0.329116	0.246255	0.400581	0.689134	-0.0196398	0.468522	0.351658	0.152324	0.173046	0.321572	-0.49212	-0.611857	-0.597287	0.445323	-0.0196398	0.41009	0.162685	0.321572
F5GZ90	-1.30401	0.659872	1.52872	1.18981	0.3455	-0.610665	-0.568967	-0.11025	-1.0248	-0.586585	-0.806535	-0.960858	-0.421972	-0.432649	-0.751517	-0.00240605	-0.322067	1.02134	-0.589816	-0.573878	-0.806535	-0.691415	-0.592083	-0.00240605
P33992	-0.140364	-0.0293338	0.141704	0.0691517	0.192549	0.156803	0.1305	0.0787735	-0.0546859	-0.0845634	-0.112971	-0.0430741	-0.0595443	-0.188379	-0.150817	0.018782	-0.0848487	0.134468	0.143651	-0.0201586	-0.112971	-0.0513092	-0.169598	0.018782
Q7Z5J4	-0.61287	0.13039	0.300492	0.645915	0.342199	0.632635	0.494462	0.363211	-0.520484	-0.276617	-0.57909	-0.923621	-1.06854	-0.929709	-0.203303	0.435631	-0.24124	0.429535	0.563548	-0.14463	-0.57909	-0.99608	-0.566506	0.435631
Q99618	-1.12151	-0.497566	-2.00198	-0.687666	-1.21853	-0.0386803	0.479222	0.866556	1.01319	0.225233	-0.29601	0.0272799	-0.0264776	0.579459	-0.0993167	-0.135267	-0.809537	-1.30273	0.220271	0.701661	-0.29601	0.000401164	0.240071	-0.135267
Q15723	0.240839	-0.4079	-0.311132	-0.167369	0.112653	0.261179	0.972661	0.237997	0.158603	-0.196824	-0.777211	-0.2535	-0.643662	-0.371936	-0.16358	0.298631	-0.0835306	-0.12195	0.61692	0.0665922	-0.777211	-0.448581	-0.267758	0.298631
Q9H0D6	-0.196331	0.0684567	0.223789	0.165125	0.250267	0.173615	0.0415138	0.0996195	-0.0315804	-0.232251	-0.271864	-0.293589	-0.0433697	-0.024911	-0.125842	0.0399493	-0.0639372	0.21306	0.107565	-0.0547371	-0.271864	-0.168479	-0.0753767	0.0399493
Q9BXB4	-0.416965	-0.228043	-0.164759	-0.506217	-0.144881	0.521915	0.294214	0.43206	0.0255144	0.0279639	-0.0997683	-0.350312	-0.208344	0.102747	0.0741944	0.186809	-0.322504	-0.271952	0.408064	0.161846	-0.0997683	-0.279328	0.0884708	0.186809
Q9NVT9	0.576037	-0.0326867	-0.291826	-0.546846	-0.776412	-0.017842	0.173497	0.126431	0.666814	-0.00564004	-0.0405994	0.188772	-0.586013	-0.612224	0.180674	0.124167	0.271675	-0.538361	0.0778277	0.262535	-0.0405994	-0.198621	-0.215775	0.124167
Q9NTJ3	-0.171978	-0.209137	-0.0778538	-0.171896	-0.262373	0.0116851	0.0548809	-0.0106777	-0.0664816	0.160516	0.0738285	0.141442	0.186154	0.126809	0.13552	-0.0252112	-0.190558	-0.170708	0.033283	0.0277856	0.0738285	0.163798	0.131164	-0.0252112
P16403	-0.10925	-0.182469	-0.0881296	-0.0631652	0.163502	0.380594	0.532797	0.194294	0.109043	-0.0591859	-0.444264	-0.418025	-0.507383	-0.180533	-0.0212561	0.248634	-0.145859	0.00406916	0.456695	0.081384	-0.444264	-0.462704	-0.100895	0.248634
Q9BXK1	-0.0973213	-0.492794	0.369466	0.704918	0.295519	0.310964	0.0866718	0.0519691	-0.0718523	-0.120704	0.0704016	-0.293557	-0.835963	-0.402112	-0.0288425	-0.265374	-0.295058	0.456634	0.198818	-0.0468625	0.0704016	-0.56476	-0.215477	-0.265374
Q92466	-0.638087	-0.529907	-0.223876	-0.185859	0.139751	0.026535	0.0683623	-0.103764	-0.0392052	0.163238	0.438087	0.394768	0.262273	0.109339	-0.162313	-0.15871	-0.583997	-0.0899948	0.0474487	0.00675603	0.438087	0.32852	-0.026487	-0.15871
