# Supplementary material for: Low Cell Number Proteomic Analysis Using In-Cell Protease Digests Reveals a Robust Signature for Cell Cycle State Classification
Source: Mol Cell Proteomics. 2021 Nov 4;21(1):100169. doi: 10.1016/j.mcpro.2021.100169 (PMC8760417; doi:10.1016/j.mcpro.2021.100169)
Supplement: Supplemental Table S7 — Application of cell cycle signature to ProteomeHD [file mmc7.csv]

ProteomeHD_experiment	Cell_cycle_state	Spearmans_Rho	BH_adjusted_p_value	Number_of_observations	Shown_in_Figure	Comment	Originally _described_in
RatioHL_GK1_Chromatin_CC_2	CCS1	0.454955923587147	0.000162703251226068	91	TRUE	Chromatin enriched from HeLa cells arrested by RO-3306 in G2 (L) and by thymidine in Gl/S (H)	PMID: 24534090
RatioHL_GK1_Chromatin_CC_2	CCS2	0.552441928217719	1.29770671082415e-06	91	TRUE	Chromatin enriched from HeLa cells arrested by RO-3306 in G2 (L) and by thymidine in Gl/S (H)	PMID: 24534090
RatioHL_GK1_Chromatin_CC_2	CCS3	0.432658846886804	0.000376098015873893	91	TRUE	Chromatin enriched from HeLa cells arrested by RO-3306 in G2 (L) and by thymidine in Gl/S (H)	PMID: 24534090
RatioHL_GK1_Chromatin_CC_2	CCS4	-0.513278705641902	1.18015221424272e-05	91	TRUE	Chromatin enriched from HeLa cells arrested by RO-3306 in G2 (L) and by thymidine in Gl/S (H)	PMID: 24534090
RatioHL_GK1_Chromatin_CC_2	CCS5	-0.435907849491711	0.000332304990667357	91	TRUE	Chromatin enriched from HeLa cells arrested by RO-3306 in G2 (L) and by thymidine in Gl/S (H)	PMID: 24534090
RatioHL_GK1_Chromatin_CC_2	CCS6	-0.500203062805487	2.22796570424707e-05	91	TRUE	Chromatin enriched from HeLa cells arrested by RO-3306 in G2 (L) and by thymidine in Gl/S (H)	PMID: 24534090
RatioHL_GK1_Chromatin_CC_2	CCS7	-0.330474529665802	0.0114476965772685	91	TRUE	Chromatin enriched from HeLa cells arrested by RO-3306 in G2 (L) and by thymidine in Gl/S (H)	PMID: 24534090
RatioHL_GK1_Chromatin_CC_2	CCS8	0.279063841388153	0.0403279093323655	91	TRUE	Chromatin enriched from HeLa cells arrested by RO-3306 in G2 (L) and by thymidine in Gl/S (H)	PMID: 24534090
RatioHL_NCC1_C	CCS1	0.581117475985195	2.6486445532208e-06	76	TRUE	Nascent chromatin capture (NCC) of HeLa S3 cells, mature chromatin (L) vs freshly replicated chromatin (H)	PMID: 24561620
RatioHL_NCC1_C	CCS2	0.650101849942926	4.08675235459526e-08	76	TRUE	Nascent chromatin capture (NCC) of HeLa S3 cells, mature chromatin (L) vs freshly replicated chromatin (H)	PMID: 24561620
RatioHL_NCC1_C	CCS3	0.503889428326212	0.000112093872099555	76	TRUE	Nascent chromatin capture (NCC) of HeLa S3 cells, mature chromatin (L) vs freshly replicated chromatin (H)	PMID: 24561620
RatioHL_NCC1_C	CCS4	-0.611754412576411	5.10029940933758e-07	76	TRUE	Nascent chromatin capture (NCC) of HeLa S3 cells, mature chromatin (L) vs freshly replicated chromatin (H)	PMID: 24561620
RatioHL_NCC1_C	CCS5	-0.512912354765392	7.8367106748332e-05	76	TRUE	Nascent chromatin capture (NCC) of HeLa S3 cells, mature chromatin (L) vs freshly replicated chromatin (H)	PMID: 24561620
RatioHL_NCC1_C	CCS6	-0.515195428576518	7.04431164006308e-05	76	TRUE	Nascent chromatin capture (NCC) of HeLa S3 cells, mature chromatin (L) vs freshly replicated chromatin (H)	PMID: 24561620
RatioHL_NCC1_C	CCS7	-0.464161209792489	0.000463990790361655	76	TRUE	Nascent chromatin capture (NCC) of HeLa S3 cells, mature chromatin (L) vs freshly replicated chromatin (H)	PMID: 24561620
RatioHL_NCC1_C	CCS8	0.101070447219483	0.610041642658959	76	TRUE	Nascent chromatin capture (NCC) of HeLa S3 cells, mature chromatin (L) vs freshly replicated chromatin (H)	PMID: 24561620
RatioHL_NCC1_B	CCS1	0.515922571087471	2.21888300525589e-05	85	TRUE	Nascent chromatin capture (NCC) of HeLa S3 cells, mature chromatin (L) vs freshly replicated chromatin (H)	PMID: 24561620
RatioHL_NCC1_B	CCS2	0.495656592329627	5.44988452781927e-05	85	TRUE	Nascent chromatin capture (NCC) of HeLa S3 cells, mature chromatin (L) vs freshly replicated chromatin (H)	PMID: 24561620
RatioHL_NCC1_B	CCS3	0.358778178424187	0.00711124094995116	85	TRUE	Nascent chromatin capture (NCC) of HeLa S3 cells, mature chromatin (L) vs freshly replicated chromatin (H)	PMID: 24561620
RatioHL_NCC1_B	CCS4	-0.385024282061395	0.00319275609253289	85	TRUE	Nascent chromatin capture (NCC) of HeLa S3 cells, mature chromatin (L) vs freshly replicated chromatin (H)	PMID: 24561620
RatioHL_NCC1_B	CCS5	-0.352426738601333	0.00840573903151736	85	TRUE	Nascent chromatin capture (NCC) of HeLa S3 cells, mature chromatin (L) vs freshly replicated chromatin (H)	PMID: 24561620
RatioHL_NCC1_B	CCS6	-0.438200490547503	0.000519036590646258	85	TRUE	Nascent chromatin capture (NCC) of HeLa S3 cells, mature chromatin (L) vs freshly replicated chromatin (H)	PMID: 24561620
RatioHL_NCC1_B	CCS7	-0.45045388368267	0.000327976884256514	85	TRUE	Nascent chromatin capture (NCC) of HeLa S3 cells, mature chromatin (L) vs freshly replicated chromatin (H)	PMID: 24561620
RatioHL_NCC1_B	CCS8	0.085158150855647	0.657597587154979	85	TRUE	Nascent chromatin capture (NCC) of HeLa S3 cells, mature chromatin (L) vs freshly replicated chromatin (H)	PMID: 24561620
RatioHL_PX328_Diff5_Exp2	CCS1	0.776130679202397	3.86861785683188e-11	64	TRUE	THP-1 cells treated PMA to induce differentiation, either for 6h (L) or 48h (H) – replicate 3	PMID: 24045637
RatioHL_PX328_Diff5_Exp2	CCS2	0.531072928983157	0.000173401073603637	64	TRUE	THP-1 cells treated PMA to induce differentiation, either for 6h (L) or 48h (H) – replicate 3	PMID: 24045637
RatioHL_PX328_Diff5_Exp2	CCS3	0.513810826622796	0.000312793453133889	64	TRUE	THP-1 cells treated PMA to induce differentiation, either for 6h (L) or 48h (H) – replicate 3	PMID: 24045637
RatioHL_PX328_Diff5_Exp2	CCS4	-0.384551105234732	0.0135456262183012	64	TRUE	THP-1 cells treated PMA to induce differentiation, either for 6h (L) or 48h (H) – replicate 3	PMID: 24045637
RatioHL_PX328_Diff5_Exp2	CCS5	-0.66298835842666	3.30949889663687e-07	64	TRUE	THP-1 cells treated PMA to induce differentiation, either for 6h (L) or 48h (H) – replicate 3	PMID: 24045637
RatioHL_PX328_Diff5_Exp2	CCS6	-0.631348802110985	1.80754022371726e-06	64	TRUE	THP-1 cells treated PMA to induce differentiation, either for 6h (L) or 48h (H) – replicate 3	PMID: 24045637
RatioHL_PX328_Diff5_Exp2	CCS7	-0.417197999088678	0.00604934193342443	64	TRUE	THP-1 cells treated PMA to induce differentiation, either for 6h (L) or 48h (H) – replicate 3	PMID: 24045637
RatioHL_PX328_Diff5_Exp2	CCS8	0.356254078023318	0.0245246478499529	64	TRUE	THP-1 cells treated PMA to induce differentiation, either for 6h (L) or 48h (H) – replicate 3	PMID: 24045637
RatioHL_PX328_Diff5_Exp1	CCS1	0.774332693976302	1.12319886596372e-11	68	TRUE	THP-1 cells treated PMA to induce differentiation, either for 0h (L) or 24h (H) – replicate 3	PMID: 24045637
RatioHL_PX328_Diff5_Exp1	CCS2	0.518995676968292	0.00016202913695338	68	TRUE	THP-1 cells treated PMA to induce differentiation, either for 0h (L) or 24h (H) – replicate 3	PMID: 24045637
RatioHL_PX328_Diff5_Exp1	CCS3	0.491244142902689	0.000415742895800911	68	TRUE	THP-1 cells treated PMA to induce differentiation, either for 0h (L) or 24h (H) – replicate 3	PMID: 24045637
RatioHL_PX328_Diff5_Exp1	CCS4	-0.409974519758713	0.00539971554920584	68	TRUE	THP-1 cells treated PMA to induce differentiation, either for 0h (L) or 24h (H) – replicate 3	PMID: 24045637
RatioHL_PX328_Diff5_Exp1	CCS5	-0.621947378997086	1.36164203454656e-06	68	TRUE	THP-1 cells treated PMA to induce differentiation, either for 0h (L) or 24h (H) – replicate 3	PMID: 24045637
RatioHL_PX328_Diff5_Exp1	CCS6	-0.557817286520863	3.43501935872436e-05	68	TRUE	THP-1 cells treated PMA to induce differentiation, either for 0h (L) or 24h (H) – replicate 3	PMID: 24045637
RatioHL_PX328_Diff5_Exp1	CCS7	-0.426083388225955	0.00331203620584206	68	TRUE	THP-1 cells treated PMA to induce differentiation, either for 0h (L) or 24h (H) – replicate 3	PMID: 24045637
RatioHL_PX328_Diff5_Exp1	CCS8	0.313359481629355	0.0476981431470352	68	TRUE	THP-1 cells treated PMA to induce differentiation, either for 0h (L) or 24h (H) – replicate 3	PMID: 24045637
RatioHL_PX328_Diff4_Exp2	CCS1	0.796285110238599	3.68029211711959e-08	43	TRUE	THP-1 cells treated PMA to induce differentiation, either for 6h (L) or 48h (H) – replicate 2	PMID: 24045637
RatioHL_PX328_Diff4_Exp2	CCS2	0.484143763213531	0.00890746930804564	43	TRUE	THP-1 cells treated PMA to induce differentiation, either for 6h (L) or 48h (H) – replicate 2	PMID: 24045637
RatioHL_PX328_Diff4_Exp2	CCS3	0.475838115372999	0.0107326160519056	43	TRUE	THP-1 cells treated PMA to induce differentiation, either for 6h (L) or 48h (H) – replicate 2	PMID: 24045637
RatioHL_PX328_Diff4_Exp2	CCS4	-0.259287224403503	0.246100484161448	43	TRUE	THP-1 cells treated PMA to induce differentiation, either for 6h (L) or 48h (H) – replicate 2	PMID: 24045637
RatioHL_PX328_Diff4_Exp2	CCS5	-0.636514648142555	0.000136645604199103	43	TRUE	THP-1 cells treated PMA to induce differentiation, either for 6h (L) or 48h (H) – replicate 2	PMID: 24045637
RatioHL_PX328_Diff4_Exp2	CCS6	-0.664149803684687	4.95018422122801e-05	43	TRUE	THP-1 cells treated PMA to induce differentiation, either for 6h (L) or 48h (H) – replicate 2	PMID: 24045637
RatioHL_PX328_Diff4_Exp2	CCS7	-0.436726064633041	0.0222263117279545	43	TRUE	THP-1 cells treated PMA to induce differentiation, either for 6h (L) or 48h (H) – replicate 2	PMID: 24045637
RatioHL_PX328_Diff4_Exp2	CCS8	0.29371790999698	0.174655499353094	43	TRUE	THP-1 cells treated PMA to induce differentiation, either for 6h (L) or 48h (H) – replicate 2	PMID: 24045637
RatioHL_PX328_Diff3_Exp2	CCS1	0.610570824524313	0.00025333491772903	44	TRUE	THP-1 cells treated PMA to induce differentiation, either for 6h (L) or 48h (H) – replicate 1	PMID: 24045637
RatioHL_PX328_Diff3_Exp2	CCS2	0.439041578576462	0.0201425481303004	44	TRUE	THP-1 cells treated PMA to induce differentiation, either for 6h (L) or 48h (H) – replicate 1	PMID: 24045637
RatioHL_PX328_Diff3_Exp2	CCS3	0.366596194503171	0.0656572777407199	44	TRUE	THP-1 cells treated PMA to induce differentiation, either for 6h (L) or 48h (H) – replicate 1	PMID: 24045637
RatioHL_PX328_Diff3_Exp2	CCS4	-0.144326990838619	0.574332032767676	44	TRUE	THP-1 cells treated PMA to induce differentiation, either for 6h (L) or 48h (H) – replicate 1	PMID: 24045637
RatioHL_PX328_Diff3_Exp2	CCS5	-0.59492600422833	0.000409341790469182	44	TRUE	THP-1 cells treated PMA to induce differentiation, either for 6h (L) or 48h (H) – replicate 1	PMID: 24045637
RatioHL_PX328_Diff3_Exp2	CCS6	-0.63861874559549	0.000102478571618153	44	TRUE	THP-1 cells treated PMA to induce differentiation, either for 6h (L) or 48h (H) – replicate 1	PMID: 24045637
RatioHL_PX328_Diff3_Exp2	CCS7	-0.282593375616631	0.190452132138439	44	TRUE	THP-1 cells treated PMA to induce differentiation, either for 6h (L) or 48h (H) – replicate 1	PMID: 24045637
RatioHL_PX328_Diff3_Exp2	CCS8	0.206483439041579	0.381745036984804	44	TRUE	THP-1 cells treated PMA to induce differentiation, either for 6h (L) or 48h (H) – replicate 1	PMID: 24045637
RatioHL_PX328_Diff3_Exp1	CCS1	0.592605042016807	0.00016202913695338	50	TRUE	THP-1 cells treated PMA to induce differentiation, either for 0h (L) or 24h (H) – replicate 1	PMID: 24045637
RatioHL_PX328_Diff3_Exp1	CCS2	0.204321728691477	0.346341921721014	50	TRUE	THP-1 cells treated PMA to induce differentiation, either for 0h (L) or 24h (H) – replicate 1	PMID: 24045637
RatioHL_PX328_Diff3_Exp1	CCS3	0.12921968787515	0.597658329467794	50	TRUE	THP-1 cells treated PMA to induce differentiation, either for 0h (L) or 24h (H) – replicate 1	PMID: 24045637
RatioHL_PX328_Diff3_Exp1	CCS4	-0.182521008403361	0.414051510816437	50	TRUE	THP-1 cells treated PMA to induce differentiation, either for 0h (L) or 24h (H) – replicate 1	PMID: 24045637
RatioHL_PX328_Diff3_Exp1	CCS5	-0.409075630252101	0.0217481965755987	50	TRUE	THP-1 cells treated PMA to induce differentiation, either for 0h (L) or 24h (H) – replicate 1	PMID: 24045637
RatioHL_PX328_Diff3_Exp1	CCS6	-0.380168067226891	0.0365449251891857	50	TRUE	THP-1 cells treated PMA to induce differentiation, either for 0h (L) or 24h (H) – replicate 1	PMID: 24045637
RatioHL_PX328_Diff3_Exp1	CCS7	-0.165714285714286	0.466108856852909	50	TRUE	THP-1 cells treated PMA to induce differentiation, either for 0h (L) or 24h (H) – replicate 1	PMID: 24045637
RatioHL_PX328_Diff3_Exp1	CCS8	0.214981992797119	0.315244673663845	50	TRUE	THP-1 cells treated PMA to induce differentiation, either for 0h (L) or 24h (H) – replicate 1	PMID: 24045637
RatioHL_PX537_exp14_rep3_6h	CCS1	0.513413816230718	0.000141145950037617	71	TRUE	Jurkat T-lymphocytes treated with DMSO (L) or geldanamycin (H) for 6 hours	PMID: 24312219
RatioHL_PX537_exp14_rep3_6h	CCS2	0.393293091884641	0.00674776444245893	71	TRUE	Jurkat T-lymphocytes treated with DMSO (L) or geldanamycin (H) for 6 hours	PMID: 24312219
RatioHL_PX537_exp14_rep3_6h	CCS3	0.395171026156942	0.00642489278414905	71	TRUE	Jurkat T-lymphocytes treated with DMSO (L) or geldanamycin (H) for 6 hours	PMID: 24312219
RatioHL_PX537_exp14_rep3_6h	CCS4	-0.33588195841717	0.0259205787886207	71	TRUE	Jurkat T-lymphocytes treated with DMSO (L) or geldanamycin (H) for 6 hours	PMID: 24312219
RatioHL_PX537_exp14_rep3_6h	CCS5	-0.488464118041583	0.000331213911509794	71	TRUE	Jurkat T-lymphocytes treated with DMSO (L) or geldanamycin (H) for 6 hours	PMID: 24312219
RatioHL_PX537_exp14_rep3_6h	CCS6	-0.431824279007378	0.00219608094665571	71	TRUE	Jurkat T-lymphocytes treated with DMSO (L) or geldanamycin (H) for 6 hours	PMID: 24312219
RatioHL_PX537_exp14_rep3_6h	CCS7	-0.244299128101945	0.13773159989211	71	TRUE	Jurkat T-lymphocytes treated with DMSO (L) or geldanamycin (H) for 6 hours	PMID: 24312219
RatioHL_PX537_exp14_rep3_6h	CCS8	0.405533199195171	0.00477500882218347	71	TRUE	Jurkat T-lymphocytes treated with DMSO (L) or geldanamycin (H) for 6 hours	PMID: 24312219
RatioHL_PX537_exp14_rep2_6h	CCS1	0.651460191533784	4.45923189855044e-08	75	TRUE	Jurkat T-lymphocytes treated with geldanamycin(L) or DMSO (H) for 6 hours (note the original article does not specify which of the triplicate experiments is the label-swap control, but our analysis identified this to be replicate 2)	PMID: 24312219
RatioHL_PX537_exp14_rep2_6h	CCS2	0.472937026179089	0.000376098015873893	75	TRUE	Jurkat T-lymphocytes treated with geldanamycin(L) or DMSO (H) for 6 hours (note the original article does not specify which of the triplicate experiments is the label-swap control, but our analysis identified this to be replicate 2)	PMID: 24312219
RatioHL_PX537_exp14_rep2_6h	CCS3	0.34428654749639	0.018018643845647	75	TRUE	Jurkat T-lymphocytes treated with geldanamycin(L) or DMSO (H) for 6 hours (note the original article does not specify which of the triplicate experiments is the label-swap control, but our analysis identified this to be replicate 2)	PMID: 24312219
RatioHL_PX537_exp14_rep2_6h	CCS4	-0.448043357703334	0.000960839305003835	75	TRUE	Jurkat T-lymphocytes treated with geldanamycin(L) or DMSO (H) for 6 hours (note the original article does not specify which of the triplicate experiments is the label-swap control, but our analysis identified this to be replicate 2)	PMID: 24312219
RatioHL_PX537_exp14_rep2_6h	CCS5	-0.51558343651641	7.85738780574199e-05	75	TRUE	Jurkat T-lymphocytes treated with geldanamycin(L) or DMSO (H) for 6 hours (note the original article does not specify which of the triplicate experiments is the label-swap control, but our analysis identified this to be replicate 2)	PMID: 24312219
RatioHL_PX537_exp14_rep2_6h	CCS6	-0.489836270835772	0.000206363050961278	75	TRUE	Jurkat T-lymphocytes treated with geldanamycin(L) or DMSO (H) for 6 hours (note the original article does not specify which of the triplicate experiments is the label-swap control, but our analysis identified this to be replicate 2)	PMID: 24312219
RatioHL_PX537_exp14_rep2_6h	CCS7	-0.400930311993792	0.0039312801328105	75	TRUE	Jurkat T-lymphocytes treated with geldanamycin(L) or DMSO (H) for 6 hours (note the original article does not specify which of the triplicate experiments is the label-swap control, but our analysis identified this to be replicate 2)	PMID: 24312219
RatioHL_PX537_exp14_rep2_6h	CCS8	0.423092789413921	0.00210467568918475	75	TRUE	Jurkat T-lymphocytes treated with geldanamycin(L) or DMSO (H) for 6 hours (note the original article does not specify which of the triplicate experiments is the label-swap control, but our analysis identified this to be replicate 2)	PMID: 24312219
RatioHL_PX1406_GM19204	CCS1	0.594312154545564	1.23756263547489e-06	77	TRUE	This is one of 62 Yoruba HapMap lymphoblastoid cell lines (H) that was compared to a reference cell line (L)	PMID: 25657249
RatioHL_PX1406_GM19204	CCS2	0.406483118530755	0.00290083902267965	77	TRUE	This is one of 62 Yoruba HapMap lymphoblastoid cell lines (H) that was compared to a reference cell line (L)	PMID: 25657249
RatioHL_PX1406_GM19204	CCS3	0.2740077161263	0.0711881892264656	77	TRUE	This is one of 62 Yoruba HapMap lymphoblastoid cell lines (H) that was compared to a reference cell line (L)	PMID: 25657249
RatioHL_PX1406_GM19204	CCS4	-0.32648259272866	0.0240777981093429	77	TRUE	This is one of 62 Yoruba HapMap lymphoblastoid cell lines (H) that was compared to a reference cell line (L)	PMID: 25657249
RatioHL_PX1406_GM19204	CCS5	-0.492661798642246	0.000156618265240855	77	TRUE	This is one of 62 Yoruba HapMap lymphoblastoid cell lines (H) that was compared to a reference cell line (L)	PMID: 25657249
RatioHL_PX1406_GM19204	CCS6	-0.440778447452488	0.00101141686886957	77	TRUE	This is one of 62 Yoruba HapMap lymphoblastoid cell lines (H) that was compared to a reference cell line (L)	PMID: 25657249
RatioHL_PX1406_GM19204	CCS7	-0.306449598755214	0.0375155327323033	77	TRUE	This is one of 62 Yoruba HapMap lymphoblastoid cell lines (H) that was compared to a reference cell line (L)	PMID: 25657249
RatioHL_PX1406_GM19204	CCS8	0.171739544792042	0.317061055607973	77	TRUE	This is one of 62 Yoruba HapMap lymphoblastoid cell lines (H) that was compared to a reference cell line (L)	PMID: 25657249
RatioHL_PX1406_GM19203	CCS1	0.51067740189238	5.77167744458723e-05	79	TRUE	This is one of 62 Yoruba HapMap lymphoblastoid cell lines (H) that was compared to a reference cell line (L)	PMID: 25657249
RatioHL_PX1406_GM19203	CCS2	0.342370632739012	0.0153141803694474	79	TRUE	This is one of 62 Yoruba HapMap lymphoblastoid cell lines (H) that was compared to a reference cell line (L)	PMID: 25657249
RatioHL_PX1406_GM19203	CCS3	0.344366750047456	0.0147354528562393	79	TRUE	This is one of 62 Yoruba HapMap lymphoblastoid cell lines (H) that was compared to a reference cell line (L)	PMID: 25657249
RatioHL_PX1406_GM19203	CCS4	-0.392005793616032	0.00384555331512976	79	TRUE	This is one of 62 Yoruba HapMap lymphoblastoid cell lines (H) that was compared to a reference cell line (L)	PMID: 25657249
RatioHL_PX1406_GM19203	CCS5	-0.458315836886754	0.00042032812650847	79	TRUE	This is one of 62 Yoruba HapMap lymphoblastoid cell lines (H) that was compared to a reference cell line (L)	PMID: 25657249
RatioHL_PX1406_GM19203	CCS6	-0.303665431270419	0.036756384431972	79	TRUE	This is one of 62 Yoruba HapMap lymphoblastoid cell lines (H) that was compared to a reference cell line (L)	PMID: 25657249
RatioHL_PX1406_GM19203	CCS7	-0.284191116066096	0.0547035488513208	79	TRUE	This is one of 62 Yoruba HapMap lymphoblastoid cell lines (H) that was compared to a reference cell line (L)	PMID: 25657249
RatioHL_PX1406_GM19203	CCS8	0.211016376685849	0.188458266207399	79	TRUE	This is one of 62 Yoruba HapMap lymphoblastoid cell lines (H) that was compared to a reference cell line (L)	PMID: 25657249
RatioHL_PX1406_GM19200	CCS1	0.543429704623735	8.48550392704629e-05	66	TRUE	This is one of 62 Yoruba HapMap lymphoblastoid cell lines (H) that was compared to a reference cell line (L)	PMID: 25657249
RatioHL_PX1406_GM19200	CCS2	0.325206137146436	0.0413270762251552	66	TRUE	This is one of 62 Yoruba HapMap lymphoblastoid cell lines (H) that was compared to a reference cell line (L)	PMID: 25657249
RatioHL_PX1406_GM19200	CCS3	0.404321052082246	0.00717904991423684	66	TRUE	This is one of 62 Yoruba HapMap lymphoblastoid cell lines (H) that was compared to a reference cell line (L)	PMID: 25657249
RatioHL_PX1406_GM19200	CCS4	-0.172654211460182	0.364381399983055	66	TRUE	This is one of 62 Yoruba HapMap lymphoblastoid cell lines (H) that was compared to a reference cell line (L)	PMID: 25657249
RatioHL_PX1406_GM19200	CCS5	-0.403861809831959	0.00723073124461777	66	TRUE	This is one of 62 Yoruba HapMap lymphoblastoid cell lines (H) that was compared to a reference cell line (L)	PMID: 25657249
RatioHL_PX1406_GM19200	CCS6	-0.466444003757437	0.00122197362218314	66	TRUE	This is one of 62 Yoruba HapMap lymphoblastoid cell lines (H) that was compared to a reference cell line (L)	PMID: 25657249
RatioHL_PX1406_GM19200	CCS7	-0.373677069199457	0.0152562786407638	66	TRUE	This is one of 62 Yoruba HapMap lymphoblastoid cell lines (H) that was compared to a reference cell line (L)	PMID: 25657249
RatioHL_PX1406_GM19200	CCS8	0.145976411648053	0.457898032009636	66	TRUE	This is one of 62 Yoruba HapMap lymphoblastoid cell lines (H) that was compared to a reference cell line (L)	PMID: 25657249
RatioHL_PX1406_GM19147	CCS1	0.494308315647309	0.000242121644150556	72	TRUE	This is one of 62 Yoruba HapMap lymphoblastoid cell lines (H) that was compared to a reference cell line (L)	PMID: 25657249
RatioHL_PX1406_GM19147	CCS2	0.421474049778121	0.00275013768865787	72	TRUE	This is one of 62 Yoruba HapMap lymphoblastoid cell lines (H) that was compared to a reference cell line (L)	PMID: 25657249
RatioHL_PX1406_GM19147	CCS3	0.452633609878449	0.00106874403122419	72	TRUE	This is one of 62 Yoruba HapMap lymphoblastoid cell lines (H) that was compared to a reference cell line (L)	PMID: 25657249
RatioHL_PX1406_GM19147	CCS4	-0.336581130619333	0.0245246478499529	72	TRUE	This is one of 62 Yoruba HapMap lymphoblastoid cell lines (H) that was compared to a reference cell line (L)	PMID: 25657249
RatioHL_PX1406_GM19147	CCS5	-0.451283040710014	0.00110645504952831	72	TRUE	This is one of 62 Yoruba HapMap lymphoblastoid cell lines (H) that was compared to a reference cell line (L)	PMID: 25657249
RatioHL_PX1406_GM19147	CCS6	-0.45109010225738	0.00110645504952831	72	TRUE	This is one of 62 Yoruba HapMap lymphoblastoid cell lines (H) that was compared to a reference cell line (L)	PMID: 25657249
RatioHL_PX1406_GM19147	CCS7	-0.416232555148241	0.00319365490818363	72	TRUE	This is one of 62 Yoruba HapMap lymphoblastoid cell lines (H) that was compared to a reference cell line (L)	PMID: 25657249
RatioHL_PX1406_GM19147	CCS8	0.00347289214740498	0.986973388883079	72	TRUE	This is one of 62 Yoruba HapMap lymphoblastoid cell lines (H) that was compared to a reference cell line (L)	PMID: 25657249
RatioHL_PX1406_GM19143	CCS1	0.515312013918319	0.000182445050836347	68	TRUE	This is one of 62 Yoruba HapMap lymphoblastoid cell lines (H) that was compared to a reference cell line (L)	PMID: 25657249
RatioHL_PX1406_GM19143	CCS2	0.30799622091929	0.0527783040870131	68	TRUE	This is one of 62 Yoruba HapMap lymphoblastoid cell lines (H) that was compared to a reference cell line (L)	PMID: 25657249
RatioHL_PX1406_GM19143	CCS3	0.408123145065203	0.00560677999104389	68	TRUE	This is one of 62 Yoruba HapMap lymphoblastoid cell lines (H) that was compared to a reference cell line (L)	PMID: 25657249
RatioHL_PX1406_GM19143	CCS4	-0.203135885185846	0.252245425650359	68	TRUE	This is one of 62 Yoruba HapMap lymphoblastoid cell lines (H) that was compared to a reference cell line (L)	PMID: 25657249
RatioHL_PX1406_GM19143	CCS5	-0.458969146957065	0.00126226153937702	68	TRUE	This is one of 62 Yoruba HapMap lymphoblastoid cell lines (H) that was compared to a reference cell line (L)	PMID: 25657249
RatioHL_PX1406_GM19143	CCS6	-0.381096891807366	0.0112776078356606	68	TRUE	This is one of 62 Yoruba HapMap lymphoblastoid cell lines (H) that was compared to a reference cell line (L)	PMID: 25657249
RatioHL_PX1406_GM19143	CCS7	-0.354070638549529	0.0210669583384742	68	TRUE	This is one of 62 Yoruba HapMap lymphoblastoid cell lines (H) that was compared to a reference cell line (L)	PMID: 25657249
RatioHL_PX1406_GM19143	CCS8	0.0721654403727976	0.75300051726728	68	TRUE	This is one of 62 Yoruba HapMap lymphoblastoid cell lines (H) that was compared to a reference cell line (L)	PMID: 25657249
RatioHL_PX1406_GM19138	CCS1	0.566983591019489	8.83648854229412e-06	74	TRUE	This is one of 62 Yoruba HapMap lymphoblastoid cell lines (H) that was compared to a reference cell line (L)	PMID: 25657249
RatioHL_PX1406_GM19138	CCS2	0.356110419998815	0.0144707453412795	74	TRUE	This is one of 62 Yoruba HapMap lymphoblastoid cell lines (H) that was compared to a reference cell line (L)	PMID: 25657249
RatioHL_PX1406_GM19138	CCS3	0.336250814525206	0.0222263117279545	74	TRUE	This is one of 62 Yoruba HapMap lymphoblastoid cell lines (H) that was compared to a reference cell line (L)	PMID: 25657249
RatioHL_PX1406_GM19138	CCS4	-0.240403412120135	0.13582248068347	74	TRUE	This is one of 62 Yoruba HapMap lymphoblastoid cell lines (H) that was compared to a reference cell line (L)	PMID: 25657249
RatioHL_PX1406_GM19138	CCS5	-0.481813873585688	0.000310128024022636	74	TRUE	This is one of 62 Yoruba HapMap lymphoblastoid cell lines (H) that was compared to a reference cell line (L)	PMID: 25657249
RatioHL_PX1406_GM19138	CCS6	-0.378709792073929	0.00796691083633926	74	TRUE	This is one of 62 Yoruba HapMap lymphoblastoid cell lines (H) that was compared to a reference cell line (L)	PMID: 25657249
RatioHL_PX1406_GM19138	CCS7	-0.291111308571767	0.0577408971744729	74	TRUE	This is one of 62 Yoruba HapMap lymphoblastoid cell lines (H) that was compared to a reference cell line (L)	PMID: 25657249
RatioHL_PX1406_GM19138	CCS8	0.181091167584859	0.298119690412704	74	TRUE	This is one of 62 Yoruba HapMap lymphoblastoid cell lines (H) that was compared to a reference cell line (L)	PMID: 25657249
RatioHL_PX1406_GM19098	CCS1	0.524786981375731	5.35597296264333e-05	75	TRUE	This is one of 62 Yoruba HapMap lymphoblastoid cell lines (H) that was compared to a reference cell line (L)	PMID: 25657249
RatioHL_PX1406_GM19098	CCS2	0.268510220656194	0.083949719804858	75	TRUE	This is one of 62 Yoruba HapMap lymphoblastoid cell lines (H) that was compared to a reference cell line (L)	PMID: 25657249
RatioHL_PX1406_GM19098	CCS3	0.199632996222135	0.232091631578691	75	TRUE	This is one of 62 Yoruba HapMap lymphoblastoid cell lines (H) that was compared to a reference cell line (L)	PMID: 25657249
RatioHL_PX1406_GM19098	CCS4	-0.263531486961043	0.0925249463427858	75	TRUE	This is one of 62 Yoruba HapMap lymphoblastoid cell lines (H) that was compared to a reference cell line (L)	PMID: 25657249
RatioHL_PX1406_GM19098	CCS5	-0.345950867045912	0.0173787910362882	75	TRUE	This is one of 62 Yoruba HapMap lymphoblastoid cell lines (H) that was compared to a reference cell line (L)	PMID: 25657249
RatioHL_PX1406_GM19098	CCS6	-0.27172506012792	0.0793877972508671	75	TRUE	This is one of 62 Yoruba HapMap lymphoblastoid cell lines (H) that was compared to a reference cell line (L)	PMID: 25657249
RatioHL_PX1406_GM19098	CCS7	-0.285950013542637	0.0613402974115368	75	TRUE	This is one of 62 Yoruba HapMap lymphoblastoid cell lines (H) that was compared to a reference cell line (L)	PMID: 25657249
RatioHL_PX1406_GM19098	CCS8	0.109389891759172	0.574332032767676	75	TRUE	This is one of 62 Yoruba HapMap lymphoblastoid cell lines (H) that was compared to a reference cell line (L)	PMID: 25657249
RatioHL_PX1406_GM18907	CCS1	0.468123500513332	0.000403202587112454	76	TRUE	This is one of 62 Yoruba HapMap lymphoblastoid cell lines (H) that was compared to a reference cell line (L)	PMID: 25657249
RatioHL_PX1406_GM18907	CCS2	0.296898816813613	0.0474684916688629	76	TRUE	This is one of 62 Yoruba HapMap lymphoblastoid cell lines (H) that was compared to a reference cell line (L)	PMID: 25657249
RatioHL_PX1406_GM18907	CCS3	0.327589388861985	0.0245246478499529	76	TRUE	This is one of 62 Yoruba HapMap lymphoblastoid cell lines (H) that was compared to a reference cell line (L)	PMID: 25657249
RatioHL_PX1406_GM18907	CCS4	-0.303583756560452	0.0412245953362624	76	TRUE	This is one of 62 Yoruba HapMap lymphoblastoid cell lines (H) that was compared to a reference cell line (L)	PMID: 25657249
RatioHL_PX1406_GM18907	CCS5	-0.363297083378845	0.0107326160519056	76	TRUE	This is one of 62 Yoruba HapMap lymphoblastoid cell lines (H) that was compared to a reference cell line (L)	PMID: 25657249
RatioHL_PX1406_GM18907	CCS6	-0.279263699690049	0.0661301980032236	76	TRUE	This is one of 62 Yoruba HapMap lymphoblastoid cell lines (H) that was compared to a reference cell line (L)	PMID: 25657249
RatioHL_PX1406_GM18907	CCS7	-0.300863300508057	0.0437046372783394	76	TRUE	This is one of 62 Yoruba HapMap lymphoblastoid cell lines (H) that was compared to a reference cell line (L)	PMID: 25657249
RatioHL_PX1406_GM18907	CCS8	0.0329462265641775	0.885679260980335	76	TRUE	This is one of 62 Yoruba HapMap lymphoblastoid cell lines (H) that was compared to a reference cell line (L)	PMID: 25657249
RatioHL_PX1406_GM18516	CCS1	0.608982965025186	1.29770671082415e-06	72	TRUE	This is one of 62 Yoruba HapMap lymphoblastoid cell lines (H) that was compared to a reference cell line (L)	PMID: 25657249
RatioHL_PX1406_GM18516	CCS2	0.494762482832269	0.000239355445403132	72	TRUE	This is one of 62 Yoruba HapMap lymphoblastoid cell lines (H) that was compared to a reference cell line (L)	PMID: 25657249
RatioHL_PX1406_GM18516	CCS3	0.466432458955028	0.000657369401110117	72	TRUE	This is one of 62 Yoruba HapMap lymphoblastoid cell lines (H) that was compared to a reference cell line (L)	PMID: 25657249
RatioHL_PX1406_GM18516	CCS4	-0.443279658510518	0.00144319667559071	72	TRUE	This is one of 62 Yoruba HapMap lymphoblastoid cell lines (H) that was compared to a reference cell line (L)	PMID: 25657249
RatioHL_PX1406_GM18516	CCS5	-0.491964852778557	0.000260087492511416	72	TRUE	This is one of 62 Yoruba HapMap lymphoblastoid cell lines (H) that was compared to a reference cell line (L)	PMID: 25657249
RatioHL_PX1406_GM18516	CCS6	-0.441993391819156	0.00149193673739554	72	TRUE	This is one of 62 Yoruba HapMap lymphoblastoid cell lines (H) that was compared to a reference cell line (L)	PMID: 25657249
RatioHL_PX1406_GM18516	CCS7	-0.358868406889908	0.0150475219589813	72	TRUE	This is one of 62 Yoruba HapMap lymphoblastoid cell lines (H) that was compared to a reference cell line (L)	PMID: 25657249
RatioHL_PX1406_GM18516	CCS8	0.250596908144539	0.122980630833907	72	TRUE	This is one of 62 Yoruba HapMap lymphoblastoid cell lines (H) that was compared to a reference cell line (L)	PMID: 25657249
RatioHL_PX1406_GM18510	CCS1	0.463739730569148	0.00042032812650847	77	TRUE	This is one of 62 Yoruba HapMap lymphoblastoid cell lines (H) that was compared to a reference cell line (L)	PMID: 25657249
RatioHL_PX1406_GM18510	CCS2	0.263253368409204	0.086829340612118	77	TRUE	This is one of 62 Yoruba HapMap lymphoblastoid cell lines (H) that was compared to a reference cell line (L)	PMID: 25657249
RatioHL_PX1406_GM18510	CCS3	0.248425895519327	0.11164496535938	77	TRUE	This is one of 62 Yoruba HapMap lymphoblastoid cell lines (H) that was compared to a reference cell line (L)	PMID: 25657249
RatioHL_PX1406_GM18510	CCS4	-0.0959710811781895	0.627195392435683	77	TRUE	This is one of 62 Yoruba HapMap lymphoblastoid cell lines (H) that was compared to a reference cell line (L)	PMID: 25657249
RatioHL_PX1406_GM18510	CCS5	-0.36283930335044	0.0102923920160982	77	TRUE	This is one of 62 Yoruba HapMap lymphoblastoid cell lines (H) that was compared to a reference cell line (L)	PMID: 25657249
RatioHL_PX1406_GM18510	CCS6	-0.369963851494336	0.00835768134283161	77	TRUE	This is one of 62 Yoruba HapMap lymphoblastoid cell lines (H) that was compared to a reference cell line (L)	PMID: 25657249
RatioHL_PX1406_GM18510	CCS7	-0.323904042091736	0.0253806124291624	77	TRUE	This is one of 62 Yoruba HapMap lymphoblastoid cell lines (H) that was compared to a reference cell line (L)	PMID: 25657249
RatioHL_PX1406_GM18510	CCS8	0.139112717724802	0.439744519062323	77	TRUE	This is one of 62 Yoruba HapMap lymphoblastoid cell lines (H) that was compared to a reference cell line (L)	PMID: 25657249
RatioHL_PX1406_GM18508	CCS1	0.468802954082857	0.00032622055389225	78	TRUE	This is one of 62 Yoruba HapMap lymphoblastoid cell lines (H) that was compared to a reference cell line (L)	PMID: 25657249
RatioHL_PX1406_GM18508	CCS2	0.256733857730637	0.0955148927253778	78	TRUE	This is one of 62 Yoruba HapMap lymphoblastoid cell lines (H) that was compared to a reference cell line (L)	PMID: 25657249
RatioHL_PX1406_GM18508	CCS3	0.211866764477346	0.189438716673121	78	TRUE	This is one of 62 Yoruba HapMap lymphoblastoid cell lines (H) that was compared to a reference cell line (L)	PMID: 25657249
RatioHL_PX1406_GM18508	CCS4	-0.205012772215993	0.207377356088536	78	TRUE	This is one of 62 Yoruba HapMap lymphoblastoid cell lines (H) that was compared to a reference cell line (L)	PMID: 25657249
RatioHL_PX1406_GM18508	CCS5	-0.408685095760946	0.00249178689685778	78	TRUE	This is one of 62 Yoruba HapMap lymphoblastoid cell lines (H) that was compared to a reference cell line (L)	PMID: 25657249
RatioHL_PX1406_GM18508	CCS6	-0.281848301699361	0.0593816718740085	78	TRUE	This is one of 62 Yoruba HapMap lymphoblastoid cell lines (H) that was compared to a reference cell line (L)	PMID: 25657249
RatioHL_PX1406_GM18508	CCS7	-0.165128101381473	0.336329216882912	78	TRUE	This is one of 62 Yoruba HapMap lymphoblastoid cell lines (H) that was compared to a reference cell line (L)	PMID: 25657249
RatioHL_PX1406_GM18508	CCS8	0.202660664170583	0.21273579808356	78	TRUE	This is one of 62 Yoruba HapMap lymphoblastoid cell lines (H) that was compared to a reference cell line (L)	PMID: 25657249
RatioHL_PX1406_GM18501	CCS1	0.520822994999427	0.000156618265240855	68	TRUE	This is one of 62 Yoruba HapMap lymphoblastoid cell lines (H) that was compared to a reference cell line (L)	PMID: 25657249
RatioHL_PX1406_GM18501	CCS2	0.282780471046303	0.0830794389841933	68	TRUE	This is one of 62 Yoruba HapMap lymphoblastoid cell lines (H) that was compared to a reference cell line (L)	PMID: 25657249
RatioHL_PX1406_GM18501	CCS3	0.247929152192999	0.141045441148978	68	TRUE	This is one of 62 Yoruba HapMap lymphoblastoid cell lines (H) that was compared to a reference cell line (L)	PMID: 25657249
RatioHL_PX1406_GM18501	CCS4	-0.219032713669504	0.209200788725392	68	TRUE	This is one of 62 Yoruba HapMap lymphoblastoid cell lines (H) that was compared to a reference cell line (L)	PMID: 25657249
RatioHL_PX1406_GM18501	CCS5	-0.331411993739741	0.0332181764572738	68	TRUE	This is one of 62 Yoruba HapMap lymphoblastoid cell lines (H) that was compared to a reference cell line (L)	PMID: 25657249
RatioHL_PX1406_GM18501	CCS6	-0.360384776882849	0.0182500180958917	68	TRUE	This is one of 62 Yoruba HapMap lymphoblastoid cell lines (H) that was compared to a reference cell line (L)	PMID: 25657249
RatioHL_PX1406_GM18501	CCS7	-0.399435049814864	0.00708221738656707	68	TRUE	This is one of 62 Yoruba HapMap lymphoblastoid cell lines (H) that was compared to a reference cell line (L)	PMID: 25657249
RatioHL_PX1406_GM18501	CCS8	-0.00797801274955147	0.97632871259804	68	TRUE	This is one of 62 Yoruba HapMap lymphoblastoid cell lines (H) that was compared to a reference cell line (L)	PMID: 25657249
RatioHL_PX419_human_19204	CCS1	0.583607319370832	2.31283845563177e-06	76	TRUE	Lymphoblastoid cell line (LCL) from human donor (L) compared to LCL from a reference invididual (H)	PMID: 24136357
RatioHL_PX419_human_19204	CCS2	0.395660881640445	0.00429636988189996	76	TRUE	Lymphoblastoid cell line (LCL) from human donor (L) compared to LCL from a reference invididual (H)	PMID: 24136357
RatioHL_PX419_human_19204	CCS3	0.305419796722037	0.0399231633703146	76	TRUE	Lymphoblastoid cell line (LCL) from human donor (L) compared to LCL from a reference invididual (H)	PMID: 24136357
RatioHL_PX419_human_19204	CCS4	-0.317108348093835	0.0308877615138442	76	TRUE	Lymphoblastoid cell line (LCL) from human donor (L) compared to LCL from a reference invididual (H)	PMID: 24136357
RatioHL_PX419_human_19204	CCS5	-0.487392085973504	0.000204489085707294	76	TRUE	Lymphoblastoid cell line (LCL) from human donor (L) compared to LCL from a reference invididual (H)	PMID: 24136357
RatioHL_PX419_human_19204	CCS6	-0.437780679039872	0.00119320862553468	76	TRUE	Lymphoblastoid cell line (LCL) from human donor (L) compared to LCL from a reference invididual (H)	PMID: 24136357
RatioHL_PX419_human_19204	CCS7	-0.31649316117953	0.0312807781892876	76	TRUE	Lymphoblastoid cell line (LCL) from human donor (L) compared to LCL from a reference invididual (H)	PMID: 24136357
RatioHL_PX419_human_19204	CCS8	0.13434315126393	0.463398615226403	76	TRUE	Lymphoblastoid cell line (LCL) from human donor (L) compared to LCL from a reference invididual (H)	PMID: 24136357
RatioHL_PX419_human_19193	CCS1	0.45305256674554	0.000971893877650217	73	TRUE	Lymphoblastoid cell line (LCL) from human donor (L) compared to LCL from a reference invididual (H)	PMID: 24136357
RatioHL_PX419_human_19193	CCS2	0.338771260069874	0.0222263117279545	73	TRUE	Lymphoblastoid cell line (LCL) from human donor (L) compared to LCL from a reference invididual (H)	PMID: 24136357
RatioHL_PX419_human_19193	CCS3	0.365922326450702	0.0119862886880814	73	TRUE	Lymphoblastoid cell line (LCL) from human donor (L) compared to LCL from a reference invididual (H)	PMID: 24136357
RatioHL_PX419_human_19193	CCS4	-0.185552855925339	0.286583005300439	73	TRUE	Lymphoblastoid cell line (LCL) from human donor (L) compared to LCL from a reference invididual (H)	PMID: 24136357
RatioHL_PX419_human_19193	CCS5	-0.468571869460945	0.000546392931842879	73	TRUE	Lymphoblastoid cell line (LCL) from human donor (L) compared to LCL from a reference invididual (H)	PMID: 24136357
RatioHL_PX419_human_19193	CCS6	-0.407451116619559	0.0037910963956752	73	TRUE	Lymphoblastoid cell line (LCL) from human donor (L) compared to LCL from a reference invididual (H)	PMID: 24136357
RatioHL_PX419_human_19193	CCS7	-0.413467546101674	0.00319365490818363	73	TRUE	Lymphoblastoid cell line (LCL) from human donor (L) compared to LCL from a reference invididual (H)	PMID: 24136357
RatioHL_PX419_human_19193	CCS8	0.109128774760213	0.584033444239762	73	TRUE	Lymphoblastoid cell line (LCL) from human donor (L) compared to LCL from a reference invididual (H)	PMID: 24136357
RatioHL_PX419_human_18516	CCS1	0.505676730543122	0.000103576379167984	76	TRUE	Lymphoblastoid cell line (LCL) from human donor (L) compared to LCL from a reference invididual (H)	PMID: 24136357
RatioHL_PX419_human_18516	CCS2	0.333426749336219	0.0219587990204508	76	TRUE	Lymphoblastoid cell line (LCL) from human donor (L) compared to LCL from a reference invididual (H)	PMID: 24136357
RatioHL_PX419_human_18516	CCS3	0.301300760777789	0.0432849930543559	76	TRUE	Lymphoblastoid cell line (LCL) from human donor (L) compared to LCL from a reference invididual (H)	PMID: 24136357
RatioHL_PX419_human_18516	CCS4	-0.330747305184112	0.0228103944419475	76	TRUE	Lymphoblastoid cell line (LCL) from human donor (L) compared to LCL from a reference invididual (H)	PMID: 24136357
RatioHL_PX419_human_18516	CCS5	-0.36120547646419	0.0112776078356606	76	TRUE	Lymphoblastoid cell line (LCL) from human donor (L) compared to LCL from a reference invididual (H)	PMID: 24136357
RatioHL_PX419_human_18516	CCS6	-0.285907627536601	0.0591177352427578	76	TRUE	Lymphoblastoid cell line (LCL) from human donor (L) compared to LCL from a reference invididual (H)	PMID: 24136357
RatioHL_PX419_human_18516	CCS7	-0.219495690337939	0.176371762211548	76	TRUE	Lymphoblastoid cell line (LCL) from human donor (L) compared to LCL from a reference invididual (H)	PMID: 24136357
RatioHL_PX419_human_18516	CCS8	0.201723866880084	0.22264798127335	76	TRUE	Lymphoblastoid cell line (LCL) from human donor (L) compared to LCL from a reference invididual (H)	PMID: 24136357
RatioHL_PX309_MDAMB453_3	CCS1	0.541418516556182	0.000158386868919521	62	TRUE	Breast cancer cell line (L) vs. MCF7 spike-in SILAC (H)	PMID: 22414580
RatioHL_PX309_MDAMB453_3	CCS2	0.261996197500024	0.137046034279353	62	TRUE	Breast cancer cell line (L) vs. MCF7 spike-in SILAC (H)	PMID: 22414580
RatioHL_PX309_MDAMB453_3	CCS3	0.371186462048285	0.020685944109078	62	TRUE	Breast cancer cell line (L) vs. MCF7 spike-in SILAC (H)	PMID: 22414580
RatioHL_PX309_MDAMB453_3	CCS4	-0.0780146308972582	0.742655078333524	62	TRUE	Breast cancer cell line (L) vs. MCF7 spike-in SILAC (H)	PMID: 22414580
RatioHL_PX309_MDAMB453_3	CCS5	-0.465670288751485	0.00188075113370704	62	TRUE	Breast cancer cell line (L) vs. MCF7 spike-in SILAC (H)	PMID: 22414580
RatioHL_PX309_MDAMB453_3	CCS6	-0.393497941381716	0.0126188325293131	62	TRUE	Breast cancer cell line (L) vs. MCF7 spike-in SILAC (H)	PMID: 22414580
RatioHL_PX309_MDAMB453_3	CCS7	-0.294179121414387	0.0853932594969895	62	TRUE	Breast cancer cell line (L) vs. MCF7 spike-in SILAC (H)	PMID: 22414580
RatioHL_PX309_MDAMB453_3	CCS8	0.343536344319044	0.0355798670163957	62	TRUE	Breast cancer cell line (L) vs. MCF7 spike-in SILAC (H)	PMID: 22414580
RatioHL_PX309_HMTS1_3	CCS1	0.680764973088522	3.68029211711959e-08	68	TRUE	Breast cancer cell line (L) vs. MCF7 spike-in SILAC (H)	PMID: 22414580
RatioHL_PX309_HMTS1_3	CCS2	0.37679887009963	0.0125276193061234	68	TRUE	Breast cancer cell line (L) vs. MCF7 spike-in SILAC (H)	PMID: 22414580
RatioHL_PX309_HMTS1_3	CCS3	0.316181242126961	0.0450418507508442	68	TRUE	Breast cancer cell line (L) vs. MCF7 spike-in SILAC (H)	PMID: 22414580
RatioHL_PX309_HMTS1_3	CCS4	-0.322823224033286	0.0397630408164648	68	TRUE	Breast cancer cell line (L) vs. MCF7 spike-in SILAC (H)	PMID: 22414580
RatioHL_PX309_HMTS1_3	CCS5	-0.576669084246288	1.41725597769491e-05	68	TRUE	Breast cancer cell line (L) vs. MCF7 spike-in SILAC (H)	PMID: 22414580
RatioHL_PX309_HMTS1_3	CCS6	-0.514410046951941	0.00018840015381474	68	TRUE	Breast cancer cell line (L) vs. MCF7 spike-in SILAC (H)	PMID: 22414580
RatioHL_PX309_HMTS1_3	CCS7	-0.350727182501813	0.0222263117279545	68	TRUE	Breast cancer cell line (L) vs. MCF7 spike-in SILAC (H)	PMID: 22414580
RatioHL_PX309_HMTS1_3	CCS8	0.550330190479826	4.88636486747783e-05	68	TRUE	Breast cancer cell line (L) vs. MCF7 spike-in SILAC (H)	PMID: 22414580
RatioHL_PX309_HMEC2_3	CCS1	0.476546233925291	0.000563398316957907	70	TRUE	Breast cancer cell line (L) vs. MCF7 spike-in SILAC (H)	PMID: 22414580
RatioHL_PX309_HMEC2_3	CCS2	0.197130609745429	0.262220274743149	70	TRUE	Breast cancer cell line (L) vs. MCF7 spike-in SILAC (H)	PMID: 22414580
RatioHL_PX309_HMEC2_3	CCS3	0.281987577639752	0.0782392118858086	70	TRUE	Breast cancer cell line (L) vs. MCF7 spike-in SILAC (H)	PMID: 22414580
RatioHL_PX309_HMEC2_3	CCS4	0.00145219140932552	0.993437211958992	70	TRUE	Breast cancer cell line (L) vs. MCF7 spike-in SILAC (H)	PMID: 22414580
RatioHL_PX309_HMEC2_3	CCS5	-0.336156066835797	0.0270489689581419	70	TRUE	Breast cancer cell line (L) vs. MCF7 spike-in SILAC (H)	PMID: 22414580
RatioHL_PX309_HMEC2_3	CCS6	-0.379441868602922	0.010352356684352	70	TRUE	Breast cancer cell line (L) vs. MCF7 spike-in SILAC (H)	PMID: 22414580
RatioHL_PX309_HMEC2_3	CCS7	-0.285311871227364	0.0738769506603912	70	TRUE	Breast cancer cell line (L) vs. MCF7 spike-in SILAC (H)	PMID: 22414580
RatioHL_PX309_HMEC2_3	CCS8	0.226944274341702	0.180705473879126	70	TRUE	Breast cancer cell line (L) vs. MCF7 spike-in SILAC (H)	PMID: 22414580
RatioHL_PX309_HMEC1_3	CCS1	0.567709882566118	1.18015221424272e-05	72	TRUE	Breast cancer cell line (L) vs. MCF7 spike-in SILAC (H)	PMID: 22414580
RatioHL_PX309_HMEC1_3	CCS2	0.274537546937508	0.0833897189499575	72	TRUE	Breast cancer cell line (L) vs. MCF7 spike-in SILAC (H)	PMID: 22414580
RatioHL_PX309_HMEC1_3	CCS3	0.324058814554932	0.0320225461069919	72	TRUE	Breast cancer cell line (L) vs. MCF7 spike-in SILAC (H)	PMID: 22414580
RatioHL_PX309_HMEC1_3	CCS4	-0.114815380537672	0.561527157024799	72	TRUE	Breast cancer cell line (L) vs. MCF7 spike-in SILAC (H)	PMID: 22414580
RatioHL_PX309_HMEC1_3	CCS5	-0.430690323268815	0.00212574736252457	72	TRUE	Breast cancer cell line (L) vs. MCF7 spike-in SILAC (H)	PMID: 22414580
RatioHL_PX309_HMEC1_3	CCS6	-0.461271313855939	0.000803446168020476	72	TRUE	Breast cancer cell line (L) vs. MCF7 spike-in SILAC (H)	PMID: 22414580
RatioHL_PX309_HMEC1_3	CCS7	-0.361842898613682	0.0141214040831112	72	TRUE	Breast cancer cell line (L) vs. MCF7 spike-in SILAC (H)	PMID: 22414580
RatioHL_PX309_HMEC1_3	CCS8	0.289811963897428	0.0631878791806946	72	TRUE	Breast cancer cell line (L) vs. MCF7 spike-in SILAC (H)	PMID: 22414580
RatioHL_PX309_HCC2218_3	CCS1	0.516590798500434	0.000175490759254973	68	TRUE	Breast cancer cell line (L) vs. MCF7 spike-in SILAC (H)	PMID: 22414580
RatioHL_PX309_HCC2218_3	CCS2	0.272514720349856	0.0990665989325191	68	TRUE	Breast cancer cell line (L) vs. MCF7 spike-in SILAC (H)	PMID: 22414580
RatioHL_PX309_HCC2218_3	CCS3	0.300877017200947	0.0604038074072777	68	TRUE	Breast cancer cell line (L) vs. MCF7 spike-in SILAC (H)	PMID: 22414580
RatioHL_PX309_HCC2218_3	CCS4	-0.0639010564316653	0.780120070661031	68	TRUE	Breast cancer cell line (L) vs. MCF7 spike-in SILAC (H)	PMID: 22414580
RatioHL_PX309_HCC2218_3	CCS5	-0.426579632989163	0.00326847309008949	68	TRUE	Breast cancer cell line (L) vs. MCF7 spike-in SILAC (H)	PMID: 22414580
RatioHL_PX309_HCC2218_3	CCS6	-0.418257990036892	0.00414839894030958	68	TRUE	Breast cancer cell line (L) vs. MCF7 spike-in SILAC (H)	PMID: 22414580
RatioHL_PX309_HCC2218_3	CCS7	-0.353707998145645	0.0212279146106022	68	TRUE	Breast cancer cell line (L) vs. MCF7 spike-in SILAC (H)	PMID: 22414580
RatioHL_PX309_HCC2218_3	CCS8	0.224417150992688	0.195634910740989	68	TRUE	Breast cancer cell line (L) vs. MCF7 spike-in SILAC (H)	PMID: 22414580
RatioHL_NCC5_Exp1	CCS1	0.454691512832035	0.000489177192117901	79	TRUE	Nascent chromatin capture (NCC) of cells in mid-S phase, untreated (L) or treated with TSA (H)	PMID: 31690884
RatioHL_NCC5_Exp1	CCS2	0.486775642388082	0.000156663915608795	79	TRUE	Nascent chromatin capture (NCC) of cells in mid-S phase, untreated (L) or treated with TSA (H)	PMID: 31690884
RatioHL_NCC5_Exp1	CCS3	0.360289195367429	0.00968812489462363	79	TRUE	Nascent chromatin capture (NCC) of cells in mid-S phase, untreated (L) or treated with TSA (H)	PMID: 31690884
RatioHL_NCC5_Exp1	CCS4	-0.463406321922372	0.000354292053705908	79	TRUE	Nascent chromatin capture (NCC) of cells in mid-S phase, untreated (L) or treated with TSA (H)	PMID: 31690884
RatioHL_NCC5_Exp1	CCS5	-0.371827797347373	0.00708221738656707	79	TRUE	Nascent chromatin capture (NCC) of cells in mid-S phase, untreated (L) or treated with TSA (H)	PMID: 31690884
RatioHL_NCC5_Exp1	CCS6	-0.421390231168399	0.00159686711797978	79	TRUE	Nascent chromatin capture (NCC) of cells in mid-S phase, untreated (L) or treated with TSA (H)	PMID: 31690884
RatioHL_NCC5_Exp1	CCS7	-0.420805998156756	0.0016144610842093	79	TRUE	Nascent chromatin capture (NCC) of cells in mid-S phase, untreated (L) or treated with TSA (H)	PMID: 31690884
RatioHL_NCC5_Exp1	CCS8	0.182511958532975	0.272254037126578	79	TRUE	Nascent chromatin capture (NCC) of cells in mid-S phase, untreated (L) or treated with TSA (H)	PMID: 31690884
RatioHL_KW13_130328	CCS1	0.626149670300428	0.000223113326201612	42	TRUE	Chromatin enriched from LCC9 cells, either untreated (L) or treated with ethanol and PBS (H)	PMID: 31690884
RatioHL_KW13_130328	CCS2	0.369109841881513	0.0720706225225503	42	TRUE	Chromatin enriched from LCC9 cells, either untreated (L) or treated with ethanol and PBS (H)	PMID: 31690884
RatioHL_KW13_130328	CCS3	0.192779871314186	0.432846360700147	42	TRUE	Chromatin enriched from LCC9 cells, either untreated (L) or treated with ethanol and PBS (H)	PMID: 31690884
RatioHL_KW13_130328	CCS4	-0.216765933486948	0.367427831117421	42	TRUE	Chromatin enriched from LCC9 cells, either untreated (L) or treated with ethanol and PBS (H)	PMID: 31690884
RatioHL_KW13_130328	CCS5	-0.442040436325719	0.0222263117279545	42	TRUE	Chromatin enriched from LCC9 cells, either untreated (L) or treated with ethanol and PBS (H)	PMID: 31690884
RatioHL_KW13_130328	CCS6	-0.409302702819653	0.0392640600051186	42	TRUE	Chromatin enriched from LCC9 cells, either untreated (L) or treated with ethanol and PBS (H)	PMID: 31690884
RatioHL_KW13_130328	CCS7	-0.382723552844431	0.0593528133623549	42	TRUE	Chromatin enriched from LCC9 cells, either untreated (L) or treated with ethanol and PBS (H)	PMID: 31690884
RatioHL_KW13_130328	CCS8	0.0239050281789344	0.945365116503423	42	TRUE	Chromatin enriched from LCC9 cells, either untreated (L) or treated with ethanol and PBS (H)	PMID: 31690884
RatioHL_GK1_Chromatin_TNFa_3	CCS1	0.601517095736945	1.33539647300906e-07	86	TRUE	Chromatin enriched from HeLa cells that were untreated (L) or treated with TNF-alpha for 10 min (H)	PMID: 24534090
RatioHL_GK1_Chromatin_TNFa_3	CCS2	0.464629406075621	0.000176058745785031	86	TRUE	Chromatin enriched from HeLa cells that were untreated (L) or treated with TNF-alpha for 10 min (H)	PMID: 24534090
RatioHL_GK1_Chromatin_TNFa_3	CCS3	0.28231375957928	0.0444588149668105	86	TRUE	Chromatin enriched from HeLa cells that were untreated (L) or treated with TNF-alpha for 10 min (H)	PMID: 24534090
RatioHL_GK1_Chromatin_TNFa_3	CCS4	-0.525605706184597	1.18015221424272e-05	86	TRUE	Chromatin enriched from HeLa cells that were untreated (L) or treated with TNF-alpha for 10 min (H)	PMID: 24534090
RatioHL_GK1_Chromatin_TNFa_3	CCS5	-0.50743452345059	2.89446519808883e-05	86	TRUE	Chromatin enriched from HeLa cells that were untreated (L) or treated with TNF-alpha for 10 min (H)	PMID: 24534090
RatioHL_GK1_Chromatin_TNFa_3	CCS6	-0.365697411190472	0.00552154479218759	86	TRUE	Chromatin enriched from HeLa cells that were untreated (L) or treated with TNF-alpha for 10 min (H)	PMID: 24534090
RatioHL_GK1_Chromatin_TNFa_3	CCS7	-0.215403049325086	0.15197883296942	86	TRUE	Chromatin enriched from HeLa cells that were untreated (L) or treated with TNF-alpha for 10 min (H)	PMID: 24534090
RatioHL_GK1_Chromatin_TNFa_3	CCS8	0.396850705784289	0.00210467568918475	86	TRUE	Chromatin enriched from HeLa cells that were untreated (L) or treated with TNF-alpha for 10 min (H)	PMID: 24534090
RatioHL_GK1_Chromatin_mH2A_2	CCS1	0.445154458515411	0.000703040490928271	79	TRUE	Chromatin enriched from stable HeLa cell line expressing histone variant macroH2A1.1 from a doxycycline-induced Tet-ON promoter, either without dox (L) or with dox (H)	PMID: 24534090
RatioHL_GK1_Chromatin_mH2A_2	CCS2	0.477725845357815	0.000210529416575628	79	TRUE	Chromatin enriched from stable HeLa cell line expressing histone variant macroH2A1.1 from a doxycycline-induced Tet-ON promoter, either without dox (L) or with dox (H)	PMID: 24534090
RatioHL_GK1_Chromatin_mH2A_2	CCS3	0.283831154625567	0.0551150473954901	79	TRUE	Chromatin enriched from stable HeLa cell line expressing histone variant macroH2A1.1 from a doxycycline-induced Tet-ON promoter, either without dox (L) or with dox (H)	PMID: 24534090
RatioHL_GK1_Chromatin_mH2A_2	CCS4	-0.445763041976592	0.000689352352090303	79	TRUE	Chromatin enriched from stable HeLa cell line expressing histone variant macroH2A1.1 from a doxycycline-induced Tet-ON promoter, either without dox (L) or with dox (H)	PMID: 24534090
RatioHL_GK1_Chromatin_mH2A_2	CCS5	-0.320699140703909	0.0248588048852824	79	TRUE	Chromatin enriched from stable HeLa cell line expressing histone variant macroH2A1.1 from a doxycycline-induced Tet-ON promoter, either without dox (L) or with dox (H)	PMID: 24534090
RatioHL_GK1_Chromatin_mH2A_2	CCS6	-0.336047615594892	0.0179356807918358	79	TRUE	Chromatin enriched from stable HeLa cell line expressing histone variant macroH2A1.1 from a doxycycline-induced Tet-ON promoter, either without dox (L) or with dox (H)	PMID: 24534090
RatioHL_GK1_Chromatin_mH2A_2	CCS7	-0.325835585116276	0.0222263117279545	79	TRUE	Chromatin enriched from stable HeLa cell line expressing histone variant macroH2A1.1 from a doxycycline-induced Tet-ON promoter, either without dox (L) or with dox (H)	PMID: 24534090
RatioHL_GK1_Chromatin_mH2A_2	CCS8	0.230507071756893	0.139683751191417	79	TRUE	Chromatin enriched from stable HeLa cell line expressing histone variant macroH2A1.1 from a doxycycline-induced Tet-ON promoter, either without dox (L) or with dox (H)	PMID: 24534090
RatioHL_GK1_Chromatin_CR	CCS1	0.470592726218381	0.00090025899412701	68	TRUE	Chromatin enriched from HepG2 cells grown in rat serum #2 (L) or dialysed FBS (H)	PMID: 24534090
RatioHL_GK1_Chromatin_CR	CCS2	0.442383120063661	0.00212574736252457	68	TRUE	Chromatin enriched from HepG2 cells grown in rat serum #2 (L) or dialysed FBS (H)	PMID: 24534090
RatioHL_GK1_Chromatin_CR	CCS3	0.330537184971201	0.0337947743875176	68	TRUE	Chromatin enriched from HepG2 cells grown in rat serum #2 (L) or dialysed FBS (H)	PMID: 24534090
RatioHL_GK1_Chromatin_CR	CCS4	-0.350539666195927	0.0222263117279545	68	TRUE	Chromatin enriched from HepG2 cells grown in rat serum #2 (L) or dialysed FBS (H)	PMID: 24534090
RatioHL_GK1_Chromatin_CR	CCS5	-0.431351217250787	0.00286823801987963	68	TRUE	Chromatin enriched from HepG2 cells grown in rat serum #2 (L) or dialysed FBS (H)	PMID: 24534090
RatioHL_GK1_Chromatin_CR	CCS6	-0.450513899645468	0.00162955036466101	68	TRUE	Chromatin enriched from HepG2 cells grown in rat serum #2 (L) or dialysed FBS (H)	PMID: 24534090
RatioHL_GK1_Chromatin_CR	CCS7	-0.368900722434655	0.0150475219589813	68	TRUE	Chromatin enriched from HepG2 cells grown in rat serum #2 (L) or dialysed FBS (H)	PMID: 24534090
RatioHL_GK1_Chromatin_CR	CCS8	0.376153530512324	0.0126946237568625	68	TRUE	Chromatin enriched from HepG2 cells grown in rat serum #2 (L) or dialysed FBS (H)	PMID: 24534090
RatioHL_GK1_Chromatin_AL	CCS1	0.495208712364086	0.000260087492511416	71	TRUE	Chromatin enriched from HepG2 cells grown in rat serum #1 (L) or dialysed FBS (H)	PMID: 24534090
RatioHL_GK1_Chromatin_AL	CCS2	0.501848607064979	0.000206363050961278	71	TRUE	Chromatin enriched from HepG2 cells grown in rat serum #1 (L) or dialysed FBS (H)	PMID: 24534090
RatioHL_GK1_Chromatin_AL	CCS3	0.430922459123621	0.00222323683264429	71	TRUE	Chromatin enriched from HepG2 cells grown in rat serum #1 (L) or dialysed FBS (H)	PMID: 24534090
RatioHL_GK1_Chromatin_AL	CCS4	-0.38008366939355	0.00949320789979191	71	TRUE	Chromatin enriched from HepG2 cells grown in rat serum #1 (L) or dialysed FBS (H)	PMID: 24534090
RatioHL_GK1_Chromatin_AL	CCS5	-0.445946059254935	0.0014464758052177	71	TRUE	Chromatin enriched from HepG2 cells grown in rat serum #1 (L) or dialysed FBS (H)	PMID: 24534090
RatioHL_GK1_Chromatin_AL	CCS6	-0.455972970949718	0.00105914020042462	71	TRUE	Chromatin enriched from HepG2 cells grown in rat serum #1 (L) or dialysed FBS (H)	PMID: 24534090
RatioHL_GK1_Chromatin_AL	CCS7	-0.445644245859439	0.00145500246350389	71	TRUE	Chromatin enriched from HepG2 cells grown in rat serum #1 (L) or dialysed FBS (H)	PMID: 24534090
RatioHL_GK1_Chromatin_AL	CCS8	0.303221858007454	0.0511579796882799	71	TRUE	Chromatin enriched from HepG2 cells grown in rat serum #1 (L) or dialysed FBS (H)	PMID: 24534090
RatioHL_GK1_Chromatin_CC_1	CCS1	-0.57554093067627	3.86346352321717e-07	90	TRUE	Chromatin enriched from HeLa cells arrested by thymidine in Gl/S (L) and by nocodazole in mitosis (H)	PMID: 24534090
RatioHL_GK1_Chromatin_CC_1	CCS2	-0.712361243458143	8.13052092484417e-12	90	TRUE	Chromatin enriched from HeLa cells arrested by thymidine in Gl/S (L) and by nocodazole in mitosis (H)	PMID: 24534090
RatioHL_GK1_Chromatin_CC_1	CCS3	-0.65947209661839	7.39723657869145e-10	90	TRUE	Chromatin enriched from HeLa cells arrested by thymidine in Gl/S (L) and by nocodazole in mitosis (H)	PMID: 24534090
RatioHL_GK1_Chromatin_CC_1	CCS4	0.597939587260078	7.66200631715998e-08	90	TRUE	Chromatin enriched from HeLa cells arrested by thymidine in Gl/S (L) and by nocodazole in mitosis (H)	PMID: 24534090
RatioHL_GK1_Chromatin_CC_1	CCS5	0.633690180991603	5.9815946798089e-09	90	TRUE	Chromatin enriched from HeLa cells arrested by thymidine in Gl/S (L) and by nocodazole in mitosis (H)	PMID: 24534090
RatioHL_GK1_Chromatin_CC_1	CCS6	0.687377809892594	4.3015721076953e-11	90	TRUE	Chromatin enriched from HeLa cells arrested by thymidine in Gl/S (L) and by nocodazole in mitosis (H)	PMID: 24534090
RatioHL_GK1_Chromatin_CC_1	CCS7	0.545791300064772	2.07447018380604e-06	90	TRUE	Chromatin enriched from HeLa cells arrested by thymidine in Gl/S (L) and by nocodazole in mitosis (H)	PMID: 24534090
RatioHL_GK1_Chromatin_CC_1	CCS8	-0.195356456467086	0.194146143476939	90	TRUE	Chromatin enriched from HeLa cells arrested by thymidine in Gl/S (L) and by nocodazole in mitosis (H)	PMID: 24534090
RatioML_GK1_Chromatin_CC_2	CCS1	-0.332831649202695	0.0107506319422399	91	TRUE	Chromatin enriched from HeLa cells arrested by RO-3306 in G2 (L) and by nocodazole in mitosis (M)	PMID: 24534090
RatioML_GK1_Chromatin_CC_2	CCS2	-0.421574014470062	0.000580503478104955	91	TRUE	Chromatin enriched from HeLa cells arrested by RO-3306 in G2 (L) and by nocodazole in mitosis (M)	PMID: 24534090
RatioML_GK1_Chromatin_CC_2	CCS3	-0.383461939795832	0.00222323683264429	91	TRUE	Chromatin enriched from HeLa cells arrested by RO-3306 in G2 (L) and by nocodazole in mitosis (M)	PMID: 24534090
RatioML_GK1_Chromatin_CC_2	CCS4	0.36817251577274	0.00367785190545784	91	TRUE	Chromatin enriched from HeLa cells arrested by RO-3306 in G2 (L) and by nocodazole in mitosis (M)	PMID: 24534090
RatioML_GK1_Chromatin_CC_2	CCS5	0.404564530244371	0.00110645504952831	91	TRUE	Chromatin enriched from HeLa cells arrested by RO-3306 in G2 (L) and by nocodazole in mitosis (M)	PMID: 24534090
RatioML_GK1_Chromatin_CC_2	CCS6	0.408386886250144	0.000990643450291077	91	TRUE	Chromatin enriched from HeLa cells arrested by RO-3306 in G2 (L) and by nocodazole in mitosis (M)	PMID: 24534090
RatioML_GK1_Chromatin_CC_2	CCS7	0.30445065585983	0.0222263117279545	91	TRUE	Chromatin enriched from HeLa cells arrested by RO-3306 in G2 (L) and by nocodazole in mitosis (M)	PMID: 24534090
RatioML_GK1_Chromatin_CC_2	CCS8	-0.103331024022734	0.553120301305162	91	TRUE	Chromatin enriched from HeLa cells arrested by RO-3306 in G2 (L) and by nocodazole in mitosis (M)	PMID: 24534090
RatioML_GK1_Chromatin_CC_1	CCS1	-0.60344416031922	5.16222841809824e-08	90	TRUE	Chromatin enriched from HeLa cells arrested by thymidine in Gl/S (L) and by RO-3306 in G2 (M)	PMID: 24534090
RatioML_GK1_Chromatin_CC_1	CCS2	-0.635317457395298	5.85731847141359e-09	90	TRUE	Chromatin enriched from HeLa cells arrested by thymidine in Gl/S (L) and by RO-3306 in G2 (M)	PMID: 24534090
RatioML_GK1_Chromatin_CC_1	CCS3	-0.5578073940512	1.19783941947567e-06	90	TRUE	Chromatin enriched from HeLa cells arrested by thymidine in Gl/S (L) and by RO-3306 in G2 (M)	PMID: 24534090
RatioML_GK1_Chromatin_CC_1	CCS4	0.536075600590238	3.57912694625297e-06	90	TRUE	Chromatin enriched from HeLa cells arrested by thymidine in Gl/S (L) and by RO-3306 in G2 (M)	PMID: 24534090
RatioML_GK1_Chromatin_CC_1	CCS5	0.543681728301575	2.31283845563177e-06	90	TRUE	Chromatin enriched from HeLa cells arrested by thymidine in Gl/S (L) and by RO-3306 in G2 (M)	PMID: 24534090
RatioML_GK1_Chromatin_CC_1	CCS6	0.612219195103078	3.68029211711959e-08	90	TRUE	Chromatin enriched from HeLa cells arrested by thymidine in Gl/S (L) and by RO-3306 in G2 (M)	PMID: 24534090
RatioML_GK1_Chromatin_CC_1	CCS7	0.464311291729379	0.00012479814069348	90	TRUE	Chromatin enriched from HeLa cells arrested by thymidine in Gl/S (L) and by RO-3306 in G2 (M)	PMID: 24534090
RatioML_GK1_Chromatin_CC_1	CCS8	-0.301141742493323	0.0247424290716355	90	TRUE	Chromatin enriched from HeLa cells arrested by thymidine in Gl/S (L) and by RO-3306 in G2 (M)	PMID: 24534090
RatioHL_PX537_exp14_rep2_20h	CCS1	-0.424910923722968	0.00103933540714067	83	TRUE	Jurkat T-lymphocytes treated with geldanamycin (L) or DMSO (H) for 20 hours (note the original article does not specify which of the triplicate experiments is the label-swap control, but our analysis identified this to be replicate 2)	PMID: 24312219
RatioHL_PX537_exp14_rep2_20h	CCS2	-0.593439577689511	4.1751161579118e-07	83	TRUE	Jurkat T-lymphocytes treated with geldanamycin (L) or DMSO (H) for 20 hours (note the original article does not specify which of the triplicate experiments is the label-swap control, but our analysis identified this to be replicate 2)	PMID: 24312219
RatioHL_PX537_exp14_rep2_20h	CCS3	-0.45765531283591	0.000307941038126104	83	TRUE	Jurkat T-lymphocytes treated with geldanamycin (L) or DMSO (H) for 20 hours (note the original article does not specify which of the triplicate experiments is the label-swap control, but our analysis identified this to be replicate 2)	PMID: 24312219
RatioHL_PX537_exp14_rep2_20h	CCS4	0.52366884088732	1.97242064462752e-05	83	TRUE	Jurkat T-lymphocytes treated with geldanamycin (L) or DMSO (H) for 20 hours (note the original article does not specify which of the triplicate experiments is the label-swap control, but our analysis identified this to be replicate 2)	PMID: 24312219
RatioHL_PX537_exp14_rep2_20h	CCS5	0.456416903247664	0.000317942783352448	83	TRUE	Jurkat T-lymphocytes treated with geldanamycin (L) or DMSO (H) for 20 hours (note the original article does not specify which of the triplicate experiments is the label-swap control, but our analysis identified this to be replicate 2)	PMID: 24312219
RatioHL_PX537_exp14_rep2_20h	CCS6	0.496004030085489	6.93813210203614e-05	83	TRUE	Jurkat T-lymphocytes treated with geldanamycin (L) or DMSO (H) for 20 hours (note the original article does not specify which of the triplicate experiments is the label-swap control, but our analysis identified this to be replicate 2)	PMID: 24312219
RatioHL_PX537_exp14_rep2_20h	CCS7	0.366705673075413	0.00642489278414905	83	TRUE	Jurkat T-lymphocytes treated with geldanamycin (L) or DMSO (H) for 20 hours (note the original article does not specify which of the triplicate experiments is the label-swap control, but our analysis identified this to be replicate 2)	PMID: 24312219
RatioHL_PX537_exp14_rep2_20h	CCS8	-0.199415428697116	0.205034657818411	83	TRUE	Jurkat T-lymphocytes treated with geldanamycin (L) or DMSO (H) for 20 hours (note the original article does not specify which of the triplicate experiments is the label-swap control, but our analysis identified this to be replicate 2)	PMID: 24312219
RatioHL_PX537_exp14_rep1_20h	CCS1	-0.429575596075027	0.00104043361557855	81	TRUE	Jurkat T-lymphocytes treated with DMSO (L) or geldanamycin (H) for 20 hours	PMID: 24312219
RatioHL_PX537_exp14_rep1_20h	CCS2	-0.576572812637987	1.54259722970856e-06	81	TRUE	Jurkat T-lymphocytes treated with DMSO (L) or geldanamycin (H) for 20 hours	PMID: 24312219
RatioHL_PX537_exp14_rep1_20h	CCS3	-0.458776302944885	0.000346798258188489	81	TRUE	Jurkat T-lymphocytes treated with DMSO (L) or geldanamycin (H) for 20 hours	PMID: 24312219
RatioHL_PX537_exp14_rep1_20h	CCS4	0.525172341767301	2.35942633376201e-05	81	TRUE	Jurkat T-lymphocytes treated with DMSO (L) or geldanamycin (H) for 20 hours	PMID: 24312219
RatioHL_PX537_exp14_rep1_20h	CCS5	0.423342498552922	0.00126226153937702	81	TRUE	Jurkat T-lymphocytes treated with DMSO (L) or geldanamycin (H) for 20 hours	PMID: 24312219
RatioHL_PX537_exp14_rep1_20h	CCS6	0.519639338532099	3.06980214449861e-05	81	TRUE	Jurkat T-lymphocytes treated with DMSO (L) or geldanamycin (H) for 20 hours	PMID: 24312219
RatioHL_PX537_exp14_rep1_20h	CCS7	0.368147968320955	0.00695108583390756	81	TRUE	Jurkat T-lymphocytes treated with DMSO (L) or geldanamycin (H) for 20 hours	PMID: 24312219
RatioHL_PX537_exp14_rep1_20h	CCS8	-0.15760025745654	0.354629507167552	81	TRUE	Jurkat T-lymphocytes treated with DMSO (L) or geldanamycin (H) for 20 hours	PMID: 24312219
RatioHL_PX1406_GM19140	CCS1	-0.662790514631279	3.43307220686579e-09	83	TRUE	This is one of 62 Yoruba HapMap lymphoblastoid cell lines (H) that was compared to a reference cell line (L)	PMID: 25657249
RatioHL_PX1406_GM19140	CCS2	-0.502657857873183	5.20172262124771e-05	83	TRUE	This is one of 62 Yoruba HapMap lymphoblastoid cell lines (H) that was compared to a reference cell line (L)	PMID: 25657249
RatioHL_PX1406_GM19140	CCS3	-0.382280247897081	0.00392285526386739	83	TRUE	This is one of 62 Yoruba HapMap lymphoblastoid cell lines (H) that was compared to a reference cell line (L)	PMID: 25657249
RatioHL_PX1406_GM19140	CCS4	0.489476142255922	8.9163397602234e-05	83	TRUE	This is one of 62 Yoruba HapMap lymphoblastoid cell lines (H) that was compared to a reference cell line (L)	PMID: 25657249
RatioHL_PX1406_GM19140	CCS5	0.545771303538556	6.32634866475396e-06	83	TRUE	This is one of 62 Yoruba HapMap lymphoblastoid cell lines (H) that was compared to a reference cell line (L)	PMID: 25657249
RatioHL_PX1406_GM19140	CCS6	0.54547744363626	6.32634866475396e-06	83	TRUE	This is one of 62 Yoruba HapMap lymphoblastoid cell lines (H) that was compared to a reference cell line (L)	PMID: 25657249
RatioHL_PX1406_GM19140	CCS7	0.335913353313435	0.0147877464567416	83	TRUE	This is one of 62 Yoruba HapMap lymphoblastoid cell lines (H) that was compared to a reference cell line (L)	PMID: 25657249
RatioHL_PX1406_GM19140	CCS8	-0.468402189262721	0.000204489085707294	83	TRUE	This is one of 62 Yoruba HapMap lymphoblastoid cell lines (H) that was compared to a reference cell line (L)	PMID: 25657249
RatioHL_PX1406_GM18519	CCS1	-0.574740079652728	8.03169563771976e-07	86	TRUE	This is one of 62 Yoruba HapMap lymphoblastoid cell lines (H) that was compared to a reference cell line (L)	PMID: 25657249
RatioHL_PX1406_GM18519	CCS2	-0.483149989643557	8.49516887859301e-05	86	TRUE	This is one of 62 Yoruba HapMap lymphoblastoid cell lines (H) that was compared to a reference cell line (L)	PMID: 25657249
RatioHL_PX1406_GM18519	CCS3	-0.355312564877975	0.00732310592519774	86	TRUE	This is one of 62 Yoruba HapMap lymphoblastoid cell lines (H) that was compared to a reference cell line (L)	PMID: 25657249
RatioHL_PX1406_GM18519	CCS4	0.501735947340102	3.74447907362045e-05	86	TRUE	This is one of 62 Yoruba HapMap lymphoblastoid cell lines (H) that was compared to a reference cell line (L)	PMID: 25657249
RatioHL_PX1406_GM18519	CCS5	0.510774194788473	2.42096027788571e-05	86	TRUE	This is one of 62 Yoruba HapMap lymphoblastoid cell lines (H) that was compared to a reference cell line (L)	PMID: 25657249
RatioHL_PX1406_GM18519	CCS6	0.454752155802642	0.000253700664515073	86	TRUE	This is one of 62 Yoruba HapMap lymphoblastoid cell lines (H) that was compared to a reference cell line (L)	PMID: 25657249
RatioHL_PX1406_GM18519	CCS7	0.216870766279441	0.148287603933231	86	TRUE	This is one of 62 Yoruba HapMap lymphoblastoid cell lines (H) that was compared to a reference cell line (L)	PMID: 25657249
RatioHL_PX1406_GM18519	CCS8	-0.505472007871997	3.1250249557692e-05	86	TRUE	This is one of 62 Yoruba HapMap lymphoblastoid cell lines (H) that was compared to a reference cell line (L)	PMID: 25657249
RatioHL_PX1406_GM18502	CCS1	-0.538861098285238	1.18015221424272e-05	81	TRUE	This is one of 62 Yoruba HapMap lymphoblastoid cell lines (H) that was compared to a reference cell line (L)	PMID: 25657249
RatioHL_PX1406_GM18502	CCS2	-0.45633984126488	0.000376098015873893	81	TRUE	This is one of 62 Yoruba HapMap lymphoblastoid cell lines (H) that was compared to a reference cell line (L)	PMID: 25657249
RatioHL_PX1406_GM18502	CCS3	-0.404351901018338	0.00227962890898689	81	TRUE	This is one of 62 Yoruba HapMap lymphoblastoid cell lines (H) that was compared to a reference cell line (L)	PMID: 25657249
RatioHL_PX1406_GM18502	CCS4	0.488770198429968	0.000116464378033673	81	TRUE	This is one of 62 Yoruba HapMap lymphoblastoid cell lines (H) that was compared to a reference cell line (L)	PMID: 25657249
RatioHL_PX1406_GM18502	CCS5	0.495861516083059	8.56564508476586e-05	81	TRUE	This is one of 62 Yoruba HapMap lymphoblastoid cell lines (H) that was compared to a reference cell line (L)	PMID: 25657249
RatioHL_PX1406_GM18502	CCS6	0.374044422386339	0.00585043480902277	81	TRUE	This is one of 62 Yoruba HapMap lymphoblastoid cell lines (H) that was compared to a reference cell line (L)	PMID: 25657249
RatioHL_PX1406_GM18502	CCS7	0.223071624580895	0.149056628822706	81	TRUE	This is one of 62 Yoruba HapMap lymphoblastoid cell lines (H) that was compared to a reference cell line (L)	PMID: 25657249
RatioHL_PX1406_GM18502	CCS8	-0.388520647276884	0.0037330326630655	81	TRUE	This is one of 62 Yoruba HapMap lymphoblastoid cell lines (H) that was compared to a reference cell line (L)	PMID: 25657249
RatioHL_PX1406_GM18499	CCS1	-0.514207961886933	3.89018473586161e-05	81	TRUE	This is one of 62 Yoruba HapMap lymphoblastoid cell lines (H) that was compared to a reference cell line (L)	PMID: 25657249
RatioHL_PX1406_GM18499	CCS2	-0.353231443272586	0.0104557132278525	81	TRUE	This is one of 62 Yoruba HapMap lymphoblastoid cell lines (H) that was compared to a reference cell line (L)	PMID: 25657249
RatioHL_PX1406_GM18499	CCS3	-0.383967840836296	0.00429636988189996	81	TRUE	This is one of 62 Yoruba HapMap lymphoblastoid cell lines (H) that was compared to a reference cell line (L)	PMID: 25657249
RatioHL_PX1406_GM18499	CCS4	0.326763362490317	0.0203526050620632	81	TRUE	This is one of 62 Yoruba HapMap lymphoblastoid cell lines (H) that was compared to a reference cell line (L)	PMID: 25657249
RatioHL_PX1406_GM18499	CCS5	0.444108198449933	0.000598106966056794	81	TRUE	This is one of 62 Yoruba HapMap lymphoblastoid cell lines (H) that was compared to a reference cell line (L)	PMID: 25657249
RatioHL_PX1406_GM18499	CCS6	0.487423709491223	0.000123326669493125	81	TRUE	This is one of 62 Yoruba HapMap lymphoblastoid cell lines (H) that was compared to a reference cell line (L)	PMID: 25657249
RatioHL_PX1406_GM18499	CCS7	0.285006125829553	0.0503481824330713	81	TRUE	This is one of 62 Yoruba HapMap lymphoblastoid cell lines (H) that was compared to a reference cell line (L)	PMID: 25657249
RatioHL_PX1406_GM18499	CCS8	-0.432206595572582	0.000960839305003835	81	TRUE	This is one of 62 Yoruba HapMap lymphoblastoid cell lines (H) that was compared to a reference cell line (L)	PMID: 25657249
RatioHL_NCC2_s3	CCS1	-0.551305536568695	1.34328300718734e-05	76	TRUE	Nascent chromatin capture (NCC) of cells in mid-S phase, untreated (L) or treated with camptothecin (H)	PMID: 33450211
RatioHL_NCC2_s3	CCS2	-0.48565960355434	0.000213343021762066	76	TRUE	Nascent chromatin capture (NCC) of cells in mid-S phase, untreated (L) or treated with camptothecin (H)	PMID: 33450211
RatioHL_NCC2_s3	CCS3	-0.369405331510595	0.00904909205599266	76	TRUE	Nascent chromatin capture (NCC) of cells in mid-S phase, untreated (L) or treated with camptothecin (H)	PMID: 33450211
RatioHL_NCC2_s3	CCS4	0.52082023239918	5.44988452781927e-05	76	TRUE	Nascent chromatin capture (NCC) of cells in mid-S phase, untreated (L) or treated with camptothecin (H)	PMID: 33450211
RatioHL_NCC2_s3	CCS5	0.459521531100478	0.000554569604825544	76	TRUE	Nascent chromatin capture (NCC) of cells in mid-S phase, untreated (L) or treated with camptothecin (H)	PMID: 33450211
RatioHL_NCC2_s3	CCS6	0.414955570745044	0.00238574048755255	76	TRUE	Nascent chromatin capture (NCC) of cells in mid-S phase, untreated (L) or treated with camptothecin (H)	PMID: 33450211
RatioHL_NCC2_s3	CCS7	0.333998632946001	0.0217584950564081	76	TRUE	Nascent chromatin capture (NCC) of cells in mid-S phase, untreated (L) or treated with camptothecin (H)	PMID: 33450211
RatioHL_NCC2_s3	CCS8	-0.25717019822283	0.0998360694141689	76	TRUE	Nascent chromatin capture (NCC) of cells in mid-S phase, untreated (L) or treated with camptothecin (H)	PMID: 33450211
RatioHL_PX309_MCF10a_1	CCS1	-0.402752081406106	0.029575860445853	47	TRUE	Breast cancer cell line (L) vs. MCF7 spike-in SILAC (H)	PMID: 22414580
RatioHL_PX309_MCF10a_1	CCS2	-0.546716003700278	0.00110645504952831	47	TRUE	Breast cancer cell line (L) vs. MCF7 spike-in SILAC (H)	PMID: 22414580
RatioHL_PX309_MCF10a_1	CCS3	-0.428769657724329	0.0188578930643503	47	TRUE	Breast cancer cell line (L) vs. MCF7 spike-in SILAC (H)	PMID: 22414580
RatioHL_PX309_MCF10a_1	CCS4	0.712881591119334	1.58811253414984e-06	47	TRUE	Breast cancer cell line (L) vs. MCF7 spike-in SILAC (H)	PMID: 22414580
RatioHL_PX309_MCF10a_1	CCS5	0.500115633672525	0.00378325376386955	47	TRUE	Breast cancer cell line (L) vs. MCF7 spike-in SILAC (H)	PMID: 22414580
RatioHL_PX309_MCF10a_1	CCS6	0.327243293246994	0.0993401886541406	47	TRUE	Breast cancer cell line (L) vs. MCF7 spike-in SILAC (H)	PMID: 22414580
RatioHL_PX309_MCF10a_1	CCS7	0.29740980573543	0.14288304474702	47	TRUE	Breast cancer cell line (L) vs. MCF7 spike-in SILAC (H)	PMID: 22414580
RatioHL_PX309_MCF10a_1	CCS8	-0.264222941720629	0.209200788725392	47	TRUE	Breast cancer cell line (L) vs. MCF7 spike-in SILAC (H)	PMID: 22414580
RatioHL_PX441_F2	CCS1	-0.131746031746032	0.562048359496177	55	TRUE	No significant cell cycle shift detected
RatioHL_PX441_F2	CCS2	-0.0376623376623377	0.88826363135241	55	TRUE	No significant cell cycle shift detected
RatioHL_PX441_F2	CCS3	0.0536796536796537	0.837974580484277	55	TRUE	No significant cell cycle shift detected
RatioHL_PX441_F2	CCS4	0.0140692640692641	0.964347118439203	55	TRUE	No significant cell cycle shift detected
RatioHL_PX441_F2	CCS5	0.0221500721500722	0.940449369302203	55	TRUE	No significant cell cycle shift detected
RatioHL_PX441_F2	CCS6	0.0170995670995671	0.955606931729553	55	TRUE	No significant cell cycle shift detected
RatioHL_PX441_F2	CCS7	-0.0164502164502165	0.956357083279684	55	TRUE	No significant cell cycle shift detected
RatioHL_PX441_F2	CCS8	-0.173376623376623	0.414997946477541	55	TRUE	No significant cell cycle shift detected
RatioHL_PX441_E3	CCS1	0.230846473339281	0.284197783262581	48	TRUE	No significant cell cycle shift detected
RatioHL_PX441_E3	CCS2	0.295437891931744	0.141045441148978	48	TRUE	No significant cell cycle shift detected
RatioHL_PX441_E3	CCS3	0.36762830094685	0.0511579796882799	48	TRUE	No significant cell cycle shift detected
RatioHL_PX441_E3	CCS4	0.0192688685717011	0.953597633866515	48	TRUE	No significant cell cycle shift detected
RatioHL_PX441_E3	CCS5	-0.29467799288948	0.142256620251558	48	TRUE	No significant cell cycle shift detected
RatioHL_PX441_E3	CCS6	-0.304556680438916	0.12624226235657	48	TRUE	No significant cell cycle shift detected
RatioHL_PX441_E3	CCS7	-0.401715200842704	0.0280643100139288	48	TRUE	No significant cell cycle shift detected
RatioHL_PX441_E3	CCS8	-0.138355904195116	0.573738749903936	48	TRUE	No significant cell cycle shift detected
RatioHL_NCC5_Exp2	CCS1	0.409021722494319	0.00316300967760343	75	TRUE	No significant cell cycle shift detected
RatioHL_NCC5_Exp2	CCS2	0.437387086618191	0.00132232717437082	75	TRUE	No significant cell cycle shift detected
RatioHL_NCC5_Exp2	CCS3	0.257151799030703	0.102862663943045	75	TRUE	No significant cell cycle shift detected
RatioHL_NCC5_Exp2	CCS4	-0.38057100622163	0.00717606718329611	75	TRUE	No significant cell cycle shift detected
RatioHL_NCC5_Exp2	CCS5	-0.2728850451295	0.0776046805856057	75	TRUE	No significant cell cycle shift detected
RatioHL_NCC5_Exp2	CCS6	-0.35052704983767	0.0154916065226805	75	TRUE	No significant cell cycle shift detected
RatioHL_NCC5_Exp2	CCS7	-0.420743417598667	0.00219608094665571	75	TRUE	No significant cell cycle shift detected
RatioHL_NCC5_Exp2	CCS8	0.0889796151428361	0.662767037668738	75	TRUE	No significant cell cycle shift detected
RatioML_PX328_Diff5_Exp2	CCS1	0.216960412604873	0.225293722551295	65	TRUE	No significant cell cycle shift detected
RatioML_PX328_Diff5_Exp2	CCS2	0.112151575089465	0.599231338048215	65	TRUE	No significant cell cycle shift detected
RatioML_PX328_Diff5_Exp2	CCS3	0.0648608485708362	0.780227021836712	65	TRUE	No significant cell cycle shift detected
RatioML_PX328_Diff5_Exp2	CCS4	-0.143358209779207	0.471393552346479	65	TRUE	No significant cell cycle shift detected
RatioML_PX328_Diff5_Exp2	CCS5	-0.0920464603033565	0.678811812858919	65	TRUE	No significant cell cycle shift detected
RatioML_PX328_Diff5_Exp2	CCS6	-0.072771774171457	0.756325017111529	65	TRUE	No significant cell cycle shift detected
RatioML_PX328_Diff5_Exp2	CCS7	-0.15424119582647	0.431028693186614	65	TRUE	No significant cell cycle shift detected
RatioML_PX328_Diff5_Exp2	CCS8	-0.00699308340386374	0.980078631813401	65	TRUE	No significant cell cycle shift detected
RatioML_KW35_rot_ET	CCS1	0.160617760617761	0.574332032767676	36	TRUE	No significant cell cycle shift detected
RatioML_KW35_rot_ET	CCS2	0.0365508365508366	0.913145438809681	36	TRUE	No significant cell cycle shift detected
RatioML_KW35_rot_ET	CCS3	0.121492921492922	0.688371650023227	36	TRUE	No significant cell cycle shift detected
RatioML_KW35_rot_ET	CCS4	0.106306306306306	0.738051191365088	36	TRUE	No significant cell cycle shift detected
RatioML_KW35_rot_ET	CCS5	-0.200514800514801	0.455947848673753	36	TRUE	No significant cell cycle shift detected
RatioML_KW35_rot_ET	CCS6	-0.0777348777348777	0.807265543076167	36	TRUE	No significant cell cycle shift detected
RatioML_KW35_rot_ET	CCS7	-0.0301158301158301	0.934277140608943	36	TRUE	No significant cell cycle shift detected
RatioML_KW35_rot_ET	CCS8	-0.301415701415701	0.211030285516914	36	TRUE	No significant cell cycle shift detected
RatioML_GK1_Chromatin_EHT_4	CCS1	-0.00393996247654784	0.988737431754147	40	TRUE	No significant cell cycle shift detected
RatioML_GK1_Chromatin_EHT_4	CCS2	-0.116135084427767	0.684375532994723	40	TRUE	No significant cell cycle shift detected
RatioML_GK1_Chromatin_EHT_4	CCS3	-0.00975609756097561	0.977605376300478	40	TRUE	No significant cell cycle shift detected
RatioML_GK1_Chromatin_EHT_4	CCS4	0.132082551594747	0.635291157777559	40	TRUE	No significant cell cycle shift detected
RatioML_GK1_Chromatin_EHT_4	CCS5	-0.0459662288930582	0.885944437729559	40	TRUE	No significant cell cycle shift detected
RatioML_GK1_Chromatin_EHT_4	CCS6	-0.0787992495309569	0.796459925965894	40	TRUE	No significant cell cycle shift detected
RatioML_GK1_Chromatin_EHT_4	CCS7	0.0870544090056285	0.773885610735222	40	TRUE	No significant cell cycle shift detected
RatioML_GK1_Chromatin_EHT_4	CCS8	0.107692307692308	0.711664061340192	40	TRUE	No significant cell cycle shift detected
RatioHL_GK1_Chromatin_A_TSA_1	CCS1	0.199209486166008	0.394545189598066	45	TRUE	No significant cell cycle shift detected
RatioHL_GK1_Chromatin_A_TSA_1	CCS2	-0.0105401844532279	0.974358015623757	45	TRUE	No significant cell cycle shift detected
RatioHL_GK1_Chromatin_A_TSA_1	CCS3	0.167720685111989	0.487653295966044	45	TRUE	No significant cell cycle shift detected
RatioHL_GK1_Chromatin_A_TSA_1	CCS4	-0.0512516469038208	0.859428104050097	45	TRUE	No significant cell cycle shift detected
RatioHL_GK1_Chromatin_A_TSA_1	CCS5	-0.154940711462451	0.531727808884527	45	TRUE	No significant cell cycle shift detected
RatioHL_GK1_Chromatin_A_TSA_1	CCS6	-0.0997364953886693	0.714762728529722	45	TRUE	No significant cell cycle shift detected
RatioHL_GK1_Chromatin_A_TSA_1	CCS7	-0.110276679841897	0.68222656822205	45	TRUE	No significant cell cycle shift detected
RatioHL_GK1_Chromatin_A_TSA_1	CCS8	-0.0700922266139657	0.807265543076167	45	TRUE	No significant cell cycle shift detected
RatioHL_PX438_Xeno691	CCS1	-0.107396870554765	0.727754699299988	37	TRUE	No significant cell cycle shift detected
RatioHL_PX438_Xeno691	CCS2	-0.340445708866761	0.136072916292534	37	TRUE	No significant cell cycle shift detected
RatioHL_PX438_Xeno691	CCS3	-0.174490279753438	0.523751657649478	37	TRUE	No significant cell cycle shift detected
RatioHL_PX438_Xeno691	CCS4	0.440967283072546	0.0356985396831504	37	TRUE	No significant cell cycle shift detected
RatioHL_PX438_Xeno691	CCS5	-0.00237079184447606	0.992264066947735	37	TRUE	No significant cell cycle shift detected
RatioHL_PX438_Xeno691	CCS6	0.0900900900900901	0.776292600656904	37	TRUE	No significant cell cycle shift detected
RatioHL_PX438_Xeno691	CCS7	0.244665718349929	0.330151601743159	37	TRUE	No significant cell cycle shift detected
RatioHL_PX438_Xeno691	CCS8	0.144381223328592	0.616806344561835	37	TRUE	No significant cell cycle shift detected
RatioHL_PX359_Matr_dil_2	CCS1	0.174894879551482	0.425129908682489	52	TRUE	No significant cell cycle shift detected
RatioHL_PX359_Matr_dil_2	CCS2	0.147318093564112	0.518717652949082	52	TRUE	No significant cell cycle shift detected
RatioHL_PX359_Matr_dil_2	CCS3	0.228426287644614	0.265106544871005	52	TRUE	No significant cell cycle shift detected
RatioHL_PX359_Matr_dil_2	CCS4	0.107190881755863	0.664406525978011	52	TRUE	No significant cell cycle shift detected
RatioHL_PX359_Matr_dil_2	CCS5	-0.145866683775303	0.523751657649478	52	TRUE	No significant cell cycle shift detected
RatioHL_PX359_Matr_dil_2	CCS6	-0.233805041567847	0.25036970477755	52	TRUE	No significant cell cycle shift detected
RatioHL_PX359_Matr_dil_2	CCS7	-0.312437301302734	0.0978574053635175	52	TRUE	No significant cell cycle shift detected
RatioHL_PX359_Matr_dil_2	CCS8	-0.148940257445722	0.511711486062239	52	TRUE	No significant cell cycle shift detected
RatioHL_PX309_HMEC2_2	CCS1	0.193545633057287	0.368473002487095	52	TRUE	No significant cell cycle shift detected
RatioHL_PX309_HMEC2_2	CCS2	0.101938017587296	0.682868061160188	52	TRUE	No significant cell cycle shift detected
RatioHL_PX309_HMEC2_2	CCS3	0.179373345855033	0.412079009645601	52	TRUE	No significant cell cycle shift detected
RatioHL_PX309_HMEC2_2	CCS4	0.189447622300009	0.381745036984804	52	TRUE	No significant cell cycle shift detected
RatioHL_PX309_HMEC2_2	CCS5	-0.190984376333988	0.376244896440093	52	TRUE	No significant cell cycle shift detected
RatioHL_PX309_HMEC2_2	CCS6	-0.341842397336293	0.0619878267957996	52	TRUE	No significant cell cycle shift detected
RatioHL_PX309_HMEC2_2	CCS7	-0.13864936395458	0.550472577868393	52	TRUE	No significant cell cycle shift detected
RatioHL_PX309_HMEC2_2	CCS8	0.152736275932724	0.498125079154196	52	TRUE	No significant cell cycle shift detected
RatioHL_PX1406_GM19172	CCS1	0.373182316404823	0.0127873611945799	69	TRUE	No significant cell cycle shift detected
RatioHL_PX1406_GM19172	CCS2	0.201169163317501	0.253459810752121	69	TRUE	No significant cell cycle shift detected
RatioHL_PX1406_GM19172	CCS3	0.139678480087687	0.469174580558524	69	TRUE	No significant cell cycle shift detected
RatioHL_PX1406_GM19172	CCS4	-0.0895506028498356	0.677054912618599	69	TRUE	No significant cell cycle shift detected
RatioHL_PX1406_GM19172	CCS5	-0.265180854950676	0.106293557884208	69	TRUE	No significant cell cycle shift detected
RatioHL_PX1406_GM19172	CCS6	-0.191231275118743	0.285776949144738	69	TRUE	No significant cell cycle shift detected
RatioHL_PX1406_GM19172	CCS7	-0.162038728534892	0.388011091334162	69	TRUE	No significant cell cycle shift detected
RatioHL_PX1406_GM19172	CCS8	0.0303251735476799	0.896069332441817	69	TRUE	No significant cell cycle shift detected
RatioHL_PX1406_GM19160	CCS1	0.156401270525909	0.364381399983055	80	TRUE	No significant cell cycle shift detected
RatioHL_PX1406_GM19160	CCS2	-0.00203940505631805	0.990730359800085	80	TRUE	No significant cell cycle shift detected
RatioHL_PX1406_GM19160	CCS3	0.0787046261676766	0.694788908922301	80	TRUE	No significant cell cycle shift detected
RatioHL_PX1406_GM19160	CCS4	-0.0140883038947948	0.955606931729553	80	TRUE	No significant cell cycle shift detected
RatioHL_PX1406_GM19160	CCS5	-0.0969303437686799	0.616365777421723	80	TRUE	No significant cell cycle shift detected
RatioHL_PX1406_GM19160	CCS6	-0.00567282785780424	0.983292078672282	80	TRUE	No significant cell cycle shift detected
RatioHL_PX1406_GM19160	CCS7	-0.0626941244037084	0.766703058837665	80	TRUE	No significant cell cycle shift detected
RatioHL_PX1406_GM19160	CCS8	-0.178225248772255	0.283059687570829	80	TRUE	No significant cell cycle shift detected
RatioHL_PX1194_PCa5_3	CCS1	0.275515066089034	0.14534797761449	54	TRUE	No significant cell cycle shift detected
RatioHL_PX1194_PCa5_3	CCS2	0.16604090037131	0.442267953819038	54	TRUE	No significant cell cycle shift detected
RatioHL_PX1194_PCa5_3	CCS3	0.309363624291449	0.093863502334805	54	TRUE	No significant cell cycle shift detected
RatioHL_PX1194_PCa5_3	CCS4	-0.0354495035228004	0.895479975915551	54	TRUE	No significant cell cycle shift detected
RatioHL_PX1194_PCa5_3	CCS5	-0.238083439788614	0.225714072230791	54	TRUE	No significant cell cycle shift detected
RatioHL_PX1194_PCa5_3	CCS6	-0.259886790342423	0.17885641660481	54	TRUE	No significant cell cycle shift detected
RatioHL_PX1194_PCa5_3	CCS7	-0.318511883265075	0.0811606009160142	54	TRUE	No significant cell cycle shift detected
RatioHL_PX1194_PCa5_3	CCS8	-0.173893155990339	0.416397288015271	54	TRUE	No significant cell cycle shift detected
RatioHL_PX1194_PCa3_2	CCS1	0.00647975713877018	0.985019182258536	49	TRUE	No significant cell cycle shift detected
RatioHL_PX1194_PCa3_2	CCS2	0.0261741371038512	0.932020633249713	49	TRUE	No significant cell cycle shift detected
RatioHL_PX1194_PCa3_2	CCS3	-0.00158167300237697	0.993503502014626	49	TRUE	No significant cell cycle shift detected
RatioHL_PX1194_PCa3_2	CCS4	0.0210719661284416	0.947999027034333	49	TRUE	No significant cell cycle shift detected
RatioHL_PX1194_PCa3_2	CCS5	0.0587259879269643	0.832638986125657	49	TRUE	No significant cell cycle shift detected
RatioHL_PX1194_PCa3_2	CCS6	0.0165820556700812	0.958431447619509	49	TRUE	No significant cell cycle shift detected
RatioHL_PX1194_PCa3_2	CCS7	-0.0887267532623727	0.742327082920403	49	TRUE	No significant cell cycle shift detected
RatioHL_PX1194_PCa3_2	CCS8	-0.154136585167124	0.510323906842356	49	TRUE	No significant cell cycle shift detected
RatioHL_KW11_140104_wE	CCS1	-0.29363873208858	0.143601664568297	48	TRUE	No significant cell cycle shift detected
RatioHL_KW11_140104_wE	CCS2	-0.161202778983934	0.490655527561663	48	TRUE	No significant cell cycle shift detected
RatioHL_KW11_140104_wE	CCS3	0.0144376899696049	0.964737656231386	48	TRUE	No significant cell cycle shift detected
RatioHL_KW11_140104_wE	CCS4	0.175531914893617	0.445749585214928	48	TRUE	No significant cell cycle shift detected
RatioHL_KW11_140104_wE	CCS5	0.202887537993921	0.365309327324256	48	TRUE	No significant cell cycle shift detected
RatioHL_KW11_140104_wE	CCS6	0.126899696048632	0.613912334679613	48	TRUE	No significant cell cycle shift detected
RatioHL_KW11_140104_wE	CCS7	0.0834780720798958	0.763304808269839	48	TRUE	No significant cell cycle shift detected
RatioHL_KW11_140104_wE	CCS8	-0.179656969170647	0.432846360700147	48	TRUE	No significant cell cycle shift detected
RatioHL_GK1_Chromatin_CPT	CCS1	0.0587134384602739	0.780972920007915	78	FALSE	No significant cell cycle shift detected
RatioHL_GK1_Chromatin_CPT	CCS2	0.00125191264431771	0.993503502014626	78	FALSE	No significant cell cycle shift detected
RatioHL_GK1_Chromatin_CPT	CCS3	-0.197814843384464	0.225293722551295	78	FALSE	No significant cell cycle shift detected
RatioHL_GK1_Chromatin_CPT	CCS4	-0.109422223346274	0.564376869063339	78	FALSE	No significant cell cycle shift detected
RatioHL_GK1_Chromatin_CPT	CCS5	0.149028187002871	0.399616734354899	78	FALSE	No significant cell cycle shift detected
RatioHL_GK1_Chromatin_CPT	CCS6	0.0778841411752804	0.702091268912406	78	FALSE	No significant cell cycle shift detected
RatioHL_GK1_Chromatin_CPT	CCS7	0.0103314407111875	0.96829106731652	78	FALSE	No significant cell cycle shift detected
RatioHL_GK1_Chromatin_CPT	CCS8	0.0873177455455936	0.662730066153975	78	FALSE	No significant cell cycle shift detected
RatioHL_GK1_Chromatin_HepHek	CCS1	0.0746397921452071	0.739840948187568	70	FALSE	No significant cell cycle shift detected
RatioHL_GK1_Chromatin_HepHek	CCS2	0.0700907190186826	0.756325017111529	70	FALSE	No significant cell cycle shift detected
RatioHL_GK1_Chromatin_HepHek	CCS3	-0.000594878793468599	0.996787559764433	70	FALSE	No significant cell cycle shift detected
RatioHL_GK1_Chromatin_HepHek	CCS4	-0.0411516153599454	0.858094824073428	70	FALSE	No significant cell cycle shift detected
RatioHL_GK1_Chromatin_HepHek	CCS5	-0.059557865087268	0.793280779271029	70	FALSE	No significant cell cycle shift detected
RatioHL_GK1_Chromatin_HepHek	CCS6	-0.0163416703852845	0.952956816702313	70	FALSE	No significant cell cycle shift detected
RatioHL_GK1_Chromatin_HepHek	CCS7	-0.0269795029273112	0.907926335460899	70	FALSE	No significant cell cycle shift detected
RatioHL_GK1_Chromatin_HepHek	CCS8	-0.0580181787982904	0.797673379988448	70	FALSE	No significant cell cycle shift detected
RatioHL_GK1_Chromatin_hiIR	CCS1	-0.147231213367159	0.436252026514445	70	FALSE	No significant cell cycle shift detected
RatioHL_GK1_Chromatin_hiIR	CCS2	0.0158341352462602	0.953597633866515	70	FALSE	No significant cell cycle shift detected
RatioHL_GK1_Chromatin_hiIR	CCS3	-0.0097104365322369	0.9710584906214	70	FALSE	No significant cell cycle shift detected
RatioHL_GK1_Chromatin_hiIR	CCS4	-0.0909981628903858	0.668252000092233	70	FALSE	No significant cell cycle shift detected
RatioHL_GK1_Chromatin_hiIR	CCS5	0.0554107252208906	0.807265543076167	70	FALSE	No significant cell cycle shift detected
RatioHL_GK1_Chromatin_hiIR	CCS6	0.114478173388155	0.570403321891464	70	FALSE	No significant cell cycle shift detected
RatioHL_GK1_Chromatin_hiIR	CCS7	0.042638439331642	0.852476493314939	70	FALSE	No significant cell cycle shift detected
RatioHL_GK1_Chromatin_hiIR	CCS8	-0.373493132709299	0.0119862886880814	70	FALSE	No significant cell cycle shift detected
RatioHL_GK1_Chromatin_loIR	CCS1	-0.325949123035252	0.0291534882681311	73	FALSE	No significant cell cycle shift detected
RatioHL_GK1_Chromatin_loIR	CCS2	-0.251654505375269	0.117548046025772	73	FALSE	No significant cell cycle shift detected
RatioHL_GK1_Chromatin_loIR	CCS3	-0.125032781589319	0.511711486062239	73	FALSE	No significant cell cycle shift detected
RatioHL_GK1_Chromatin_loIR	CCS4	0.153942273594055	0.400063599022744	73	FALSE	No significant cell cycle shift detected
RatioHL_GK1_Chromatin_loIR	CCS5	0.241102695059774	0.137379247753899	73	FALSE	No significant cell cycle shift detected
RatioHL_GK1_Chromatin_loIR	CCS6	0.279854372709665	0.0734458615035712	73	FALSE	No significant cell cycle shift detected
RatioHL_GK1_Chromatin_loIR	CCS7	0.255048362494289	0.11164496535938	73	FALSE	No significant cell cycle shift detected
RatioHL_GK1_Chromatin_loIR	CCS8	-0.301482498531778	0.04889204141986	73	FALSE	No significant cell cycle shift detected
RatioHL_GK1_Chromatin_mH2A_1	CCS1	-0.146914749964335	0.514199010332712	53	FALSE	No significant cell cycle shift detected
RatioHL_GK1_Chromatin_mH2A_1	CCS2	-0.130787993656505	0.574332032767676	53	FALSE	No significant cell cycle shift detected
RatioHL_GK1_Chromatin_mH2A_1	CCS3	-0.00314471748002694	0.989321049338447	53	FALSE	No significant cell cycle shift detected
RatioHL_GK1_Chromatin_mH2A_1	CCS4	0.139093273155038	0.543588727340854	53	FALSE	No significant cell cycle shift detected
RatioHL_GK1_Chromatin_mH2A_1	CCS5	0.0891003286007632	0.726820555631352	53	FALSE	No significant cell cycle shift detected
RatioHL_GK1_Chromatin_mH2A_1	CCS6	0.0337049206833656	0.899913652686916	53	FALSE	No significant cell cycle shift detected
RatioHL_GK1_Chromatin_mH2A_1	CCS7	0.156752071312112	0.479032734787571	53	FALSE	No significant cell cycle shift detected
RatioHL_GK1_Chromatin_mH2A_1	CCS8	-0.0511218174958225	0.846064016041082	53	FALSE	No significant cell cycle shift detected
RatioHL_GK1_Chromatin_mH2A_3	CCS1	0.334097944931209	0.020685944109078	77	FALSE	No significant cell cycle shift detected
RatioHL_GK1_Chromatin_mH2A_3	CCS2	0.260695248814752	0.0915268780055165	77	FALSE	No significant cell cycle shift detected
RatioHL_GK1_Chromatin_mH2A_3	CCS3	0.0629917119967876	0.770470171734122	77	FALSE	No significant cell cycle shift detected
RatioHL_GK1_Chromatin_mH2A_3	CCS4	-0.244053448441644	0.119204020538086	77	FALSE	No significant cell cycle shift detected
RatioHL_GK1_Chromatin_mH2A_3	CCS5	-0.135447955011456	0.455203558860271	77	FALSE	No significant cell cycle shift detected
RatioHL_GK1_Chromatin_mH2A_3	CCS6	-0.170361558321863	0.320320797963663	77	FALSE	No significant cell cycle shift detected
RatioHL_GK1_Chromatin_mH2A_3	CCS7	-0.23627150071583	0.134194248461914	77	FALSE	No significant cell cycle shift detected
RatioHL_GK1_Chromatin_mH2A_3	CCS8	0.163736386609346	0.346341921721014	77	FALSE	No significant cell cycle shift detected
RatioHL_GK1_Chromatin_TNFa_1	CCS1	-0.207478202548625	0.225293722551295	71	FALSE	No significant cell cycle shift detected
RatioHL_GK1_Chromatin_TNFa_1	CCS2	-0.178537894030852	0.318051866203411	71	FALSE	No significant cell cycle shift detected
RatioHL_GK1_Chromatin_TNFa_1	CCS3	-0.0456405097250168	0.839711276108163	71	FALSE	No significant cell cycle shift detected
RatioHL_GK1_Chromatin_TNFa_1	CCS4	0.0947686116700201	0.652680107142547	71	FALSE	No significant cell cycle shift detected
RatioHL_GK1_Chromatin_TNFa_1	CCS5	0.0480885311871227	0.833220723936209	71	FALSE	No significant cell cycle shift detected
RatioHL_GK1_Chromatin_TNFa_1	CCS6	0.157344064386318	0.395209262956572	71	FALSE	No significant cell cycle shift detected
RatioHL_GK1_Chromatin_TNFa_1	CCS7	0.244936284372904	0.136699910878387	71	FALSE	No significant cell cycle shift detected
RatioHL_GK1_Chromatin_TNFa_1	CCS8	-0.0450704225352113	0.841629160435964	71	FALSE	No significant cell cycle shift detected
RatioHL_GK1_Chromatin_TNFa_2	CCS1	0.153644973457206	0.343655376290912	88	FALSE	No significant cell cycle shift detected
RatioHL_GK1_Chromatin_TNFa_2	CCS2	0.216871183304909	0.14288304474702	88	FALSE	No significant cell cycle shift detected
RatioHL_GK1_Chromatin_TNFa_2	CCS3	0.0277561300055658	0.895479975915551	88	FALSE	No significant cell cycle shift detected
RatioHL_GK1_Chromatin_TNFa_2	CCS4	-0.170111966829797	0.28237679110629	88	FALSE	No significant cell cycle shift detected
RatioHL_GK1_Chromatin_TNFa_2	CCS5	-0.0502463444834259	0.803608164698223	88	FALSE	No significant cell cycle shift detected
RatioHL_GK1_Chromatin_TNFa_2	CCS6	-0.102429982304804	0.56695631008387	88	FALSE	No significant cell cycle shift detected
RatioHL_GK1_Chromatin_TNFa_2	CCS7	-0.147498470048613	0.369748228177912	88	FALSE	No significant cell cycle shift detected
RatioHL_GK1_Chromatin_TNFa_2	CCS8	0.0442759586510104	0.828505766161092	88	FALSE	No significant cell cycle shift detected
RatioHL_KW10_110506	CCS1	0.246555326667562	0.18304745808406	59	FALSE	No significant cell cycle shift detected
RatioHL_KW10_110506	CCS2	0.0199593798878683	0.945365116503423	59	FALSE	No significant cell cycle shift detected
RatioHL_KW10_110506	CCS3	-0.0506436388662896	0.839711276108163	59	FALSE	No significant cell cycle shift detected
RatioHL_KW10_110506	CCS4	-0.0866465027343038	0.714575988941519	59	FALSE	No significant cell cycle shift detected
RatioHL_KW10_110506	CCS5	-0.110843232671573	0.625266916984279	59	FALSE	No significant cell cycle shift detected
RatioHL_KW10_110506	CCS6	-0.0927249083224101	0.692308073246445	59	FALSE	No significant cell cycle shift detected
RatioHL_KW10_110506	CCS7	-0.00815324595712336	0.977431745078421	59	FALSE	No significant cell cycle shift detected
RatioHL_KW10_110506	CCS8	0.282207513290109	0.113477809374975	59	FALSE	No significant cell cycle shift detected
RatioHL_KW10_131126	CCS1	-0.168027632948385	0.356582282978632	71	FALSE	No significant cell cycle shift detected
RatioHL_KW10_131126	CCS2	-0.124264323698281	0.523751657649478	71	FALSE	No significant cell cycle shift detected
RatioHL_KW10_131126	CCS3	-0.0811717165056511	0.704317512694288	71	FALSE	No significant cell cycle shift detected
RatioHL_KW10_131126	CCS4	-0.0131289927750309	0.960855317687472	71	FALSE	No significant cell cycle shift detected
RatioHL_KW10_131126	CCS5	0.104579218311453	0.610041642658959	71	FALSE	No significant cell cycle shift detected
RatioHL_KW10_131126	CCS6	0.101862874978688	0.621462147986962	71	FALSE	No significant cell cycle shift detected
RatioHL_KW10_131126	CCS7	0.147973641429946	0.428611137216312	71	FALSE	No significant cell cycle shift detected
RatioHL_KW10_131126	CCS8	0.0444843139618865	0.843081164601263	71	FALSE	No significant cell cycle shift detected
RatioHL_KW10_140117	CCS1	-0.0141912594742783	0.964347118439203	53	FALSE	No significant cell cycle shift detected
RatioHL_KW10_140117	CCS2	-0.0800677310111272	0.759602282229804	53	FALSE	No significant cell cycle shift detected
RatioHL_KW10_140117	CCS3	-0.13263989679084	0.568550461846769	53	FALSE	No significant cell cycle shift detected
RatioHL_KW10_140117	CCS4	-0.0498306724721819	0.849759782809115	53	FALSE	No significant cell cycle shift detected
RatioHL_KW10_140117	CCS5	0.120464441219158	0.613912334679613	53	FALSE	No significant cell cycle shift detected
RatioHL_KW10_140117	CCS6	0.0480567650378971	0.857100908568527	53	FALSE	No significant cell cycle shift detected
RatioHL_KW10_140117	CCS7	0.107079503305918	0.662558754761936	53	FALSE	No significant cell cycle shift detected
RatioHL_KW10_140117	CCS8	0.190695049185615	0.371519221386958	53	FALSE	No significant cell cycle shift detected
RatioHL_KW11_130125	CCS1	0.306314525810324	0.113879955478868	50	FALSE	No significant cell cycle shift detected
RatioHL_KW11_130125	CCS2	0.147082833133253	0.531171947758883	50	FALSE	No significant cell cycle shift detected
RatioHL_KW11_130125	CCS3	-0.0048499399759904	0.986334210451379	50	FALSE	No significant cell cycle shift detected
RatioHL_KW11_130125	CCS4	-0.173973589435774	0.439291952575848	50	FALSE	No significant cell cycle shift detected
RatioHL_KW11_130125	CCS5	-0.102713085234094	0.685625044785151	50	FALSE	No significant cell cycle shift detected
RatioHL_KW11_130125	CCS6	-0.183865546218487	0.410404793683608	50	FALSE	No significant cell cycle shift detected
RatioHL_KW11_130125	CCS7	-0.155054021608643	0.499962513450297	50	FALSE	No significant cell cycle shift detected
RatioHL_KW11_130125	CCS8	0.0899399759903962	0.736097850522617	50	FALSE	No significant cell cycle shift detected
RatioHL_KW11_140104_nE	CCS1	-0.37881591119334	0.0450418507508442	47	FALSE	No significant cell cycle shift detected
RatioHL_KW11_140104_nE	CCS2	-0.374074930619797	0.0490351561071841	47	FALSE	No significant cell cycle shift detected
RatioHL_KW11_140104_nE	CCS3	-0.3354532839963	0.0884114931352856	47	FALSE	No significant cell cycle shift detected
RatioHL_KW11_140104_nE	CCS4	0.109967622571693	0.675513859964795	47	FALSE	No significant cell cycle shift detected
RatioHL_KW11_140104_nE	CCS5	0.368640148011101	0.0533836300517228	47	FALSE	No significant cell cycle shift detected
RatioHL_KW11_140104_nE	CCS6	0.410268270120259	0.0259205787886207	47	FALSE	No significant cell cycle shift detected
RatioHL_KW11_140104_nE	CCS7	0.412465309898242	0.0248588048852824	47	FALSE	No significant cell cycle shift detected
RatioHL_KW11_140104_nE	CCS8	0.0459065679925995	0.874137159495854	47	FALSE	No significant cell cycle shift detected
RatioHL_KW12_130317	CCS1	0.477623372360214	0.0177185379761397	38	FALSE	No significant cell cycle shift detected
RatioHL_KW12_130317	CCS2	0.313929313929314	0.172165140228904	38	FALSE	No significant cell cycle shift detected
RatioHL_KW12_130317	CCS3	0.449392712550607	0.0280643100139288	38	FALSE	No significant cell cycle shift detected
RatioHL_KW12_130317	CCS4	-0.0300908195645038	0.93175443157532	38	FALSE	No significant cell cycle shift detected
RatioHL_KW12_130317	CCS5	-0.478498741656636	0.017403473319038	38	FALSE	No significant cell cycle shift detected
RatioHL_KW12_130317	CCS6	-0.505197505197505	0.0104557132278525	38	FALSE	No significant cell cycle shift detected
RatioHL_KW12_130317	CCS7	-0.417879417879418	0.0467221586200519	38	FALSE	No significant cell cycle shift detected
RatioHL_KW12_130317	CCS8	0.0395010395010395	0.9008167857911	38	FALSE	No significant cell cycle shift detected
RatioHL_KW12_131223	CCS1	0.0932330827067669	0.699128362194572	56	FALSE	No significant cell cycle shift detected
RatioHL_KW12_131223	CCS2	-0.0220779220779221	0.940036783816357	56	FALSE	No significant cell cycle shift detected
RatioHL_KW12_131223	CCS3	-0.0148325358851675	0.960855317687472	56	FALSE	No significant cell cycle shift detected
RatioHL_KW12_131223	CCS4	0.131920710868079	0.556139276861817	56	FALSE	No significant cell cycle shift detected
RatioHL_KW12_131223	CCS5	-0.0462064251537936	0.858094824073428	56	FALSE	No significant cell cycle shift detected
RatioHL_KW12_131223	CCS6	-0.121052631578947	0.599463154784614	56	FALSE	No significant cell cycle shift detected
RatioHL_KW12_131223	CCS7	-0.0847573479152427	0.736097850522617	56	FALSE	No significant cell cycle shift detected
RatioHL_KW12_131223	CCS8	0.178810663021189	0.391607376393005	56	FALSE	No significant cell cycle shift detected
RatioHL_KW14_130317	CCS1	0.554118211249077	0.00219608094665571	41	FALSE	No significant cell cycle shift detected
RatioHL_KW14_130317	CCS2	0.325536826825625	0.132324661212278	41	FALSE	No significant cell cycle shift detected
RatioHL_KW14_130317	CCS3	0.396271614993248	0.0515418922142328	41	FALSE	No significant cell cycle shift detected
RatioHL_KW14_130317	CCS4	-0.077442397390415	0.796655007969519	41	FALSE	No significant cell cycle shift detected
RatioHL_KW14_130317	CCS5	-0.464741496150578	0.0164569341074906	41	FALSE	No significant cell cycle shift detected
RatioHL_KW14_130317	CCS6	-0.484602988394689	0.0111590603204666	41	FALSE	No significant cell cycle shift detected
RatioHL_KW14_130317	CCS7	-0.415087765540301	0.0385332593716369	41	FALSE	No significant cell cycle shift detected
RatioHL_KW14_130317	CCS8	-0.000609782656617441	0.99698100215485	41	FALSE	No significant cell cycle shift detected
RatioHL_KW15_130317	CCS1	0.424539534621883	0.0542470528194369	35	FALSE	No significant cell cycle shift detected
RatioHL_KW15_130317	CCS2	0.28699488830097	0.249170011527674	35	FALSE	No significant cell cycle shift detected
RatioHL_KW15_130317	CCS3	0.606905246953685	0.00160072414408397	35	FALSE	No significant cell cycle shift detected
RatioHL_KW15_130317	CCS4	0.0365571819651308	0.914985255449484	35	FALSE	No significant cell cycle shift detected
RatioHL_KW15_130317	CCS5	-0.500175083515257	0.0164902774343612	35	FALSE	No significant cell cycle shift detected
RatioHL_KW15_130317	CCS6	-0.533230619698287	0.00866698466456033	35	FALSE	No significant cell cycle shift detected
RatioHL_KW15_130317	CCS7	-0.466559284007091	0.028422137439914	35	FALSE	No significant cell cycle shift detected
RatioHL_KW15_130317	CCS8	-0.176623013249157	0.532348613120993	35	FALSE	No significant cell cycle shift detected
RatioHL_KW17_130319	CCS1	-0.101961416756258	0.67921865989253	53	FALSE	No significant cell cycle shift detected
RatioHL_KW17_130319	CCS2	-0.203398713932512	0.329639694085002	53	FALSE	No significant cell cycle shift detected
RatioHL_KW17_130319	CCS3	-0.303868405730295	0.104824871009568	53	FALSE	No significant cell cycle shift detected
RatioHL_KW17_130319	CCS4	0.175821960646122	0.415830801595613	53	FALSE	No significant cell cycle shift detected
RatioHL_KW17_130319	CCS5	0.148890277612045	0.506946206947309	53	FALSE	No significant cell cycle shift detected
RatioHL_KW17_130319	CCS6	0.130505775421118	0.575127222581133	53	FALSE	No significant cell cycle shift detected
RatioHL_KW17_130319	CCS7	0.258874755631448	0.186582045479989	53	FALSE	No significant cell cycle shift detected
RatioHL_KW17_130319	CCS8	0.202027939646346	0.333406243795954	53	FALSE	No significant cell cycle shift detected
RatioHL_KW8_120517	CCS1	0.00148863118004925	0.993503502014626	50	FALSE	No significant cell cycle shift detected
RatioHL_KW8_120517	CCS2	-0.183966001637699	0.410249907351637	50	FALSE	No significant cell cycle shift detected
RatioHL_KW8_120517	CCS3	-0.243319167397082	0.237405784577707	50	FALSE	No significant cell cycle shift detected
RatioHL_KW8_120517	CCS4	0.0412494897955582	0.885236328067356	50	FALSE	No significant cell cycle shift detected
RatioHL_KW8_120517	CCS5	0.177531273311035	0.427573812149205	50	FALSE	No significant cell cycle shift detected
RatioHL_KW8_120517	CCS6	0.11731374106001	0.635465523994502	50	FALSE	No significant cell cycle shift detected
RatioHL_KW8_120517	CCS7	0.194914643865158	0.376244896440093	50	FALSE	No significant cell cycle shift detected
RatioHL_KW8_120517	CCS8	0.299695070796366	0.124467954955463	50	FALSE	No significant cell cycle shift detected
RatioHL_KW8_131126	CCS1	-0.260560808874736	0.139537573870617	62	FALSE	No significant cell cycle shift detected
RatioHL_KW8_131126	CCS2	-0.226061117354644	0.217400503857602	62	FALSE	No significant cell cycle shift detected
RatioHL_KW8_131126	CCS3	-0.125382455531778	0.555010984490794	62	FALSE	No significant cell cycle shift detected
RatioHL_KW8_131126	CCS4	0.163911308105311	0.412001744542199	62	FALSE	No significant cell cycle shift detected
RatioHL_KW8_131126	CCS5	0.270281159916163	0.122976519707596	62	FALSE	No significant cell cycle shift detected
RatioHL_KW8_131126	CCS6	0.188136638939127	0.328036121782237	62	FALSE	No significant cell cycle shift detected
RatioHL_KW8_131126	CCS7	0.267259289126082	0.127061864703981	62	FALSE	No significant cell cycle shift detected
RatioHL_KW8_131126	CCS8	-0.086148499773893	0.70862625458199	62	FALSE	No significant cell cycle shift detected
RatioHL_KW8_140117	CCS1	-0.0279833487511563	0.927178099403225	47	FALSE	No significant cell cycle shift detected
RatioHL_KW8_140117	CCS2	-0.143963922294172	0.558013458228568	47	FALSE	No significant cell cycle shift detected
RatioHL_KW8_140117	CCS3	-0.0416281221091582	0.887564990514377	47	FALSE	No significant cell cycle shift detected
RatioHL_KW8_140117	CCS4	-0.0269426456984274	0.93175443157532	47	FALSE	No significant cell cycle shift detected
RatioHL_KW8_140117	CCS5	0.0766651248843663	0.780813839172764	47	FALSE	No significant cell cycle shift detected
RatioHL_KW8_140117	CCS6	0.0478723404255319	0.868833526004363	47	FALSE	No significant cell cycle shift detected
RatioHL_KW8_140117	CCS7	0.0985198889916744	0.711664061340192	47	FALSE	No significant cell cycle shift detected
RatioHL_KW8_140117	CCS8	0.267576318223867	0.202394847419048	47	FALSE	No significant cell cycle shift detected
RatioHL_KW9_120425	CCS1	0.13902880790226	0.503952989465275	61	FALSE	No significant cell cycle shift detected
RatioHL_KW9_120425	CCS2	-0.0168167215340124	0.953597633866515	61	FALSE	No significant cell cycle shift detected
RatioHL_KW9_120425	CCS3	-0.0498684541087223	0.839711276108163	61	FALSE	No significant cell cycle shift detected
RatioHL_KW9_120425	CCS4	-0.0116870926384174	0.96829106731652	61	FALSE	No significant cell cycle shift detected
RatioHL_KW9_120425	CCS5	-0.0314123666390043	0.899913652686916	61	FALSE	No significant cell cycle shift detected
RatioHL_KW9_120425	CCS6	-0.0333161464353076	0.895479975915551	61	FALSE	No significant cell cycle shift detected
RatioHL_KW9_120425	CCS7	-0.00512962889559498	0.986334210451379	61	FALSE	No significant cell cycle shift detected
RatioHL_KW9_120425	CCS8	0.157855074776815	0.436769623348836	61	FALSE	No significant cell cycle shift detected
RatioHL_KW9_120510	CCS1	-0.219320881399695	0.267090507265355	56	FALSE	No significant cell cycle shift detected
RatioHL_KW9_120510	CCS2	-0.248372268214365	0.194146143476939	56	FALSE	No significant cell cycle shift detected
RatioHL_KW9_120510	CCS3	-0.25746364338225	0.173299280806335	56	FALSE	No significant cell cycle shift detected
RatioHL_KW9_120510	CCS4	0.117196712220594	0.613873281161537	56	FALSE	No significant cell cycle shift detected
RatioHL_KW9_120510	CCS5	0.289180922163443	0.114229932424973	56	FALSE	No significant cell cycle shift detected
RatioHL_KW9_120510	CCS6	0.290206265227491	0.11302087626164	56	FALSE	No significant cell cycle shift detected
RatioHL_KW9_120510	CCS7	0.215287865347776	0.278644886017165	56	FALSE	No significant cell cycle shift detected
RatioHL_KW9_120510	CCS8	0.0817881984088312	0.743816798963634	56	FALSE	No significant cell cycle shift detected
RatioHL_PX1194_H1	CCS1	0.0111498257839721	0.974358015623757	41	FALSE	No significant cell cycle shift detected
RatioHL_PX1194_H1	CCS2	-0.161498257839721	0.536338351147495	41	FALSE	No significant cell cycle shift detected
RatioHL_PX1194_H1	CCS3	-0.11794425087108	0.676173354179359	41	FALSE	No significant cell cycle shift detected
RatioHL_PX1194_H1	CCS4	-0.0782229965156795	0.795047502368378	41	FALSE	No significant cell cycle shift detected
RatioHL_PX1194_H1	CCS5	0.151393728222997	0.569773098825402	41	FALSE	No significant cell cycle shift detected
RatioHL_PX1194_H1	CCS6	0.171080139372822	0.503741203358147	41	FALSE	No significant cell cycle shift detected
RatioHL_PX1194_H1	CCS7	0.0611498257839721	0.839711276108163	41	FALSE	No significant cell cycle shift detected
RatioHL_PX1194_H1	CCS8	0.0310104529616725	0.925091905159691	41	FALSE	No significant cell cycle shift detected
RatioHL_PX1194_H10	CCS1	0.123085649461146	0.657373921594687	42	FALSE	No significant cell cycle shift detected
RatioHL_PX1194_H10	CCS2	0.0817599870350863	0.780227021836712	42	FALSE	No significant cell cycle shift detected
RatioHL_PX1194_H10	CCS3	0.175755611376712	0.482686858961125	42	FALSE	No significant cell cycle shift detected
RatioHL_PX1194_H10	CCS4	0.0433514301920428	0.88826363135241	42	FALSE	No significant cell cycle shift detected
RatioHL_PX1194_H10	CCS5	-0.0206628312130297	0.953597633866515	42	FALSE	No significant cell cycle shift detected
RatioHL_PX1194_H10	CCS6	-0.0817599870350863	0.780227021836712	42	FALSE	No significant cell cycle shift detected
RatioHL_PX1194_H10	CCS7	-0.157280609350944	0.542795133900012	42	FALSE	No significant cell cycle shift detected
RatioHL_PX1194_H10	CCS8	-0.0420549388218135	0.892791741622408	42	FALSE	No significant cell cycle shift detected
RatioHL_PX1194_H11	CCS1	0.161001317523057	0.510655083119607	45	FALSE	No significant cell cycle shift detected
RatioHL_PX1194_H11	CCS2	0.26231884057971	0.224287822458592	45	FALSE	No significant cell cycle shift detected
RatioHL_PX1194_H11	CCS3	0.216337285902503	0.34444063925039	45	FALSE	No significant cell cycle shift detected
RatioHL_PX1194_H11	CCS4	-0.169301712779974	0.48352016004247	45	FALSE	No significant cell cycle shift detected
RatioHL_PX1194_H11	CCS5	-0.0391304347826087	0.895479975915551	45	FALSE	No significant cell cycle shift detected
RatioHL_PX1194_H11	CCS6	-0.175230566534914	0.465536952799723	45	FALSE	No significant cell cycle shift detected
RatioHL_PX1194_H11	CCS7	-0.291040843214756	0.165503391480971	45	FALSE	No significant cell cycle shift detected
RatioHL_PX1194_H11	CCS8	-0.128853754940711	0.621462147986962	45	FALSE	No significant cell cycle shift detected
RatioHL_PX1194_H12	CCS1	0.359861069163395	0.0774937323711041	43	FALSE	No significant cell cycle shift detected
RatioHL_PX1194_H12	CCS2	0.0582905466626397	0.842193945554342	43	FALSE	No significant cell cycle shift detected
RatioHL_PX1194_H12	CCS3	-0.0439444276653579	0.886263836830865	43	FALSE	No significant cell cycle shift detected
RatioHL_PX1194_H12	CCS4	-0.28888553307158	0.184339521358936	43	FALSE	No significant cell cycle shift detected
RatioHL_PX1194_H12	CCS5	-0.161884627000906	0.521093054058275	43	FALSE	No significant cell cycle shift detected
RatioHL_PX1194_H12	CCS6	-0.0360918151615826	0.903554459967731	43	FALSE	No significant cell cycle shift detected
RatioHL_PX1194_H12	CCS7	0.012382965871338	0.9710584906214	43	FALSE	No significant cell cycle shift detected
RatioHL_PX1194_H12	CCS8	0.263515554213229	0.235331538663893	43	FALSE	No significant cell cycle shift detected
RatioHL_PX1194_H2	CCS1	0.087133796436122	0.76610423287526	43	FALSE	No significant cell cycle shift detected
RatioHL_PX1194_H2	CCS2	0.175022651766838	0.478252506483184	43	FALSE	No significant cell cycle shift detected
RatioHL_PX1194_H2	CCS3	0.0132890365448505	0.970561115288777	43	FALSE	No significant cell cycle shift detected
RatioHL_PX1194_H2	CCS4	-0.119148293566898	0.662730066153975	43	FALSE	No significant cell cycle shift detected
RatioHL_PX1194_H2	CCS5	0.0372999093929327	0.899913652686916	43	FALSE	No significant cell cycle shift detected
RatioHL_PX1194_H2	CCS6	0.0628209000302024	0.832693793743772	43	FALSE	No significant cell cycle shift detected
RatioHL_PX1194_H2	CCS7	-0.12141347025068	0.657597587154979	43	FALSE	No significant cell cycle shift detected
RatioHL_PX1194_H2	CCS8	-0.281636967683479	0.198872171479661	43	FALSE	No significant cell cycle shift detected
RatioHL_PX1194_H3	CCS1	-0.160975609756098	0.544024050790278	40	FALSE	No significant cell cycle shift detected
RatioHL_PX1194_H3	CCS2	-0.195497185741088	0.439186145478762	40	FALSE	No significant cell cycle shift detected
RatioHL_PX1194_H3	CCS3	-0.0602251407129456	0.843081164601263	40	FALSE	No significant cell cycle shift detected
RatioHL_PX1194_H3	CCS4	-0.0478424015009381	0.881875735878671	40	FALSE	No significant cell cycle shift detected
RatioHL_PX1194_H3	CCS5	0.0981238273921201	0.742655078333524	40	FALSE	No significant cell cycle shift detected
RatioHL_PX1194_H3	CCS6	0.197560975609756	0.432846360700147	40	FALSE	No significant cell cycle shift detected
RatioHL_PX1194_H3	CCS7	0.175046904315197	0.498125079154196	40	FALSE	No significant cell cycle shift detected
RatioHL_PX1194_H3	CCS8	-0.0151969981238274	0.966529566601672	40	FALSE	No significant cell cycle shift detected
RatioHL_PX1194_H4	CCS1	-0.111794871794872	0.770470171734122	26	FALSE	No significant cell cycle shift detected
RatioHL_PX1194_H4	CCS2	0.124786324786325	0.742327082920403	26	FALSE	No significant cell cycle shift detected
RatioHL_PX1194_H4	CCS3	-0.117948717948718	0.757763038940175	26	FALSE	No significant cell cycle shift detected
RatioHL_PX1194_H4	CCS4	-0.416068376068376	0.124467954955463	26	FALSE	No significant cell cycle shift detected
RatioHL_PX1194_H4	CCS5	0.245811965811966	0.438429152322484	26	FALSE	No significant cell cycle shift detected
RatioHL_PX1194_H4	CCS6	0.182905982905983	0.597658329467794	26	FALSE	No significant cell cycle shift detected
RatioHL_PX1194_H4	CCS7	-0.00512820512820513	0.988737431754147	26	FALSE	No significant cell cycle shift detected
RatioHL_PX1194_H4	CCS8	-0.29982905982906	0.31837534598935	26	FALSE	No significant cell cycle shift detected
RatioHL_PX1194_H5	CCS1	0.162466574831861	0.52644622726124	42	FALSE	No significant cell cycle shift detected
RatioHL_PX1194_H5	CCS2	0.12259946519731	0.657597587154979	42	FALSE	No significant cell cycle shift detected
RatioHL_PX1194_H5	CCS3	0.0851632768819383	0.773275100826476	42	FALSE	No significant cell cycle shift detected
RatioHL_PX1194_H5	CCS4	-0.184344866704481	0.458047243322686	42	FALSE	No significant cell cycle shift detected
RatioHL_PX1194_H5	CCS5	-0.00575318045539259	0.986334210451379	42	FALSE	No significant cell cycle shift detected
RatioHL_PX1194_H5	CCS6	-0.0751154687626611	0.799540441555218	42	FALSE	No significant cell cycle shift detected
RatioHL_PX1194_H5	CCS7	-0.1310266591038	0.627889320099642	42	FALSE	No significant cell cycle shift detected
RatioHL_PX1194_H5	CCS8	0.0158009885746698	0.964347118439203	42	FALSE	No significant cell cycle shift detected
RatioHL_PX1194_H6	CCS1	0.313598519888992	0.122980630833907	46	FALSE	No significant cell cycle shift detected
RatioHL_PX1194_H6	CCS2	0.113413506012951	0.667927676879194	46	FALSE	No significant cell cycle shift detected
RatioHL_PX1194_H6	CCS3	-0.0852913968547641	0.763304808269839	46	FALSE	No significant cell cycle shift detected
RatioHL_PX1194_H6	CCS4	-0.198519888991674	0.391430533277035	46	FALSE	No significant cell cycle shift detected
RatioHL_PX1194_H6	CCS5	-0.112056737588652	0.672907640634755	46	FALSE	No significant cell cycle shift detected
RatioHL_PX1194_H6	CCS6	-0.0122725871107	0.9710584906214	46	FALSE	No significant cell cycle shift detected
RatioHL_PX1194_H6	CCS7	-0.0180696885599753	0.956357083279684	46	FALSE	No significant cell cycle shift detected
RatioHL_PX1194_H6	CCS8	0.236879432624113	0.28237679110629	46	FALSE	No significant cell cycle shift detected
RatioHL_PX1194_H7	CCS1	0.0711745830137551	0.798462834360998	47	FALSE	No significant cell cycle shift detected
RatioHL_PX1194_H7	CCS2	-0.161487092085636	0.496788801353671	47	FALSE	No significant cell cycle shift detected
RatioHL_PX1194_H7	CCS3	-0.203810239742881	0.3685973238746	47	FALSE	No significant cell cycle shift detected
RatioHL_PX1194_H7	CCS4	-0.0904859645950664	0.742327082920403	47	FALSE	No significant cell cycle shift detected
RatioHL_PX1194_H7	CCS5	0.148304472323543	0.542795133900012	47	FALSE	No significant cell cycle shift detected
RatioHL_PX1194_H7	CCS6	0.21560521531949	0.331676640884029	47	FALSE	No significant cell cycle shift detected
RatioHL_PX1194_H7	CCS7	0.161602729101093	0.496543280397601	47	FALSE	No significant cell cycle shift detected
RatioHL_PX1194_H7	CCS8	0.0618079847617418	0.826741950672344	47	FALSE	No significant cell cycle shift detected
RatioHL_PX1194_H8	CCS1	0.376938775510204	0.0411192112706621	49	FALSE	No significant cell cycle shift detected
RatioHL_PX1194_H8	CCS2	0.144183673469388	0.54607151657484	49	FALSE	No significant cell cycle shift detected
RatioHL_PX1194_H8	CCS3	0.111122448979592	0.662730066153975	49	FALSE	No significant cell cycle shift detected
RatioHL_PX1194_H8	CCS4	0.0539795918367347	0.843081164601263	49	FALSE	No significant cell cycle shift detected
RatioHL_PX1194_H8	CCS5	-0.139387755102041	0.563876510071419	49	FALSE	No significant cell cycle shift detected
RatioHL_PX1194_H8	CCS6	-0.145714285714286	0.541229463786554	49	FALSE	No significant cell cycle shift detected
RatioHL_PX1194_H8	CCS7	-0.218163265306122	0.313153420084102	49	FALSE	No significant cell cycle shift detected
RatioHL_PX1194_H8	CCS8	-0.220408163265306	0.307649111377654	49	FALSE	No significant cell cycle shift detected
RatioHL_PX1194_H9	CCS1	0.310359408033827	0.138472924732926	44	FALSE	No significant cell cycle shift detected
RatioHL_PX1194_H9	CCS2	0.172233967582805	0.480208492855091	44	FALSE	No significant cell cycle shift detected
RatioHL_PX1194_H9	CCS3	0.155320648343904	0.537207740033177	44	FALSE	No significant cell cycle shift detected
RatioHL_PX1194_H9	CCS4	-0.396194503171247	0.0414471691578316	44	FALSE	No significant cell cycle shift detected
RatioHL_PX1194_H9	CCS5	-0.0892177589852009	0.756325017111529	44	FALSE	No significant cell cycle shift detected
RatioHL_PX1194_H9	CCS6	-0.0869626497533474	0.763718308844491	44	FALSE	No significant cell cycle shift detected
RatioHL_PX1194_H9	CCS7	-0.207470049330514	0.378262650594904	44	FALSE	No significant cell cycle shift detected
RatioHL_PX1194_H9	CCS8	0.0603241719520789	0.837974580484277	44	FALSE	No significant cell cycle shift detected
RatioHL_PX1194_PCa1_1	CCS1	0.12266139657444	0.642630507097504	45	FALSE	No significant cell cycle shift detected
RatioHL_PX1194_PCa1_1	CCS2	-0.00553359683794466	0.986334210451379	45	FALSE	No significant cell cycle shift detected
RatioHL_PX1194_PCa1_1	CCS3	-0.109749670619236	0.682868061160188	45	FALSE	No significant cell cycle shift detected
RatioHL_PX1194_PCa1_1	CCS4	-0.183399209486166	0.439744519062323	45	FALSE	No significant cell cycle shift detected
RatioHL_PX1194_PCa1_1	CCS5	0.0708827404479578	0.804704096026147	45	FALSE	No significant cell cycle shift detected
RatioHL_PX1194_PCa1_1	CCS6	0.141765480895916	0.576841972489824	45	FALSE	No significant cell cycle shift detected
RatioHL_PX1194_PCa1_1	CCS7	0.0505928853754941	0.86235737935655	45	FALSE	No significant cell cycle shift detected
RatioHL_PX1194_PCa1_1	CCS8	-0.0333333333333333	0.910359557480654	45	FALSE	No significant cell cycle shift detected
RatioHL_PX1194_PCa1_2	CCS1	0.301997394702562	0.130158558464488	48	FALSE	No significant cell cycle shift detected
RatioHL_PX1194_PCa1_2	CCS2	0.269973947025619	0.191197166367521	48	FALSE	No significant cell cycle shift detected
RatioHL_PX1194_PCa1_2	CCS3	0.220039079461572	0.313827976528941	48	FALSE	No significant cell cycle shift detected
RatioHL_PX1194_PCa1_2	CCS4	-0.338254450716457	0.0806919669529502	48	FALSE	No significant cell cycle shift detected
RatioHL_PX1194_PCa1_2	CCS5	-0.123860182370821	0.624317419488494	48	FALSE	No significant cell cycle shift detected
RatioHL_PX1194_PCa1_2	CCS6	-0.170646982197134	0.463239522816674	48	FALSE	No significant cell cycle shift detected
RatioHL_PX1194_PCa1_2	CCS7	-0.28712548849327	0.155227611933312	48	FALSE	No significant cell cycle shift detected
RatioHL_PX1194_PCa1_2	CCS8	-0.114307425097699	0.657597587154979	48	FALSE	No significant cell cycle shift detected
RatioHL_PX1194_PCa2_1	CCS1	0.142824203773255	0.574332032767676	45	FALSE	No significant cell cycle shift detected
RatioHL_PX1194_PCa2_1	CCS2	0.0873546559978489	0.759432082934922	45	FALSE	No significant cell cycle shift detected
RatioHL_PX1194_PCa2_1	CCS3	0.065087782900358	0.818979780048245	45	FALSE	No significant cell cycle shift detected
RatioHL_PX1194_PCa2_1	CCS4	-0.136368128141438	0.597658329467794	45	FALSE	No significant cell cycle shift detected
RatioHL_PX1194_PCa2_1	CCS5	-0.0127803946180865	0.970925728310094	45	FALSE	No significant cell cycle shift detected
RatioHL_PX1194_PCa2_1	CCS6	-0.017655390503336	0.958051151317469	45	FALSE	No significant cell cycle shift detected
RatioHL_PX1194_PCa2_1	CCS7	-0.0266148424005512	0.934471029944738	45	FALSE	No significant cell cycle shift detected
RatioHL_PX1194_PCa2_1	CCS8	-0.0309628117036116	0.918908238325457	45	FALSE	No significant cell cycle shift detected
RatioHL_PX1194_PCa2_2	CCS1	0.0474720381194026	0.88514825703861	39	FALSE	No significant cell cycle shift detected
RatioHL_PX1194_PCa2_2	CCS2	0.126018523366005	0.6618464214841	39	FALSE	No significant cell cycle shift detected
RatioHL_PX1194_PCa2_2	CCS3	0.0667037806411222	0.831139167822493	39	FALSE	No significant cell cycle shift detected
RatioHL_PX1194_PCa2_2	CCS4	-0.292626145422586	0.205034657818411	39	FALSE	No significant cell cycle shift detected
RatioHL_PX1194_PCa2_2	CCS5	0.0367427501862327	0.907926335460899	39	FALSE	No significant cell cycle shift detected
RatioHL_PX1194_PCa2_2	CCS6	0.021357356168857	0.953597633866515	39	FALSE	No significant cell cycle shift detected
RatioHL_PX1194_PCa2_2	CCS7	-0.126018523366005	0.6618464214841	39	FALSE	No significant cell cycle shift detected
RatioHL_PX1194_PCa2_2	CCS8	-0.0630598715317438	0.839711276108163	39	FALSE	No significant cell cycle shift detected
RatioHL_PX1194_PCa2_3	CCS1	-0.131954280515604	0.612591759026483	45	FALSE	No significant cell cycle shift detected
RatioHL_PX1194_PCa2_3	CCS2	0.066734740969699	0.814803788491014	45	FALSE	No significant cell cycle shift detected
RatioHL_PX1194_PCa2_3	CCS3	0.0569847491992001	0.842158102126116	45	FALSE	No significant cell cycle shift detected
RatioHL_PX1194_PCa2_3	CCS4	-0.138015086210779	0.590311835160979	45	FALSE	No significant cell cycle shift detected
RatioHL_PX1194_PCa2_3	CCS5	0.102440791913013	0.706020204262128	45	FALSE	No significant cell cycle shift detected
RatioHL_PX1194_PCa2_3	CCS6	0.0572482624902946	0.841629160435964	45	FALSE	No significant cell cycle shift detected
RatioHL_PX1194_PCa2_3	CCS7	-0.0397246286325059	0.895301954284599	45	FALSE	No significant cell cycle shift detected
RatioHL_PX1194_PCa2_3	CCS8	-0.17240357069862	0.474144946315214	45	FALSE	No significant cell cycle shift detected
RatioHL_PX1194_PCa3_1	CCS1	0.0686108224477196	0.828505766161092	38	FALSE	No significant cell cycle shift detected
RatioHL_PX1194_PCa3_1	CCS2	0.116321059428909	0.694281130713751	38	FALSE	No significant cell cycle shift detected
RatioHL_PX1194_PCa3_1	CCS3	0.0515401871975693	0.87377656140581	38	FALSE	No significant cell cycle shift detected
RatioHL_PX1194_PCa3_1	CCS4	-0.211522679093209	0.411735148728881	38	FALSE	No significant cell cycle shift detected
RatioHL_PX1194_PCa3_1	CCS5	0.0451934125532826	0.890599318033427	38	FALSE	No significant cell cycle shift detected
RatioHL_PX1194_PCa3_1	CCS6	-0.0600755048226445	0.849184307101154	38	FALSE	No significant cell cycle shift detected
RatioHL_PX1194_PCa3_1	CCS7	-0.267987087997552	0.265942236273529	38	FALSE	No significant cell cycle shift detected
RatioHL_PX1194_PCa3_1	CCS8	-0.287902829122728	0.220882030939283	38	FALSE	No significant cell cycle shift detected
RatioHL_PX1194_PCa3_3	CCS1	-0.0940083815371546	0.743816798963634	43	FALSE	No significant cell cycle shift detected
RatioHL_PX1194_PCa3_3	CCS2	-0.0402461585215288	0.895479975915551	43	FALSE	No significant cell cycle shift detected
RatioHL_PX1194_PCa3_3	CCS3	0.0271076377283843	0.934524672515908	43	FALSE	No significant cell cycle shift detected
RatioHL_PX1194_PCa3_3	CCS4	-0.162419300149735	0.519288896720617	43	FALSE	No significant cell cycle shift detected
RatioHL_PX1194_PCa3_3	CCS5	0.0698455846761992	0.809379430988797	43	FALSE	No significant cell cycle shift detected
RatioHL_PX1194_PCa3_3	CCS6	0.081473930665534	0.77990039971476	43	FALSE	No significant cell cycle shift detected
RatioHL_PX1194_PCa3_3	CCS7	-0.00113263110285728	0.995518454810239	43	FALSE	No significant cell cycle shift detected
RatioHL_PX1194_PCa3_3	CCS8	-0.0275606901695272	0.933789196238513	43	FALSE	No significant cell cycle shift detected
RatioHL_PX1194_PCa4_1	CCS1	0.235892691951896	0.277783753427681	47	FALSE	No significant cell cycle shift detected
RatioHL_PX1194_PCa4_1	CCS2	0.312557816836263	0.119204020538086	47	FALSE	No significant cell cycle shift detected
RatioHL_PX1194_PCa4_1	CCS3	0.12627197039778	0.621462147986962	47	FALSE	No significant cell cycle shift detected
RatioHL_PX1194_PCa4_1	CCS4	-0.242715078630897	0.259262422145398	47	FALSE	No significant cell cycle shift detected
RatioHL_PX1194_PCa4_1	CCS5	-0.108926919518964	0.678811812858919	47	FALSE	No significant cell cycle shift detected
RatioHL_PX1194_PCa4_1	CCS6	-0.245721554116559	0.250808703215426	47	FALSE	No significant cell cycle shift detected
RatioHL_PX1194_PCa4_1	CCS7	-0.247687326549491	0.246100484161448	47	FALSE	No significant cell cycle shift detected
RatioHL_PX1194_PCa4_1	CCS8	-0.0811748381128585	0.770704043536645	47	FALSE	No significant cell cycle shift detected
RatioHL_PX1194_PCa4_2	CCS1	0.100614138341878	0.733013040150203	41	FALSE	No significant cell cycle shift detected
RatioHL_PX1194_PCa4_2	CCS2	0.210200792916841	0.391607376393005	41	FALSE	No significant cell cycle shift detected
RatioHL_PX1194_PCa4_2	CCS3	0.108976871918345	0.702091268912406	41	FALSE	No significant cell cycle shift detected
RatioHL_PX1194_PCa4_2	CCS4	-0.180582778166851	0.474691995868215	41	FALSE	No significant cell cycle shift detected
RatioHL_PX1194_PCa4_2	CCS5	0.0443399103168967	0.887809862930624	41	FALSE	No significant cell cycle shift detected
RatioHL_PX1194_PCa4_2	CCS6	-0.0821464350271781	0.780972920007915	41	FALSE	No significant cell cycle shift detected
RatioHL_PX1194_PCa4_2	CCS7	-0.235288993646244	0.320320797963663	41	FALSE	No significant cell cycle shift detected
RatioHL_PX1194_PCa4_2	CCS8	-0.14660917301245	0.586144041479027	41	FALSE	No significant cell cycle shift detected
RatioHL_PX1194_PCa4_3	CCS1	-0.0802057117846591	0.796905966542915	38	FALSE	No significant cell cycle shift detected
RatioHL_PX1194_PCa4_3	CCS2	-0.075610022978444	0.807265543076167	38	FALSE	No significant cell cycle shift detected
RatioHL_PX1194_PCa4_3	CCS3	-0.305613305613306	0.188564747016561	38	FALSE	No significant cell cycle shift detected
RatioHL_PX1194_PCa4_3	CCS4	-0.164241164241164	0.547825498283276	38	FALSE	No significant cell cycle shift detected
RatioHL_PX1194_PCa4_3	CCS5	0.241054820002188	0.330471528891696	38	FALSE	No significant cell cycle shift detected
RatioHL_PX1194_PCa4_3	CCS6	0.281102965313492	0.23449451346749	38	FALSE	No significant cell cycle shift detected
RatioHL_PX1194_PCa4_3	CCS7	0.152423678739468	0.586688810104195	38	FALSE	No significant cell cycle shift detected
RatioHL_PX1194_PCa4_3	CCS8	0.118721960827224	0.685625044785151	38	FALSE	No significant cell cycle shift detected
RatioHL_PX1194_PCa5_1	CCS1	0.00505226480836237	0.986608637195198	41	FALSE	No significant cell cycle shift detected
RatioHL_PX1194_PCa5_1	CCS2	0.197909407665505	0.425129908682489	41	FALSE	No significant cell cycle shift detected
RatioHL_PX1194_PCa5_1	CCS3	0.0668989547038328	0.825705569022048	41	FALSE	No significant cell cycle shift detected
RatioHL_PX1194_PCa5_1	CCS4	-0.431881533101045	0.0287753680063816	41	FALSE	No significant cell cycle shift detected
RatioHL_PX1194_PCa5_1	CCS5	-0.0451219512195122	0.886263836830865	41	FALSE	No significant cell cycle shift detected
RatioHL_PX1194_PCa5_1	CCS6	0.0156794425087108	0.964737656231386	41	FALSE	No significant cell cycle shift detected
RatioHL_PX1194_PCa5_1	CCS7	-0.109059233449477	0.702091268912406	41	FALSE	No significant cell cycle shift detected
RatioHL_PX1194_PCa5_1	CCS8	0.0498257839721255	0.872398153707803	41	FALSE	No significant cell cycle shift detected
RatioHL_PX1194_PCa5_2	CCS1	-0.112627893764169	0.662730066153975	48	FALSE	No significant cell cycle shift detected
RatioHL_PX1194_PCa5_2	CCS2	-0.166472168758894	0.474652478472592	48	FALSE	No significant cell cycle shift detected
RatioHL_PX1194_PCa5_2	CCS3	-0.185252530803425	0.415830801595613	48	FALSE	No significant cell cycle shift detected
RatioHL_PX1194_PCa5_2	CCS4	-0.0461910060690638	0.871562807436185	48	FALSE	No significant cell cycle shift detected
RatioHL_PX1194_PCa5_2	CCS5	0.257660053830606	0.217037509351867	48	FALSE	No significant cell cycle shift detected
RatioHL_PX1194_PCa5_2	CCS6	0.326485195658542	0.0963981901416872	48	FALSE	No significant cell cycle shift detected
RatioHL_PX1194_PCa5_2	CCS7	0.231280701363432	0.283059687570829	48	FALSE	No significant cell cycle shift detected
RatioHL_PX1194_PCa5_2	CCS8	-0.124569164428321	0.621462147986962	48	FALSE	No significant cell cycle shift detected
RatioHL_PX1194_PCa6_1	CCS1	0.220421607378129	0.331676640884029	45	FALSE	No significant cell cycle shift detected
RatioHL_PX1194_PCa6_1	CCS2	0.117127799736495	0.6618464214841	45	FALSE	No significant cell cycle shift detected
RatioHL_PX1194_PCa6_1	CCS3	-0.0361001317523057	0.9008167857911	45	FALSE	No significant cell cycle shift detected
RatioHL_PX1194_PCa6_1	CCS4	-0.428194993412385	0.0222263117279545	45	FALSE	No significant cell cycle shift detected
RatioHL_PX1194_PCa6_1	CCS5	-0.0687747035573123	0.807265543076167	45	FALSE	No significant cell cycle shift detected
RatioHL_PX1194_PCa6_1	CCS6	0.0341238471673254	0.907926335460899	45	FALSE	No significant cell cycle shift detected
RatioHL_PX1194_PCa6_1	CCS7	0.0400527009222661	0.893870841808356	45	FALSE	No significant cell cycle shift detected
RatioHL_PX1194_PCa6_1	CCS8	0.206719367588933	0.374097962676894	45	FALSE	No significant cell cycle shift detected
RatioHL_PX1194_PCa7_1	CCS1	0.2	0.392190380270895	45	FALSE	No significant cell cycle shift detected
RatioHL_PX1194_PCa7_1	CCS2	0.0679841897233201	0.809379430988797	45	FALSE	No significant cell cycle shift detected
RatioHL_PX1194_PCa7_1	CCS3	0.0479578392621871	0.871562807436185	45	FALSE	No significant cell cycle shift detected
RatioHL_PX1194_PCa7_1	CCS4	-0.273122529644269	0.202496953474941	45	FALSE	No significant cell cycle shift detected
RatioHL_PX1194_PCa7_1	CCS5	-0.0542819499341238	0.849759782809115	45	FALSE	No significant cell cycle shift detected
RatioHL_PX1194_PCa7_1	CCS6	0.0465085638998682	0.875510825446147	45	FALSE	No significant cell cycle shift detected
RatioHL_PX1194_PCa7_1	CCS7	-0.089064558629776	0.755301199321436	45	FALSE	No significant cell cycle shift detected
RatioHL_PX1194_PCa7_1	CCS8	0.0152832674571805	0.964347118439203	45	FALSE	No significant cell cycle shift detected
RatioHL_PX1406_GM18486	CCS1	-0.417801898860743	0.002213591932069	76	FALSE	No significant cell cycle shift detected
RatioHL_PX1406_GM18486	CCS2	-0.33668036009235	0.0205280279310195	76	FALSE	No significant cell cycle shift detected
RatioHL_PX1406_GM18486	CCS3	-0.210500413541579	0.200147134106042	76	FALSE	No significant cell cycle shift detected
RatioHL_PX1406_GM18486	CCS4	0.385648569035455	0.00585043480902277	76	FALSE	No significant cell cycle shift detected
RatioHL_PX1406_GM18486	CCS5	0.404021900364191	0.00333894612019924	76	FALSE	No significant cell cycle shift detected
RatioHL_PX1406_GM18486	CCS6	0.25766409887204	0.0990665989325191	76	FALSE	No significant cell cycle shift detected
RatioHL_PX1406_GM18486	CCS7	0.118387685496173	0.531171947758883	76	FALSE	No significant cell cycle shift detected
RatioHL_PX1406_GM18486	CCS8	-0.383051148683922	0.00635022140720921	76	FALSE	No significant cell cycle shift detected
RatioHL_PX1406_GM18498	CCS1	0.103109959274343	0.610041642658959	73	FALSE	No significant cell cycle shift detected
RatioHL_PX1406_GM18498	CCS2	-0.049179316302604	0.826741950672344	73	FALSE	No significant cell cycle shift detected
RatioHL_PX1406_GM18498	CCS3	-0.103418486980131	0.610041642658959	73	FALSE	No significant cell cycle shift detected
RatioHL_PX1406_GM18498	CCS4	0.0971553745526348	0.633210646295629	73	FALSE	No significant cell cycle shift detected
RatioHL_PX1406_GM18498	CCS5	0.0678760952733556	0.759432082934922	73	FALSE	No significant cell cycle shift detected
RatioHL_PX1406_GM18498	CCS6	-0.0573553005059854	0.796655007969519	73	FALSE	No significant cell cycle shift detected
RatioHL_PX1406_GM18498	CCS7	-0.137202270763915	0.463398615226403	73	FALSE	No significant cell cycle shift detected
RatioHL_PX1406_GM18498	CCS8	0.0585277057879798	0.791828132010727	73	FALSE	No significant cell cycle shift detected
RatioHL_PX1406_GM18504	CCS1	-0.201502944351362	0.206120766381235	81	FALSE	No significant cell cycle shift detected
RatioHL_PX1406_GM18504	CCS2	-0.177406150669893	0.28237679110629	81	FALSE	No significant cell cycle shift detected
RatioHL_PX1406_GM18504	CCS3	-0.263359662152245	0.0769023142957597	81	FALSE	No significant cell cycle shift detected
RatioHL_PX1406_GM18504	CCS4	0.117175458309559	0.518717652949082	81	FALSE	No significant cell cycle shift detected
RatioHL_PX1406_GM18504	CCS5	0.219479558944097	0.156577018495661	81	FALSE	No significant cell cycle shift detected
RatioHL_PX1406_GM18504	CCS6	0.314218124542748	0.0263529273029309	81	FALSE	No significant cell cycle shift detected
RatioHL_PX1406_GM18504	CCS7	0.177248064863173	0.282892021314629	81	FALSE	No significant cell cycle shift detected
RatioHL_PX1406_GM18504	CCS8	-0.299132221844322	0.0373662331824014	81	FALSE	No significant cell cycle shift detected
RatioHL_PX1406_GM18505	CCS1	0.143563964799331	0.415830801595613	79	FALSE	No significant cell cycle shift detected
RatioHL_PX1406_GM18505	CCS2	0.108801889049701	0.56408648243166	79	FALSE	No significant cell cycle shift detected
RatioHL_PX1406_GM18505	CCS3	0.116226562091463	0.530984824803613	79	FALSE	No significant cell cycle shift detected
RatioHL_PX1406_GM18505	CCS4	0.00276295209914778	0.988737431754147	79	FALSE	No significant cell cycle shift detected
RatioHL_PX1406_GM18505	CCS5	-0.0888891593835959	0.656048339256401	79	FALSE	No significant cell cycle shift detected
RatioHL_PX1406_GM18505	CCS6	-0.0788354217893401	0.696091801880427	79	FALSE	No significant cell cycle shift detected
RatioHL_PX1406_GM18505	CCS7	-0.152059738214332	0.384490397498915	79	FALSE	No significant cell cycle shift detected
RatioHL_PX1406_GM18505	CCS8	-0.0944394067721923	0.627662459539975	79	FALSE	No significant cell cycle shift detected
RatioHL_PX1406_GM18507	CCS1	0.320236608637591	0.0274794366231941	77	FALSE	No significant cell cycle shift detected
RatioHL_PX1406_GM18507	CCS2	0.188103844906162	0.261417748660091	77	FALSE	No significant cell cycle shift detected
RatioHL_PX1406_GM18507	CCS3	0.225277686513055	0.156577018495661	77	FALSE	No significant cell cycle shift detected
RatioHL_PX1406_GM18507	CCS4	-0.142806441024497	0.425129908682489	77	FALSE	No significant cell cycle shift detected
RatioHL_PX1406_GM18507	CCS5	-0.292895169266185	0.049672851858611	77	FALSE	No significant cell cycle shift detected
RatioHL_PX1406_GM18507	CCS6	-0.281143608305591	0.0622257342566416	77	FALSE	No significant cell cycle shift detected
RatioHL_PX1406_GM18507	CCS7	-0.22919487349992	0.14830107437178	77	FALSE	No significant cell cycle shift detected
RatioHL_PX1406_GM18507	CCS8	0.10079526783651	0.609200829292856	77	FALSE	No significant cell cycle shift detected
RatioHL_PX1406_GM18511	CCS1	0.427343010985282	0.00181763392370525	75	FALSE	No significant cell cycle shift detected
RatioHL_PX1406_GM18511	CCS2	0.134851599232424	0.464609343423586	75	FALSE	No significant cell cycle shift detected
RatioHL_PX1406_GM18511	CCS3	0.0844956223038605	0.68222656822205	75	FALSE	No significant cell cycle shift detected
RatioHL_PX1406_GM18511	CCS4	-0.169560238697309	0.331773589885681	75	FALSE	No significant cell cycle shift detected
RatioHL_PX1406_GM18511	CCS5	-0.319034986032152	0.030932132741061	75	FALSE	No significant cell cycle shift detected
RatioHL_PX1406_GM18511	CCS6	-0.18213500807721	0.289886628175538	75	FALSE	No significant cell cycle shift detected
RatioHL_PX1406_GM18511	CCS7	-0.112973776487754	0.558013458228568	75	FALSE	No significant cell cycle shift detected
RatioHL_PX1406_GM18511	CCS8	0.258806961649232	0.0998360694141689	75	FALSE	No significant cell cycle shift detected
RatioHL_PX1406_GM18517	CCS1	-0.213603647329989	0.191760177906399	76	FALSE	No significant cell cycle shift detected
RatioHL_PX1406_GM18517	CCS2	-0.242093247396273	0.126063598950064	76	FALSE	No significant cell cycle shift detected
RatioHL_PX1406_GM18517	CCS3	-0.235586025884013	0.138832640671157	76	FALSE	No significant cell cycle shift detected
RatioHL_PX1406_GM18517	CCS4	0.332565499430185	0.0222263117279545	76	FALSE	No significant cell cycle shift detected
RatioHL_PX1406_GM18517	CCS5	0.304732089768498	0.040405274157561	76	FALSE	No significant cell cycle shift detected
RatioHL_PX1406_GM18517	CCS6	0.224540154073284	0.162412203523975	76	FALSE	No significant cell cycle shift detected
RatioHL_PX1406_GM18517	CCS7	0.028886048435729	0.896069332441817	76	FALSE	No significant cell cycle shift detected
RatioHL_PX1406_GM18517	CCS8	-0.205565314873667	0.212327511039808	76	FALSE	No significant cell cycle shift detected
RatioHL_PX1406_GM18520	CCS1	-0.378715424285045	0.00551424464004033	80	FALSE	No significant cell cycle shift detected
RatioHL_PX1406_GM18520	CCS2	-0.316455696202532	0.0261682937060424	80	FALSE	No significant cell cycle shift detected
RatioHL_PX1406_GM18520	CCS3	-0.23187998124707	0.134097494633994	80	FALSE	No significant cell cycle shift detected
RatioHL_PX1406_GM18520	CCS4	0.400023441162682	0.00283896284934844	80	FALSE	No significant cell cycle shift detected
RatioHL_PX1406_GM18520	CCS5	0.408274730426629	0.00219608094665571	80	FALSE	No significant cell cycle shift detected
RatioHL_PX1406_GM18520	CCS6	0.212283169245195	0.180705473879126	80	FALSE	No significant cell cycle shift detected
RatioHL_PX1406_GM18520	CCS7	0.0938584153774027	0.627662459539975	80	FALSE	No significant cell cycle shift detected
RatioHL_PX1406_GM18520	CCS8	-0.24774964838256	0.104270251075307	80	FALSE	No significant cell cycle shift detected
RatioHL_PX1406_GM18522	CCS1	0.387578777563603	0.005566747491619	76	FALSE	No significant cell cycle shift detected
RatioHL_PX1406_GM18522	CCS2	0.28309341207672	0.0621556614886132	76	FALSE	No significant cell cycle shift detected
RatioHL_PX1406_GM18522	CCS3	0.280058510711015	0.0654460536898886	76	FALSE	No significant cell cycle shift detected
RatioHL_PX1406_GM18522	CCS4	-0.120534798835254	0.521093054058275	76	FALSE	No significant cell cycle shift detected
RatioHL_PX1406_GM18522	CCS5	-0.307892110623522	0.0379863960785275	76	FALSE	No significant cell cycle shift detected
RatioHL_PX1406_GM18522	CCS6	-0.353429301835979	0.0137587667322647	76	FALSE	No significant cell cycle shift detected
RatioHL_PX1406_GM18522	CCS7	-0.330517163597589	0.022905287233675	76	FALSE	No significant cell cycle shift detected
RatioHL_PX1406_GM18522	CCS8	0.114054874297666	0.550219331756385	76	FALSE	No significant cell cycle shift detected
RatioHL_PX1406_GM18523	CCS1	0.38517871292217	0.00679497384302212	74	FALSE	No significant cell cycle shift detected
RatioHL_PX1406_GM18523	CCS2	0.243289472716575	0.129529105375568	74	FALSE	No significant cell cycle shift detected
RatioHL_PX1406_GM18523	CCS3	0.287229079823349	0.06194917822088	74	FALSE	No significant cell cycle shift detected
RatioHL_PX1406_GM18523	CCS4	-0.072566253732117	0.739840948187568	74	FALSE	No significant cell cycle shift detected
RatioHL_PX1406_GM18523	CCS5	-0.338484550061483	0.0217481965755987	74	FALSE	No significant cell cycle shift detected
RatioHL_PX1406_GM18523	CCS6	-0.336174277493685	0.0222263117279545	74	FALSE	No significant cell cycle shift detected
RatioHL_PX1406_GM18523	CCS7	-0.306777540012409	0.0416714126642321	74	FALSE	No significant cell cycle shift detected
RatioHL_PX1406_GM18523	CCS8	-0.00413183363086952	0.986334210451379	74	FALSE	No significant cell cycle shift detected
RatioHL_PX1406_GM18852	CCS1	0.218748611625324	0.186523076720199	74	FALSE	No significant cell cycle shift detected
RatioHL_PX1406_GM18852	CCS2	-0.00593854128100703	0.983292078672282	74	FALSE	No significant cell cycle shift detected
RatioHL_PX1406_GM18852	CCS3	0.0961865975564606	0.634547852699843	74	FALSE	No significant cell cycle shift detected
RatioHL_PX1406_GM18852	CCS4	0.0225249907441688	0.925668625188358	74	FALSE	No significant cell cycle shift detected
RatioHL_PX1406_GM18852	CCS5	-0.139696408737505	0.448863521124537	74	FALSE	No significant cell cycle shift detected
RatioHL_PX1406_GM18852	CCS6	-0.115201777119585	0.551277595054068	74	FALSE	No significant cell cycle shift detected
RatioHL_PX1406_GM18852	CCS7	-0.0817623102554609	0.694873180792077	74	FALSE	No significant cell cycle shift detected
RatioHL_PX1406_GM18852	CCS8	0.0609996297667531	0.780120070661031	74	FALSE	No significant cell cycle shift detected
RatioHL_PX1406_GM18855	CCS1	-0.570242875966351	1.18015221424272e-05	71	FALSE	This is one of 62 Yoruba HapMap lymphoblastoid cell lines (H) that was compared to a reference cell line (L)	PMID: 25657249
RatioHL_PX1406_GM18855	CCS2	-0.423662170220877	0.00279693112641318	71	FALSE	This is one of 62 Yoruba HapMap lymphoblastoid cell lines (H) that was compared to a reference cell line (L)	PMID: 25657249
RatioHL_PX1406_GM18855	CCS3	-0.330368296191156	0.0291534882681311	71	FALSE	This is one of 62 Yoruba HapMap lymphoblastoid cell lines (H) that was compared to a reference cell line (L)	PMID: 25657249
RatioHL_PX1406_GM18855	CCS4	0.402769976288268	0.00521983973604975	71	FALSE	This is one of 62 Yoruba HapMap lymphoblastoid cell lines (H) that was compared to a reference cell line (L)	PMID: 25657249
RatioHL_PX1406_GM18855	CCS5	0.451932024932255	0.00119320862553468	71	FALSE	This is one of 62 Yoruba HapMap lymphoblastoid cell lines (H) that was compared to a reference cell line (L)	PMID: 25657249
RatioHL_PX1406_GM18855	CCS6	0.416619857659323	0.00337711062273115	71	FALSE	This is one of 62 Yoruba HapMap lymphoblastoid cell lines (H) that was compared to a reference cell line (L)	PMID: 25657249
RatioHL_PX1406_GM18855	CCS7	0.295928034282988	0.0589059181778361	71	FALSE	This is one of 62 Yoruba HapMap lymphoblastoid cell lines (H) that was compared to a reference cell line (L)	PMID: 25657249
RatioHL_PX1406_GM18855	CCS8	-0.333922987293654	0.0270489689581419	71	FALSE	This is one of 62 Yoruba HapMap lymphoblastoid cell lines (H) that was compared to a reference cell line (L)	PMID: 25657249
RatioHL_PX1406_GM18858	CCS1	0.0567916967165132	0.800374983738657	71	FALSE	No significant cell cycle shift detected
RatioHL_PX1406_GM18858	CCS2	-0.0491792283641964	0.829472748471196	71	FALSE	No significant cell cycle shift detected
RatioHL_PX1406_GM18858	CCS3	-0.0299300793147257	0.896069332441817	71	FALSE	No significant cell cycle shift detected
RatioHL_PX1406_GM18858	CCS4	0.0517278961825932	0.817889125830419	71	FALSE	No significant cell cycle shift detected
RatioHL_PX1406_GM18858	CCS5	0.0321098610015125	0.892441996733432	71	FALSE	No significant cell cycle shift detected
RatioHL_PX1406_GM18858	CCS6	0.0445178490647601	0.843081164601263	71	FALSE	No significant cell cycle shift detected
RatioHL_PX1406_GM18858	CCS7	-0.0113851674256015	0.966093111219152	71	FALSE	No significant cell cycle shift detected
RatioHL_PX1406_GM18858	CCS8	0.100756216583858	0.625266916984279	71	FALSE	No significant cell cycle shift detected
RatioHL_PX1406_GM18861	CCS1	0.0540876242095754	0.796866742278466	81	FALSE	No significant cell cycle shift detected
RatioHL_PX1406_GM18861	CCS2	-0.03403342366757	0.87661246051276	81	FALSE	No significant cell cycle shift detected
RatioHL_PX1406_GM18861	CCS3	0.0599819331526649	0.775452262200597	81	FALSE	No significant cell cycle shift detected
RatioHL_PX1406_GM18861	CCS4	-0.014453477868112	0.953644825113976	81	FALSE	No significant cell cycle shift detected
RatioHL_PX1406_GM18861	CCS5	-0.0309168925022584	0.88826363135241	81	FALSE	No significant cell cycle shift detected
RatioHL_PX1406_GM18861	CCS6	0.0186314363143631	0.937855828173879	81	FALSE	No significant cell cycle shift detected
RatioHL_PX1406_GM18861	CCS7	-0.141260162601626	0.416397288015271	81	FALSE	No significant cell cycle shift detected
RatioHL_PX1406_GM18861	CCS8	-0.060252935862692	0.773885610735222	81	FALSE	No significant cell cycle shift detected
RatioHL_PX1406_GM18862	CCS1	0.387343135769927	0.00723673781827114	72	FALSE	No significant cell cycle shift detected
RatioHL_PX1406_GM18862	CCS2	0.212507335746591	0.209657007180601	72	FALSE	No significant cell cycle shift detected
RatioHL_PX1406_GM18862	CCS3	0.251449059827566	0.12133360635815	72	FALSE	No significant cell cycle shift detected
RatioHL_PX1406_GM18862	CCS4	-0.0656799929276556	0.769393556808153	72	FALSE	No significant cell cycle shift detected
RatioHL_PX1406_GM18862	CCS5	-0.287753937191249	0.0654460536898886	72	FALSE	No significant cell cycle shift detected
RatioHL_PX1406_GM18862	CCS6	-0.287303743849272	0.0656572777407199	72	FALSE	No significant cell cycle shift detected
RatioHL_PX1406_GM18862	CCS7	-0.230547226092938	0.162622156247199	72	FALSE	No significant cell cycle shift detected
RatioHL_PX1406_GM18862	CCS8	0.126777660767335	0.508829396384853	72	FALSE	No significant cell cycle shift detected
RatioHL_PX1406_GM18870	CCS1	0.2192424902176	0.155227611933312	82	FALSE	No significant cell cycle shift detected
RatioHL_PX1406_GM18870	CCS2	0.116630387468815	0.518109530064573	82	FALSE	No significant cell cycle shift detected
RatioHL_PX1406_GM18870	CCS3	0.144928167183159	0.400063599022744	82	FALSE	No significant cell cycle shift detected
RatioHL_PX1406_GM18870	CCS4	-0.0347845015257868	0.872055215139269	82	FALSE	No significant cell cycle shift detected
RatioHL_PX1406_GM18870	CCS5	-0.182716586863238	0.259262422145398	82	FALSE	No significant cell cycle shift detected
RatioHL_PX1406_GM18870	CCS6	-0.111797997394519	0.541085152052061	82	FALSE	No significant cell cycle shift detected
RatioHL_PX1406_GM18870	CCS7	-0.181519373106093	0.263603858661633	82	FALSE	No significant cell cycle shift detected
RatioHL_PX1406_GM18870	CCS8	-0.0732694819372957	0.713524327485091	82	FALSE	No significant cell cycle shift detected
RatioHL_PX1406_GM18871	CCS1	-0.033723054439167	0.887809862930624	69	FALSE	No significant cell cycle shift detected
RatioHL_PX1406_GM18871	CCS2	-0.0947387650712459	0.657597587154979	69	FALSE	No significant cell cycle shift detected
RatioHL_PX1406_GM18871	CCS3	-0.0193642674461089	0.941335952379754	69	FALSE	No significant cell cycle shift detected
RatioHL_PX1406_GM18871	CCS4	0.183193277310924	0.313153420084102	69	FALSE	No significant cell cycle shift detected
RatioHL_PX1406_GM18871	CCS5	0.0309828279137742	0.895479975915551	69	FALSE	No significant cell cycle shift detected
RatioHL_PX1406_GM18871	CCS6	-0.0447570332480819	0.845471057841245	69	FALSE	No significant cell cycle shift detected
RatioHL_PX1406_GM18871	CCS7	-0.0400438436244063	0.863608090889512	69	FALSE	No significant cell cycle shift detected
RatioHL_PX1406_GM18871	CCS8	-0.0471684325904275	0.839711276108163	69	FALSE	No significant cell cycle shift detected
RatioHL_PX1406_GM18909	CCS1	0.160042446459579	0.381987683903754	72	FALSE	No significant cell cycle shift detected
RatioHL_PX1406_GM18909	CCS2	0.0655990738954274	0.769574917155025	72	FALSE	No significant cell cycle shift detected
RatioHL_PX1406_GM18909	CCS3	0.0380731879863657	0.869090543747045	72	FALSE	No significant cell cycle shift detected
RatioHL_PX1406_GM18909	CCS4	-0.0950221879220529	0.64700210841964	72	FALSE	No significant cell cycle shift detected
RatioHL_PX1406_GM18909	CCS5	-0.0118335584281947	0.964467050035325	72	FALSE	No significant cell cycle shift detected
RatioHL_PX1406_GM18909	CCS6	-0.0163997684738568	0.951681974969873	72	FALSE	No significant cell cycle shift detected
RatioHL_PX1406_GM18909	CCS7	-0.128657791497846	0.499277379792509	72	FALSE	No significant cell cycle shift detected
RatioHL_PX1406_GM18909	CCS8	-0.0571419383883208	0.797673379988448	72	FALSE	No significant cell cycle shift detected
RatioHL_PX1406_GM18912	CCS1	0.389221488366713	0.0121211096229172	64	FALSE	No significant cell cycle shift detected
RatioHL_PX1406_GM18912	CCS2	0.169118236254627	0.385433906254486	64	FALSE	No significant cell cycle shift detected
RatioHL_PX1406_GM18912	CCS3	0.197873144165255	0.288547318954006	64	FALSE	No significant cell cycle shift detected
RatioHL_PX1406_GM18912	CCS4	-0.030334596322916	0.899913652686916	64	FALSE	No significant cell cycle shift detected
RatioHL_PX1406_GM18912	CCS5	-0.318066827708885	0.0519677498470164	64	FALSE	No significant cell cycle shift detected
RatioHL_PX1406_GM18912	CCS6	-0.256344509454861	0.139585156902961	64	FALSE	No significant cell cycle shift detected
RatioHL_PX1406_GM18912	CCS7	-0.276308107940584	0.105034700064793	64	FALSE	No significant cell cycle shift detected
RatioHL_PX1406_GM18912	CCS8	0.0658203505119876	0.780120070661031	64	FALSE	No significant cell cycle shift detected
RatioHL_PX1406_GM18913	CCS1	0.438586395582742	0.00217225649240607	69	FALSE	No significant cell cycle shift detected
RatioHL_PX1406_GM18913	CCS2	0.215274162177068	0.213636367840389	69	FALSE	No significant cell cycle shift detected
RatioHL_PX1406_GM18913	CCS3	0.279469121943719	0.0844735940404664	69	FALSE	No significant cell cycle shift detected
RatioHL_PX1406_GM18913	CCS4	-0.123932443670165	0.532348613120993	69	FALSE	No significant cell cycle shift detected
RatioHL_PX1406_GM18913	CCS5	-0.320974798833255	0.0394680798201926	69	FALSE	No significant cell cycle shift detected
RatioHL_PX1406_GM18913	CCS6	-0.371468500823871	0.0133534685569635	69	FALSE	No significant cell cycle shift detected
RatioHL_PX1406_GM18913	CCS7	-0.242713214416541	0.147171372192856	69	FALSE	No significant cell cycle shift detected
RatioHL_PX1406_GM18913	CCS8	0.143150741244017	0.455672646506594	69	FALSE	No significant cell cycle shift detected
RatioHL_PX1406_GM18916	CCS1	0.320639891406948	0.0329060217257205	73	FALSE	No significant cell cycle shift detected
RatioHL_PX1406_GM18916	CCS2	0.0825163713801186	0.694788908922301	73	FALSE	No significant cell cycle shift detected
RatioHL_PX1406_GM18916	CCS3	0.134349425752375	0.473945409565699	73	FALSE	No significant cell cycle shift detected
RatioHL_PX1406_GM18916	CCS4	-0.0224147107151453	0.926388814997101	73	FALSE	No significant cell cycle shift detected
RatioHL_PX1406_GM18916	CCS5	-0.20997014972047	0.212103659428089	73	FALSE	No significant cell cycle shift detected
RatioHL_PX1406_GM18916	CCS6	-0.187725130552377	0.279888341082525	73	FALSE	No significant cell cycle shift detected
RatioHL_PX1406_GM18916	CCS7	-0.156440179877694	0.391430533277035	73	FALSE	No significant cell cycle shift detected
RatioHL_PX1406_GM18916	CCS8	-0.102385708889483	0.613710590986964	73	FALSE	No significant cell cycle shift detected
RatioHL_PX1406_GM19092	CCS1	0.041717667974811	0.855217327722571	71	FALSE	No significant cell cycle shift detected
RatioHL_PX1406_GM19092	CCS2	-0.138969466308374	0.463808722532146	71	FALSE	No significant cell cycle shift detected
RatioHL_PX1406_GM19092	CCS3	0.0519794094541455	0.817291923304214	71	FALSE	No significant cell cycle shift detected
RatioHL_PX1406_GM19092	CCS4	0.130753366104331	0.495839013167516	71	FALSE	No significant cell cycle shift detected
RatioHL_PX1406_GM19092	CCS5	0.0268616174017875	0.907926335460899	71	FALSE	No significant cell cycle shift detected
RatioHL_PX1406_GM19092	CCS6	0.00231392209828132	0.990618318874409	71	FALSE	No significant cell cycle shift detected
RatioHL_PX1406_GM19092	CCS7	0.0159291738649801	0.953481320204107	71	FALSE	No significant cell cycle shift detected
RatioHL_PX1406_GM19092	CCS8	-0.142691862727348	0.448863521124537	71	FALSE	No significant cell cycle shift detected
RatioHL_PX1406_GM19093	CCS1	0.374338724264718	0.0109962914567621	71	FALSE	No significant cell cycle shift detected
RatioHL_PX1406_GM19093	CCS2	0.166754697102469	0.362731186267395	71	FALSE	No significant cell cycle shift detected
RatioHL_PX1406_GM19093	CCS3	0.266555999983706	0.0990665989325191	71	FALSE	No significant cell cycle shift detected
RatioHL_PX1406_GM19093	CCS4	-0.185936936769158	0.29380202173492	71	FALSE	No significant cell cycle shift detected
RatioHL_PX1406_GM19093	CCS5	-0.344156878635312	0.0221424581016659	71	FALSE	No significant cell cycle shift detected
RatioHL_PX1406_GM19093	CCS6	-0.279265910532089	0.0793877972508671	71	FALSE	No significant cell cycle shift detected
RatioHL_PX1406_GM19093	CCS7	-0.125606780894379	0.518109530064573	71	FALSE	No significant cell cycle shift detected
RatioHL_PX1406_GM19093	CCS8	0.144487202104774	0.44132416509966	71	FALSE	No significant cell cycle shift detected
RatioHL_PX1406_GM19099	CCS1	0.0118208522111966	0.964347118439203	75	FALSE	No significant cell cycle shift detected
RatioHL_PX1406_GM19099	CCS2	-0.0655338942683309	0.76467022589428	75	FALSE	No significant cell cycle shift detected
RatioHL_PX1406_GM19099	CCS3	0.132504498612872	0.473945409565699	75	FALSE	No significant cell cycle shift detected
RatioHL_PX1406_GM19099	CCS4	0.00883363324085814	0.972167353991438	75	FALSE	No significant cell cycle shift detected
RatioHL_PX1406_GM19099	CCS5	-0.0226032902088947	0.925091905159691	75	FALSE	No significant cell cycle shift detected
RatioHL_PX1406_GM19099	CCS6	0.00749649713032567	0.976505926211696	75	FALSE	No significant cell cycle shift detected
RatioHL_PX1406_GM19099	CCS7	0.0187056806952149	0.940829792879431	75	FALSE	No significant cell cycle shift detected
RatioHL_PX1406_GM19099	CCS8	-0.222547813290218	0.172165140228904	75	FALSE	No significant cell cycle shift detected
RatioHL_PX1406_GM19101	CCS1	0.364556337159077	0.0124108847818246	73	FALSE	No significant cell cycle shift detected
RatioHL_PX1406_GM19101	CCS2	0.13501172405282	0.471393552346479	73	FALSE	No significant cell cycle shift detected
RatioHL_PX1406_GM19101	CCS3	0.21380970011107	0.202496953474941	73	FALSE	No significant cell cycle shift detected
RatioHL_PX1406_GM19101	CCS4	-0.102184376156979	0.613873281161537	73	FALSE	No significant cell cycle shift detected
RatioHL_PX1406_GM19101	CCS5	-0.264408243860299	0.0969221986431277	73	FALSE	No significant cell cycle shift detected
RatioHL_PX1406_GM19101	CCS6	-0.183419721090954	0.29380202173492	73	FALSE	No significant cell cycle shift detected
RatioHL_PX1406_GM19101	CCS7	-0.17172652104159	0.332462339621656	73	FALSE	No significant cell cycle shift detected
RatioHL_PX1406_GM19101	CCS8	0.0784585955818832	0.711664061340192	73	FALSE	No significant cell cycle shift detected
RatioHL_PX1406_GM19102	CCS1	0.440399738488107	0.00169876184266477	71	FALSE	No significant cell cycle shift detected
RatioHL_PX1406_GM19102	CCS2	0.175975452329438	0.326740651282334	71	FALSE	No significant cell cycle shift detected
RatioHL_PX1406_GM19102	CCS3	0.205754623681232	0.23106354561357	71	FALSE	No significant cell cycle shift detected
RatioHL_PX1406_GM19102	CCS4	-0.0849611831303727	0.689047044440265	71	FALSE	No significant cell cycle shift detected
RatioHL_PX1406_GM19102	CCS5	-0.3238652560022	0.0336508931682746	71	FALSE	No significant cell cycle shift detected
RatioHL_PX1406_GM19102	CCS6	-0.290799644568789	0.0642023784463866	71	FALSE	No significant cell cycle shift detected
RatioHL_PX1406_GM19102	CCS7	-0.161220007065035	0.381987683903754	71	FALSE	No significant cell cycle shift detected
RatioHL_PX1406_GM19102	CCS8	0.170375090149539	0.347527522844891	71	FALSE	No significant cell cycle shift detected
RatioHL_PX1406_GM19108	CCS1	0.345092049244703	0.020685944109078	72	FALSE	No significant cell cycle shift detected
RatioHL_PX1406_GM19108	CCS2	0.0534287322201065	0.809235602887114	72	FALSE	No significant cell cycle shift detected
RatioHL_PX1406_GM19108	CCS3	0.150221078884278	0.415830801595613	72	FALSE	No significant cell cycle shift detected
RatioHL_PX1406_GM19108	CCS4	0.018538467724882	0.942481328702228	72	FALSE	No significant cell cycle shift detected
RatioHL_PX1406_GM19108	CCS5	-0.220773374093976	0.189060677649843	72	FALSE	No significant cell cycle shift detected
RatioHL_PX1406_GM19108	CCS6	-0.230677707241008	0.162412203523975	72	FALSE	No significant cell cycle shift detected
RatioHL_PX1406_GM19108	CCS7	-0.131055551106256	0.489266225973975	72	FALSE	No significant cell cycle shift detected
RatioHL_PX1406_GM19108	CCS8	0.0539110861071373	0.807265543076167	72	FALSE	No significant cell cycle shift detected
RatioHL_PX1406_GM19114	CCS1	0.07869188259006	0.705550803298898	75	FALSE	No significant cell cycle shift detected
RatioHL_PX1406_GM19114	CCS2	-0.125178699709423	0.503636171415973	75	FALSE	No significant cell cycle shift detected
RatioHL_PX1406_GM19114	CCS3	-0.0143955504665836	0.955606931729553	75	FALSE	No significant cell cycle shift detected
RatioHL_PX1406_GM19114	CCS4	0.128336616906638	0.489266225973975	75	FALSE	No significant cell cycle shift detected
RatioHL_PX1406_GM19114	CCS5	-0.00460885212566512	0.986334210451379	75	FALSE	No significant cell cycle shift detected
RatioHL_PX1406_GM19114	CCS6	-0.0280798583211819	0.899913652686916	75	FALSE	No significant cell cycle shift detected
RatioHL_PX1406_GM19114	CCS7	0.0037838106957621	0.986608637195198	75	FALSE	No significant cell cycle shift detected
RatioHL_PX1406_GM19114	CCS8	0.00167853256428544	0.992264066947735	75	FALSE	No significant cell cycle shift detected
RatioHL_PX1406_GM19116	CCS1	0.137003139639454	0.460661018498161	74	FALSE	No significant cell cycle shift detected
RatioHL_PX1406_GM19116	CCS2	0.0386381138600513	0.863608090889512	74	FALSE	No significant cell cycle shift detected
RatioHL_PX1406_GM19116	CCS3	0.244579705020601	0.127061864703981	74	FALSE	No significant cell cycle shift detected
RatioHL_PX1406_GM19116	CCS4	-0.0117735916131624	0.964347118439203	74	FALSE	No significant cell cycle shift detected
RatioHL_PX1406_GM19116	CCS5	-0.188066465277421	0.274300922899799	74	FALSE	No significant cell cycle shift detected
RatioHL_PX1406_GM19116	CCS6	-0.037631064514523	0.868833526004363	74	FALSE	No significant cell cycle shift detected
RatioHL_PX1406_GM19116	CCS7	-0.148199158833857	0.415830801595613	74	FALSE	No significant cell cycle shift detected
RatioHL_PX1406_GM19116	CCS8	-0.159987559996219	0.37432607564677	74	FALSE	No significant cell cycle shift detected
RatioHL_PX1406_GM19119	CCS1	0.446815600275857	0.00106874403122419	74	FALSE	No significant cell cycle shift detected
RatioHL_PX1406_GM19119	CCS2	0.303134417886266	0.0450418507508442	74	FALSE	No significant cell cycle shift detected
RatioHL_PX1406_GM19119	CCS3	0.258350672725874	0.10342661185182	74	FALSE	No significant cell cycle shift detected
RatioHL_PX1406_GM19119	CCS4	-0.276033143533251	0.0759970309028763	74	FALSE	No significant cell cycle shift detected
RatioHL_PX1406_GM19119	CCS5	-0.351916711721693	0.0158812782314192	74	FALSE	No significant cell cycle shift detected
RatioHL_PX1406_GM19119	CCS6	-0.311723892817823	0.0381373331075171	74	FALSE	No significant cell cycle shift detected
RatioHL_PX1406_GM19119	CCS7	-0.193218757641414	0.257163447175231	74	FALSE	No significant cell cycle shift detected
RatioHL_PX1406_GM19119	CCS8	0.0089893297990602	0.972167353991438	74	FALSE	No significant cell cycle shift detected
RatioHL_PX1406_GM19127	CCS1	0.320342144189337	0.0346376269027014	72	FALSE	No significant cell cycle shift detected
RatioHL_PX1406_GM19127	CCS2	0.195157244838896	0.259262422145398	72	FALSE	No significant cell cycle shift detected
RatioHL_PX1406_GM19127	CCS3	0.190783973245868	0.274213848141131	72	FALSE	No significant cell cycle shift detected
RatioHL_PX1406_GM19127	CCS4	-0.174352048363239	0.328036121782237	72	FALSE	No significant cell cycle shift detected
RatioHL_PX1406_GM19127	CCS5	-0.254453662614959	0.115221128733107	72	FALSE	No significant cell cycle shift detected
RatioHL_PX1406_GM19127	CCS6	-0.262589234034343	0.102713922617109	72	FALSE	No significant cell cycle shift detected
RatioHL_PX1406_GM19127	CCS7	-0.333944305100007	0.0257993182557101	72	FALSE	No significant cell cycle shift detected
RatioHL_PX1406_GM19127	CCS8	0.000546658949128561	0.996787559764433	72	FALSE	No significant cell cycle shift detected
RatioHL_PX1406_GM19128	CCS1	0.435049786628734	0.00144319667559071	75	FALSE	No significant cell cycle shift detected
RatioHL_PX1406_GM19128	CCS2	0.260739687055477	0.0969221986431277	75	FALSE	No significant cell cycle shift detected
RatioHL_PX1406_GM19128	CCS3	0.270355618776671	0.0813203880654728	75	FALSE	No significant cell cycle shift detected
RatioHL_PX1406_GM19128	CCS4	-0.151749644381223	0.400063599022744	75	FALSE	No significant cell cycle shift detected
RatioHL_PX1406_GM19128	CCS5	-0.42321479374111	0.00210467568918475	75	FALSE	No significant cell cycle shift detected
RatioHL_PX1406_GM19128	CCS6	-0.340142247510669	0.0199161556991099	75	FALSE	No significant cell cycle shift detected
RatioHL_PX1406_GM19128	CCS7	-0.305889046941678	0.0411192112706621	75	FALSE	No significant cell cycle shift detected
RatioHL_PX1406_GM19128	CCS8	0.0647795163584637	0.766703058837665	75	FALSE	No significant cell cycle shift detected
RatioHL_PX1406_GM19130	CCS1	-0.324372710761712	0.0367645431680173	69	FALSE	No significant cell cycle shift detected
RatioHL_PX1406_GM19130	CCS2	-0.393609733389944	0.00753248485513274	69	FALSE	No significant cell cycle shift detected
RatioHL_PX1406_GM19130	CCS3	-0.345235159268688	0.0236467294835248	69	FALSE	No significant cell cycle shift detected
RatioHL_PX1406_GM19130	CCS4	0.286520702612451	0.074995075470723	69	FALSE	No significant cell cycle shift detected
RatioHL_PX1406_GM19130	CCS5	0.41962385482071	0.00368042207039959	69	FALSE	No significant cell cycle shift detected
RatioHL_PX1406_GM19130	CCS6	0.39554617782229	0.00722887113071392	69	FALSE	No significant cell cycle shift detected
RatioHL_PX1406_GM19130	CCS7	0.267302405038599	0.103804298785704	69	FALSE	No significant cell cycle shift detected
RatioHL_PX1406_GM19130	CCS8	-0.409320508973131	0.00505089800203656	69	FALSE	No significant cell cycle shift detected
RatioHL_PX1406_GM19131	CCS1	0.212107427171726	0.217964707158448	70	FALSE	No significant cell cycle shift detected
RatioHL_PX1406_GM19131	CCS2	0.0525063424022395	0.816662009571606	70	FALSE	No significant cell cycle shift detected
RatioHL_PX1406_GM19131	CCS3	-0.0988015046802554	0.635028646714163	70	FALSE	No significant cell cycle shift detected
RatioHL_PX1406_GM19131	CCS4	-0.156924153617356	0.400613567949237	70	FALSE	No significant cell cycle shift detected
RatioHL_PX1406_GM19131	CCS5	-0.0772110926428134	0.72666394637528	70	FALSE	No significant cell cycle shift detected
RatioHL_PX1406_GM19131	CCS6	0.0479223165077421	0.835506386878489	70	FALSE	No significant cell cycle shift detected
RatioHL_PX1406_GM19131	CCS7	-0.0340652611320094	0.886263836830865	70	FALSE	No significant cell cycle shift detected
RatioHL_PX1406_GM19131	CCS8	0.117977429796168	0.554392511206297	70	FALSE	No significant cell cycle shift detected
RatioHL_PX1406_GM19137	CCS1	0.197856284318532	0.237451514727692	75	FALSE	No significant cell cycle shift detected
RatioHL_PX1406_GM19137	CCS2	0.0373692184128826	0.868833526004363	75	FALSE	No significant cell cycle shift detected
RatioHL_PX1406_GM19137	CCS3	0.0936435343783807	0.644169292221094	75	FALSE	No significant cell cycle shift detected
RatioHL_PX1406_GM19137	CCS4	-0.00362738892093074	0.986608637195198	75	FALSE	No significant cell cycle shift detected
RatioHL_PX1406_GM19137	CCS5	-0.10095521243861	0.613710590986964	75	FALSE	No significant cell cycle shift detected
RatioHL_PX1406_GM19137	CCS6	-0.0818936392854834	0.692308073246445	75	FALSE	No significant cell cycle shift detected
RatioHL_PX1406_GM19137	CCS7	-0.160586641287793	0.367785354848586	75	FALSE	No significant cell cycle shift detected
RatioHL_PX1406_GM19137	CCS8	-0.0234855651312026	0.919683066958288	75	FALSE	No significant cell cycle shift detected
RatioHL_PX1406_GM19144	CCS1	-0.0889853954752097	0.674864548154002	71	FALSE	No significant cell cycle shift detected
RatioHL_PX1406_GM19144	CCS2	-0.241570113550282	0.14288304474702	71	FALSE	No significant cell cycle shift detected
RatioHL_PX1406_GM19144	CCS3	-0.21236103894734	0.213177640724189	71	FALSE	No significant cell cycle shift detected
RatioHL_PX1406_GM19144	CCS4	0.213635372856538	0.210431737743335	71	FALSE	No significant cell cycle shift detected
RatioHL_PX1406_GM19144	CCS5	0.281107999838306	0.0769218166240982	71	FALSE	No significant cell cycle shift detected
RatioHL_PX1406_GM19144	CCS6	0.235164908901416	0.156064103635804	71	FALSE	No significant cell cycle shift detected
RatioHL_PX1406_GM19144	CCS7	0.0676570700475733	0.763718308844491	71	FALSE	No significant cell cycle shift detected
RatioHL_PX1406_GM19144	CCS8	-0.264206307989991	0.102886378704014	71	FALSE	No significant cell cycle shift detected
RatioHL_PX1406_GM19152	CCS1	0.39610292432306	0.00819976213202128	67	FALSE	No significant cell cycle shift detected
RatioHL_PX1406_GM19152	CCS2	0.274740843482132	0.0989692675948695	67	FALSE	No significant cell cycle shift detected
RatioHL_PX1406_GM19152	CCS3	0.323130032242285	0.0411760587482611	67	FALSE	No significant cell cycle shift detected
RatioHL_PX1406_GM19152	CCS4	-0.27366331103139	0.0999756746936177	67	FALSE	No significant cell cycle shift detected
RatioHL_PX1406_GM19152	CCS5	-0.333765676617197	0.0332181764572738	67	FALSE	No significant cell cycle shift detected
RatioHL_PX1406_GM19152	CCS6	-0.372077941532452	0.0149516492236313	67	FALSE	No significant cell cycle shift detected
RatioHL_PX1406_GM19152	CCS7	-0.32696125873381	0.0383958743933469	67	FALSE	No significant cell cycle shift detected
RatioHL_PX1406_GM19152	CCS8	0.0435502698841379	0.852529318069693	67	FALSE	No significant cell cycle shift detected
RatioHL_PX1406_GM19153	CCS1	-0.0110527888032349	0.966093111219152	75	FALSE	No significant cell cycle shift detected
RatioHL_PX1406_GM19153	CCS2	-0.247101665767045	0.119525989502449	75	FALSE	No significant cell cycle shift detected
RatioHL_PX1406_GM19153	CCS3	-0.0965163089188533	0.629994908448426	75	FALSE	No significant cell cycle shift detected
RatioHL_PX1406_GM19153	CCS4	0.206731247976079	0.21273579808356	75	FALSE	No significant cell cycle shift detected
RatioHL_PX1406_GM19153	CCS5	0.119105534941424	0.531271081449726	75	FALSE	No significant cell cycle shift detected
RatioHL_PX1406_GM19153	CCS6	0.145165649597185	0.424384563138306	75	FALSE	No significant cell cycle shift detected
RatioHL_PX1406_GM19153	CCS7	0.102177840377911	0.609200829292856	75	FALSE	No significant cell cycle shift detected
RatioHL_PX1406_GM19153	CCS8	-0.0955490120866526	0.634547852699843	75	FALSE	No significant cell cycle shift detected
RatioHL_PX1406_GM19192	CCS1	0.402837921788854	0.00557684006296627	70	FALSE	No significant cell cycle shift detected
RatioHL_PX1406_GM19192	CCS2	0.107498097266796	0.601556527148936	70	FALSE	No significant cell cycle shift detected
RatioHL_PX1406_GM19192	CCS3	0.138116858695327	0.471393552346479	70	FALSE	No significant cell cycle shift detected
RatioHL_PX1406_GM19192	CCS4	-0.0494799184685058	0.829472748471196	70	FALSE	No significant cell cycle shift detected
RatioHL_PX1406_GM19192	CCS5	-0.267030592526993	0.101414345358215	70	FALSE	No significant cell cycle shift detected
RatioHL_PX1406_GM19192	CCS6	-0.152393949738573	0.415830801595613	70	FALSE	No significant cell cycle shift detected
RatioHL_PX1406_GM19192	CCS7	-0.141056259792466	0.4604445373998	70	FALSE	No significant cell cycle shift detected
RatioHL_PX1406_GM19192	CCS8	0.133917714270843	0.486776574842784	70	FALSE	No significant cell cycle shift detected
RatioHL_PX1406_GM19193	CCS1	0.414007482080838	0.00317728994819903	73	FALSE	No significant cell cycle shift detected
RatioHL_PX1406_GM19193	CCS2	0.321231054118169	0.0324464184618526	73	FALSE	No significant cell cycle shift detected
RatioHL_PX1406_GM19193	CCS3	0.382907169680981	0.00757128074790051	73	FALSE	No significant cell cycle shift detected
RatioHL_PX1406_GM19193	CCS4	-0.152956149526084	0.402701003935989	73	FALSE	No significant cell cycle shift detected
RatioHL_PX1406_GM19193	CCS5	-0.426287168921258	0.00219608094665571	73	FALSE	No significant cell cycle shift detected
RatioHL_PX1406_GM19193	CCS6	-0.423788036674841	0.00232883396906063	73	FALSE	No significant cell cycle shift detected
RatioHL_PX1406_GM19193	CCS7	-0.434000540052175	0.00174020173802998	73	FALSE	No significant cell cycle shift detected
RatioHL_PX1406_GM19193	CCS8	0.0736009873312098	0.737270883908143	73	FALSE	No significant cell cycle shift detected
RatioHL_PX1406_GM19207	CCS1	0.427086065182023	0.00217225649240607	73	FALSE	No significant cell cycle shift detected
RatioHL_PX1406_GM19207	CCS2	0.248044675530495	0.124467954955463	73	FALSE	No significant cell cycle shift detected
RatioHL_PX1406_GM19207	CCS3	0.325455471090668	0.029458800713463	73	FALSE	No significant cell cycle shift detected
RatioHL_PX1406_GM19207	CCS4	-0.304290143966603	0.045906176608806	73	FALSE	No significant cell cycle shift detected
RatioHL_PX1406_GM19207	CCS5	-0.353902164397355	0.015947376035277	73	FALSE	No significant cell cycle shift detected
RatioHL_PX1406_GM19207	CCS6	-0.332150625589096	0.0255351869489763	73	FALSE	No significant cell cycle shift detected
RatioHL_PX1406_GM19207	CCS7	-0.231939280838422	0.156064103635804	73	FALSE	No significant cell cycle shift detected
RatioHL_PX1406_GM19207	CCS8	0.190349104507169	0.271093925194545	73	FALSE	No significant cell cycle shift detected
RatioHL_PX1406_GM19209	CCS1	0.141344631047006	0.449999982196811	72	FALSE	No significant cell cycle shift detected
RatioHL_PX1406_GM19209	CCS2	0.0532032060214473	0.809379430988797	72	FALSE	No significant cell cycle shift detected
RatioHL_PX1406_GM19209	CCS3	0.137807397645762	0.464307807751794	72	FALSE	No significant cell cycle shift detected
RatioHL_PX1406_GM19209	CCS4	-0.0400189724349902	0.859519747334549	72	FALSE	No significant cell cycle shift detected
RatioHL_PX1406_GM19209	CCS5	-0.100216253590717	0.624910991211394	72	FALSE	No significant cell cycle shift detected
RatioHL_PX1406_GM19209	CCS6	-0.0724328930573044	0.742327082920403	72	FALSE	No significant cell cycle shift detected
RatioHL_PX1406_GM19209	CCS7	-0.149673207873573	0.417355738032529	72	FALSE	No significant cell cycle shift detected
RatioHL_PX1406_GM19209	CCS8	-0.0674486096282779	0.763330982658404	72	FALSE	No significant cell cycle shift detected
RatioHL_PX1406_GM19222	CCS1	0.347403829158509	0.0144045528433909	78	FALSE	No significant cell cycle shift detected
RatioHL_PX1406_GM19222	CCS2	0.242747666879977	0.118854888783498	78	FALSE	No significant cell cycle shift detected
RatioHL_PX1406_GM19222	CCS3	0.230253673606513	0.14298488402163	78	FALSE	No significant cell cycle shift detected
RatioHL_PX1406_GM19222	CCS4	-0.190116087928401	0.250623883076612	78	FALSE	No significant cell cycle shift detected
RatioHL_PX1406_GM19222	CCS5	-0.299982295984936	0.0411192112706621	78	FALSE	No significant cell cycle shift detected
RatioHL_PX1406_GM19222	CCS6	-0.28688130708685	0.0536470756441031	78	FALSE	No significant cell cycle shift detected
RatioHL_PX1406_GM19222	CCS7	-0.258150180854754	0.0928133004612179	78	FALSE	No significant cell cycle shift detected
RatioHL_PX1406_GM19222	CCS8	0.13993778295967	0.432846360700147	78	FALSE	No significant cell cycle shift detected
RatioHL_PX1406_GM19257	CCS1	0.27835190862659	0.0702962501477474	75	FALSE	No significant cell cycle shift detected
RatioHL_PX1406_GM19257	CCS2	0.0602849237918789	0.780227021836712	75	FALSE	No significant cell cycle shift detected
RatioHL_PX1406_GM19257	CCS3	0.177896002109778	0.306531154933237	75	FALSE	No significant cell cycle shift detected
RatioHL_PX1406_GM19257	CCS4	-0.0458324739163365	0.837572817292175	75	FALSE	No significant cell cycle shift detected
RatioHL_PX1406_GM19257	CCS5	-0.210385564625269	0.203845484978774	75	FALSE	No significant cell cycle shift detected
RatioHL_PX1406_GM19257	CCS6	-0.119858604971773	0.528401074492185	75	FALSE	No significant cell cycle shift detected
RatioHL_PX1406_GM19257	CCS7	-0.147312569794407	0.415830801595613	75	FALSE	No significant cell cycle shift detected
RatioHL_PX1406_GM19257	CCS8	0.110214155153251	0.571554104305104	75	FALSE	No significant cell cycle shift detected
RatioHL_PX151_Rep1	CCS1	-0.233611538773195	0.318169548324376	42	FALSE	No significant cell cycle shift detected
RatioHL_PX151_Rep1	CCS2	-0.436512438214083	0.0245246478499529	42	FALSE	No significant cell cycle shift detected
RatioHL_PX151_Rep1	CCS3	-0.342030629608622	0.104172945848448	42	FALSE	No significant cell cycle shift detected
RatioHL_PX151_Rep1	CCS4	0.0965075763714448	0.742327082920403	42	FALSE	No significant cell cycle shift detected
RatioHL_PX151_Rep1	CCS5	0.384004537719796	0.058446789431963	42	FALSE	No significant cell cycle shift detected
RatioHL_PX151_Rep1	CCS6	0.405072522486022	0.0414471691578316	42	FALSE	No significant cell cycle shift detected
RatioHL_PX151_Rep1	CCS7	0.336358479863868	0.11164496535938	42	FALSE	No significant cell cycle shift detected
RatioHL_PX151_Rep1	CCS8	-0.135402317478324	0.616365777421723	42	FALSE	No significant cell cycle shift detected
RatioHL_PX151_Rep2	CCS1	-0.0982886216466235	0.712008490960477	47	FALSE	No significant cell cycle shift detected
RatioHL_PX151_Rep2	CCS2	-0.305966697502313	0.129013494370128	47	FALSE	No significant cell cycle shift detected
RatioHL_PX151_Rep2	CCS3	-0.266188714153562	0.205028445305052	47	FALSE	No significant cell cycle shift detected
RatioHL_PX151_Rep2	CCS4	-0.0127197039777983	0.970561115288777	47	FALSE	No significant cell cycle shift detected
RatioHL_PX151_Rep2	CCS5	0.254509713228492	0.228885437218542	47	FALSE	No significant cell cycle shift detected
RatioHL_PX151_Rep2	CCS6	0.347710453283996	0.0738769506603912	47	FALSE	No significant cell cycle shift detected
RatioHL_PX151_Rep2	CCS7	0.26850138760407	0.200147134106042	47	FALSE	No significant cell cycle shift detected
RatioHL_PX151_Rep2	CCS8	0.118640148011101	0.64700210841964	47	FALSE	No significant cell cycle shift detected
RatioHL_PX151_Rep3	CCS1	-0.225201072723137	0.375158684288336	38	FALSE	No significant cell cycle shift detected
RatioHL_PX151_Rep3	CCS2	-0.465721946311794	0.0218362897564533	38	FALSE	No significant cell cycle shift detected
RatioHL_PX151_Rep3	CCS3	-0.471849866658002	0.0196583807415427	38	FALSE	No significant cell cycle shift detected
RatioHL_PX151_Rep3	CCS4	0.140723313664701	0.621691010798766	38	FALSE	No significant cell cycle shift detected
RatioHL_PX151_Rep3	CCS5	0.519997812235349	0.00753248485513274	38	FALSE	No significant cell cycle shift detected
RatioHL_PX151_Rep3	CCS6	0.518465832148797	0.00778784397129439	38	FALSE	No significant cell cycle shift detected
RatioHL_PX151_Rep3	CCS7	0.350166876926161	0.115539176430582	38	FALSE	No significant cell cycle shift detected
RatioHL_PX151_Rep3	CCS8	-0.15232259146288	0.586807243849892	38	FALSE	No significant cell cycle shift detected
RatioHL_PX309_HCC1143_1	CCS1	-0.112264763140818	0.587256708600657	68	FALSE	No significant cell cycle shift detected
RatioHL_PX309_HCC1143_1	CCS2	-0.184410428675039	0.313153420084102	68	FALSE	No significant cell cycle shift detected
RatioHL_PX309_HCC1143_1	CCS3	-0.190479825934267	0.292734066544903	68	FALSE	No significant cell cycle shift detected
RatioHL_PX309_HCC1143_1	CCS4	0.253158758636485	0.130781486634749	68	FALSE	No significant cell cycle shift detected
RatioHL_PX309_HCC1143_1	CCS5	0.108142153681719	0.606015311125218	68	FALSE	No significant cell cycle shift detected
RatioHL_PX309_HCC1143_1	CCS6	0.137076764515021	0.482393264055162	68	FALSE	No significant cell cycle shift detected
RatioHL_PX309_HCC1143_1	CCS7	0.138374623048441	0.477080742768344	68	FALSE	No significant cell cycle shift detected
RatioHL_PX309_HCC1143_1	CCS8	-0.0843608046722907	0.699072607943773	68	FALSE	No significant cell cycle shift detected
RatioHL_PX309_HCC1143_2	CCS1	-0.216951572620396	0.246100484161448	61	FALSE	No significant cell cycle shift detected
RatioHL_PX309_HCC1143_2	CCS2	-0.264017239806783	0.137191173417218	61	FALSE	No significant cell cycle shift detected
RatioHL_PX309_HCC1143_2	CCS3	-0.21647562767132	0.247328734666941	61	FALSE	No significant cell cycle shift detected
RatioHL_PX309_HCC1143_2	CCS4	0.387710043794377	0.0153300947231393	61	FALSE	No significant cell cycle shift detected
RatioHL_PX309_HCC1143_2	CCS5	0.263012467136512	0.13889224465099	61	FALSE	No significant cell cycle shift detected
RatioHL_PX309_HCC1143_2	CCS6	0.156347915771408	0.440873177666686	61	FALSE	No significant cell cycle shift detected
RatioHL_PX309_HCC1143_2	CCS7	0.127421039422022	0.551061610207141	61	FALSE	No significant cell cycle shift detected
RatioHL_PX309_HCC1143_2	CCS8	-0.237152791570059	0.195634910740989	61	FALSE	No significant cell cycle shift detected
RatioHL_PX309_HCC1143_3	CCS1	-0.051614392838925	0.80452472929108	83	FALSE	No significant cell cycle shift detected
RatioHL_PX309_HCC1143_3	CCS2	-0.105327784979962	0.568217774456074	83	FALSE	No significant cell cycle shift detected
RatioHL_PX309_HCC1143_3	CCS3	-0.165359165020354	0.317061055607973	83	FALSE	No significant cell cycle shift detected
RatioHL_PX309_HCC1143_3	CCS4	0.235738611620157	0.117848175897124	83	FALSE	No significant cell cycle shift detected
RatioHL_PX309_HCC1143_3	CCS5	0.0993246469759224	0.597658329467794	83	FALSE	No significant cell cycle shift detected
RatioHL_PX309_HCC1143_3	CCS6	0.0912225096697715	0.631867327442065	83	FALSE	No significant cell cycle shift detected
RatioHL_PX309_HCC1143_3	CCS7	0.0484239138997153	0.814803788491014	83	FALSE	No significant cell cycle shift detected
RatioHL_PX309_HCC1143_3	CCS8	-0.113996652097683	0.5275420107407	83	FALSE	No significant cell cycle shift detected
RatioHL_PX309_HCC1599_1	CCS1	-0.21480205481559	0.269156025520922	58	FALSE	No significant cell cycle shift detected
RatioHL_PX309_HCC1599_1	CCS2	-0.152296287182011	0.471393552346479	58	FALSE	No significant cell cycle shift detected
RatioHL_PX309_HCC1599_1	CCS3	-0.0611830569996001	0.807265543076167	58	FALSE	No significant cell cycle shift detected
RatioHL_PX309_HCC1599_1	CCS4	0.314712848749577	0.0720706225225503	58	FALSE	No significant cell cycle shift detected
RatioHL_PX309_HCC1599_1	CCS5	0.168414900489095	0.415830801595613	58	FALSE	No significant cell cycle shift detected
RatioHL_PX309_HCC1599_1	CCS6	0.165646436371466	0.424384563138306	58	FALSE	No significant cell cycle shift detected
RatioHL_PX309_HCC1599_1	CCS7	-0.0653049924636255	0.794867731117491	58	FALSE	No significant cell cycle shift detected
RatioHL_PX309_HCC1599_1	CCS8	-0.439662862591898	0.00561727427691221	58	FALSE	No significant cell cycle shift detected
RatioHL_PX309_HCC1599_2	CCS1	-0.226671220011953	0.270076659899906	52	FALSE	No significant cell cycle shift detected
RatioHL_PX309_HCC1599_2	CCS2	-0.103218645948946	0.678974840143543	52	FALSE	No significant cell cycle shift detected
RatioHL_PX309_HCC1599_2	CCS3	-0.100572014001537	0.685625044785151	52	FALSE	No significant cell cycle shift detected
RatioHL_PX309_HCC1599_2	CCS4	0.253820541278921	0.202496953474941	52	FALSE	No significant cell cycle shift detected
RatioHL_PX309_HCC1599_2	CCS5	0.132331597370443	0.574332032767676	52	FALSE	No significant cell cycle shift detected
RatioHL_PX309_HCC1599_2	CCS6	0.0642875437548024	0.807265543076167	52	FALSE	No significant cell cycle shift detected
RatioHL_PX309_HCC1599_2	CCS7	-0.00802527106633655	0.979543140504903	52	FALSE	No significant cell cycle shift detected
RatioHL_PX309_HCC1599_2	CCS8	-0.344489029283702	0.0593528133623549	52	FALSE	No significant cell cycle shift detected
RatioHL_PX309_HCC1599_3	CCS1	-0.185245260895056	0.238993108269308	85	FALSE	No significant cell cycle shift detected
RatioHL_PX309_HCC1599_3	CCS2	-0.21983584131327	0.144064166111131	85	FALSE	No significant cell cycle shift detected
RatioHL_PX309_HCC1599_3	CCS3	-0.187551299589603	0.231807368897609	85	FALSE	No significant cell cycle shift detected
RatioHL_PX309_HCC1599_3	CCS4	0.295915575532539	0.0340543884263675	85	FALSE	No significant cell cycle shift detected
RatioHL_PX309_HCC1599_3	CCS5	0.155247215165136	0.347731775529159	85	FALSE	No significant cell cycle shift detected
RatioHL_PX309_HCC1599_3	CCS6	0.214793824506547	0.156064103635804	85	FALSE	No significant cell cycle shift detected
RatioHL_PX309_HCC1599_3	CCS7	0.0902286495993746	0.631368467344143	85	FALSE	No significant cell cycle shift detected
RatioHL_PX309_HCC1599_3	CCS8	-0.208012507328513	0.174732607945269	85	FALSE	No significant cell cycle shift detected
RatioHL_PX309_HCC1937_1	CCS1	-0.0795701259227095	0.772906897411855	48	FALSE	No significant cell cycle shift detected
RatioHL_PX309_HCC1937_1	CCS2	-0.141120277898393	0.562983959159477	48	FALSE	No significant cell cycle shift detected
RatioHL_PX309_HCC1937_1	CCS3	-0.128419452887538	0.610041642658959	48	FALSE	No significant cell cycle shift detected
RatioHL_PX309_HCC1937_1	CCS4	0.284628745115067	0.15905654200471	48	FALSE	No significant cell cycle shift detected
RatioHL_PX309_HCC1937_1	CCS5	0.250976986539297	0.231176949697419	48	FALSE	No significant cell cycle shift detected
RatioHL_PX309_HCC1937_1	CCS6	0.0894485453755971	0.742327082920403	48	FALSE	No significant cell cycle shift detected
RatioHL_PX309_HCC1937_1	CCS7	0.0180199739470256	0.955629455313739	48	FALSE	No significant cell cycle shift detected
RatioHL_PX309_HCC1937_1	CCS8	-0.416196265740339	0.0219587990204508	48	FALSE	No significant cell cycle shift detected
RatioHL_PX309_HCC1937_2	CCS1	-0.273473502304147	0.113115498059285	63	FALSE	No significant cell cycle shift detected
RatioHL_PX309_HCC1937_2	CCS2	-0.327284946236559	0.0458867963117939	63	FALSE	No significant cell cycle shift detected
RatioHL_PX309_HCC1937_2	CCS3	-0.198684715821813	0.290663306348641	63	FALSE	No significant cell cycle shift detected
RatioHL_PX309_HCC1937_2	CCS4	0.469518049155146	0.00151364927358189	63	FALSE	No significant cell cycle shift detected
RatioHL_PX309_HCC1937_2	CCS5	0.344422043010753	0.0329813584932381	63	FALSE	No significant cell cycle shift detected
RatioHL_PX309_HCC1937_2	CCS6	0.239583333333333	0.180705473879126	63	FALSE	No significant cell cycle shift detected
RatioHL_PX309_HCC1937_2	CCS7	0.0337461597542243	0.893565609270038	63	FALSE	No significant cell cycle shift detected
RatioHL_PX309_HCC1937_2	CCS8	-0.314036098310292	0.0589001184982647	63	FALSE	No significant cell cycle shift detected
RatioHL_PX309_HCC1937_3	CCS1	-0.0791713495163369	0.699072607943773	77	FALSE	No significant cell cycle shift detected
RatioHL_PX309_HCC1937_3	CCS2	-0.251789340857618	0.105116100522798	77	FALSE	No significant cell cycle shift detected
RatioHL_PX309_HCC1937_3	CCS3	-0.125388594228182	0.495839013167516	77	FALSE	No significant cell cycle shift detected
RatioHL_PX309_HCC1937_3	CCS4	0.307339419399215	0.0367645431680173	77	FALSE	No significant cell cycle shift detected
RatioHL_PX309_HCC1937_3	CCS5	0.120682742804166	0.517257016440631	77	FALSE	No significant cell cycle shift detected
RatioHL_PX309_HCC1937_3	CCS6	0.197027952498817	0.232091631578691	77	FALSE	No significant cell cycle shift detected
RatioHL_PX309_HCC1937_3	CCS7	0.0890562664740466	0.659654330064927	77	FALSE	No significant cell cycle shift detected
RatioHL_PX309_HCC1937_3	CCS8	-0.175365262144687	0.306531154933237	77	FALSE	No significant cell cycle shift detected
RatioHL_PX309_HCC202_1	CCS1	0.382866208355368	0.0171344493125288	61	FALSE	No significant cell cycle shift detected
RatioHL_PX309_HCC202_1	CCS2	0.2216287678477	0.232111698103534	61	FALSE	No significant cell cycle shift detected
RatioHL_PX309_HCC202_1	CCS3	0.240084611316764	0.189060677649843	61	FALSE	No significant cell cycle shift detected
RatioHL_PX309_HCC202_1	CCS4	-0.0657852987837123	0.785014388253226	61	FALSE	No significant cell cycle shift detected
RatioHL_PX309_HCC202_1	CCS5	-0.38900052882073	0.0150060609726812	61	FALSE	No significant cell cycle shift detected
RatioHL_PX309_HCC202_1	CCS6	-0.272184029613961	0.122980630833907	61	FALSE	No significant cell cycle shift detected
RatioHL_PX309_HCC202_1	CCS7	-0.195081967213115	0.313153420084102	61	FALSE	No significant cell cycle shift detected
RatioHL_PX309_HCC202_1	CCS8	0.0966684294024326	0.672907640634755	61	FALSE	No significant cell cycle shift detected
RatioHL_PX309_HCC202_2	CCS1	0.103716409376787	0.670367626895816	54	FALSE	No significant cell cycle shift detected
RatioHL_PX309_HCC202_2	CCS2	0.18231370306842	0.391607376393005	54	FALSE	No significant cell cycle shift detected
RatioHL_PX309_HCC202_2	CCS3	0.276157804459691	0.144064166111131	54	FALSE	No significant cell cycle shift detected
RatioHL_PX309_HCC202_2	CCS4	0.0566800076234039	0.829472748471196	54	FALSE	No significant cell cycle shift detected
RatioHL_PX309_HCC202_2	CCS5	-0.264722698684963	0.166832675521153	54	FALSE	No significant cell cycle shift detected
RatioHL_PX309_HCC202_2	CCS6	-0.239260529826568	0.224287822458592	54	FALSE	No significant cell cycle shift detected
RatioHL_PX309_HCC202_2	CCS7	-0.201524680769964	0.329639390907032	54	FALSE	No significant cell cycle shift detected
RatioHL_PX309_HCC202_2	CCS8	-0.21517057366114	0.290135543731369	54	FALSE	No significant cell cycle shift detected
RatioHL_PX309_HCC202_3	CCS1	0.057721601067424	0.817889125830419	57	FALSE	No significant cell cycle shift detected
RatioHL_PX309_HCC202_3	CCS2	0.208491330525962	0.292734066544903	57	FALSE	No significant cell cycle shift detected
RatioHL_PX309_HCC202_3	CCS3	0.330740560860787	0.0581936121499403	57	FALSE	No significant cell cycle shift detected
RatioHL_PX309_HCC202_3	CCS4	0.0734726949016565	0.770470171734122	57	FALSE	No significant cell cycle shift detected
RatioHL_PX309_HCC202_3	CCS5	-0.134467671436689	0.541896234125941	57	FALSE	No significant cell cycle shift detected
RatioHL_PX309_HCC202_3	CCS6	-0.263847026552442	0.154281676507444	57	FALSE	No significant cell cycle shift detected
RatioHL_PX309_HCC202_3	CCS7	-0.204342894289786	0.306531154933237	57	FALSE	No significant cell cycle shift detected
RatioHL_PX309_HCC202_3	CCS8	-0.111780910770099	0.627662459539975	57	FALSE	No significant cell cycle shift detected
RatioHL_PX309_HCC2218_1	CCS1	-0.0787465309898242	0.777952593499294	47	FALSE	No significant cell cycle shift detected
RatioHL_PX309_HCC2218_1	CCS2	-0.322964847363552	0.104412160876375	47	FALSE	No significant cell cycle shift detected
RatioHL_PX309_HCC2218_1	CCS3	-0.2104532839963	0.347527522844891	47	FALSE	No significant cell cycle shift detected
RatioHL_PX309_HCC2218_1	CCS4	0.385753931544866	0.0403349717940987	47	FALSE	No significant cell cycle shift detected
RatioHL_PX309_HCC2218_1	CCS5	0.182354301572618	0.431028693186614	47	FALSE	No significant cell cycle shift detected
RatioHL_PX309_HCC2218_1	CCS6	0.116558741905643	0.656048339256401	47	FALSE	No significant cell cycle shift detected
RatioHL_PX309_HCC2218_1	CCS7	0.17240980573543	0.463398615226403	47	FALSE	No significant cell cycle shift detected
RatioHL_PX309_HCC2218_1	CCS8	0.0589731729879741	0.835506386878489	47	FALSE	No significant cell cycle shift detected
RatioHL_PX309_HCC2218_2	CCS1	0.224242424242424	0.320320797963663	45	FALSE	No significant cell cycle shift detected
RatioHL_PX309_HCC2218_2	CCS2	0.0819499341238472	0.773813460305825	45	FALSE	No significant cell cycle shift detected
RatioHL_PX309_HCC2218_2	CCS3	0.215942028985507	0.345841088466325	45	FALSE	No significant cell cycle shift detected
RatioHL_PX309_HCC2218_2	CCS4	0.156126482213439	0.528401074492185	45	FALSE	No significant cell cycle shift detected
RatioHL_PX309_HCC2218_2	CCS5	-0.153227931488801	0.537937458108457	45	FALSE	No significant cell cycle shift detected
RatioHL_PX309_HCC2218_2	CCS6	-0.310803689064559	0.132166776594527	45	FALSE	No significant cell cycle shift detected
RatioHL_PX309_HCC2218_2	CCS7	-0.222002635046113	0.32783810623122	45	FALSE	No significant cell cycle shift detected
RatioHL_PX309_HCC2218_2	CCS8	0.180237154150198	0.449999982196811	45	FALSE	No significant cell cycle shift detected
RatioHL_PX309_HMEC1_1	CCS1	0.22579185520362	0.278644886017165	51	FALSE	No significant cell cycle shift detected
RatioHL_PX309_HMEC1_1	CCS2	-0.102533936651584	0.683545327661606	51	FALSE	No significant cell cycle shift detected
RatioHL_PX309_HMEC1_1	CCS3	-0.0180090497737557	0.95542732243204	51	FALSE	No significant cell cycle shift detected
RatioHL_PX309_HMEC1_1	CCS4	0.304343891402715	0.112713351250997	51	FALSE	No significant cell cycle shift detected
RatioHL_PX309_HMEC1_1	CCS5	-0.0966515837104072	0.703942722872948	51	FALSE	No significant cell cycle shift detected
RatioHL_PX309_HMEC1_1	CCS6	-0.137918552036199	0.558013458228568	51	FALSE	No significant cell cycle shift detected
RatioHL_PX309_HMEC1_1	CCS7	0.018552036199095	0.953597633866515	51	FALSE	No significant cell cycle shift detected
RatioHL_PX309_HMEC1_1	CCS8	-0.00877828054298642	0.977431745078421	51	FALSE	No significant cell cycle shift detected
RatioHL_PX309_HMEC1_2	CCS1	0.280672268907563	0.263291252746239	35	FALSE	No significant cell cycle shift detected
RatioHL_PX309_HMEC1_2	CCS2	0.0515406162464986	0.881543957597869	35	FALSE	No significant cell cycle shift detected
RatioHL_PX309_HMEC1_2	CCS3	0.227170868347339	0.394545189598066	35	FALSE	No significant cell cycle shift detected
RatioHL_PX309_HMEC1_2	CCS4	0.300560224089636	0.220646657536386	35	FALSE	No significant cell cycle shift detected
RatioHL_PX309_HMEC1_2	CCS5	-0.210644257703081	0.436769623348836	35	FALSE	No significant cell cycle shift detected
RatioHL_PX309_HMEC1_2	CCS6	-0.419607843137255	0.0585433870105322	35	FALSE	No significant cell cycle shift detected
RatioHL_PX309_HMEC1_2	CCS7	-0.199439775910364	0.466873148846621	35	FALSE	No significant cell cycle shift detected
RatioHL_PX309_HMEC1_2	CCS8	0.187675070028011	0.498342230570728	35	FALSE	No significant cell cycle shift detected
RatioHL_PX309_HMEC2_1	CCS1	0.0806952676965252	0.75602402060485	54	FALSE	No significant cell cycle shift detected
RatioHL_PX309_HMEC2_1	CCS2	0.0656006403900425	0.800374983738657	54	FALSE	No significant cell cycle shift detected
RatioHL_PX309_HMEC2_1	CCS3	0.111189464275278	0.644169292221094	54	FALSE	No significant cell cycle shift detected
RatioHL_PX309_HMEC2_1	CCS4	0.275858125800545	0.144647819269587	54	FALSE	No significant cell cycle shift detected
RatioHL_PX309_HMEC2_1	CCS5	-0.11530618081341	0.627195392435683	54	FALSE	No significant cell cycle shift detected
RatioHL_PX309_HMEC2_1	CCS6	-0.307724561225341	0.0965218994159183	54	FALSE	No significant cell cycle shift detected
RatioHL_PX309_HMEC2_1	CCS7	-0.225009053005474	0.262220274743149	54	FALSE	No significant cell cycle shift detected
RatioHL_PX309_HMEC2_1	CCS8	0.0444071737678091	0.868833526004363	54	FALSE	No significant cell cycle shift detected
RatioHL_PX309_HMTS1_1	CCS1	-0.262362637362637	0.128320703037623	64	FALSE	No significant cell cycle shift detected
RatioHL_PX309_HMTS1_1	CCS2	-0.156776556776557	0.425898668183763	64	FALSE	No significant cell cycle shift detected
RatioHL_PX309_HMTS1_1	CCS3	-0.0857600732600733	0.703964766003877	64	FALSE	No significant cell cycle shift detected
RatioHL_PX309_HMTS1_1	CCS4	0.325824175824176	0.0450418507508442	64	FALSE	No significant cell cycle shift detected
RatioHL_PX309_HMTS1_1	CCS5	0.221978021978022	0.217964707158448	64	FALSE	No significant cell cycle shift detected
RatioHL_PX309_HMTS1_1	CCS6	0.00966117216117216	0.972167353991438	64	FALSE	No significant cell cycle shift detected
RatioHL_PX309_HMTS1_1	CCS7	-0.0969322344322344	0.662730066153975	64	FALSE	No significant cell cycle shift detected
RatioHL_PX309_HMTS1_1	CCS8	-0.30224358974359	0.0686604715968629	64	FALSE	No significant cell cycle shift detected
RatioHL_PX309_HMTS1_2	CCS1	-0.0639386189258312	0.780120070661031	68	FALSE	No significant cell cycle shift detected
RatioHL_PX309_HMTS1_2	CCS2	-0.11493682482727	0.574332032767676	68	FALSE	No significant cell cycle shift detected
RatioHL_PX309_HMTS1_2	CCS3	-0.0466847348933084	0.839711276108163	68	FALSE	No significant cell cycle shift detected
RatioHL_PX309_HMTS1_2	CCS4	0.154330648547544	0.416739225913352	68	FALSE	No significant cell cycle shift detected
RatioHL_PX309_HMTS1_2	CCS5	0.0845134939115166	0.699072607943773	68	FALSE	No significant cell cycle shift detected
RatioHL_PX309_HMTS1_2	CCS6	0.0479825934267282	0.837974580484277	68	FALSE	No significant cell cycle shift detected
RatioHL_PX309_HMTS1_2	CCS7	-0.109898079932817	0.597748161011894	68	FALSE	No significant cell cycle shift detected
RatioHL_PX309_HMTS1_2	CCS8	-0.188991105851815	0.298145918730925	68	FALSE	No significant cell cycle shift detected
RatioHL_PX309_MCF10a_2	CCS1	-0.321620583717358	0.0511579796882799	63	FALSE	No significant cell cycle shift detected
RatioHL_PX309_MCF10a_2	CCS2	-0.235887096774194	0.189615167805801	63	FALSE	No significant cell cycle shift detected
RatioHL_PX309_MCF10a_2	CCS3	-0.263968894009217	0.129168835848729	63	FALSE	No significant cell cycle shift detected
RatioHL_PX309_MCF10a_2	CCS4	0.44105222734255	0.00334074775390645	63	FALSE	No significant cell cycle shift detected
RatioHL_PX309_MCF10a_2	CCS5	0.335493471582181	0.0395059297394872	63	FALSE	No significant cell cycle shift detected
RatioHL_PX309_MCF10a_2	CCS6	0.147225422427035	0.465536952799723	63	FALSE	No significant cell cycle shift detected
RatioHL_PX309_MCF10a_2	CCS7	0.0422427035330261	0.862668709971911	63	FALSE	No significant cell cycle shift detected
RatioHL_PX309_MCF10a_2	CCS8	-0.308611751152074	0.0642023784463866	63	FALSE	No significant cell cycle shift detected
RatioHL_PX309_MCF10a_3	CCS1	-0.195816900008637	0.224287822458592	80	FALSE	No significant cell cycle shift detected
RatioHL_PX309_MCF10a_3	CCS2	-0.170219000348682	0.312388815124347	80	FALSE	No significant cell cycle shift detected
RatioHL_PX309_MCF10a_3	CCS3	-0.261311892362037	0.0821781787442959	80	FALSE	No significant cell cycle shift detected
RatioHL_PX309_MCF10a_3	CCS4	0.307585018670417	0.0320926181900108	80	FALSE	No significant cell cycle shift detected
RatioHL_PX309_MCF10a_3	CCS5	0.221766419169415	0.155634294291962	80	FALSE	No significant cell cycle shift detected
RatioHL_PX309_MCF10a_3	CCS6	0.122656602537283	0.496822024893836	80	FALSE	No significant cell cycle shift detected
RatioHL_PX309_MCF10a_3	CCS7	0.0671710453073261	0.748214440357134	80	FALSE	No significant cell cycle shift detected
RatioHL_PX309_MCF10a_3	CCS8	-0.0538095042760311	0.798825344771684	80	FALSE	No significant cell cycle shift detected
RatioHL_PX309_MDAMB453_1	CCS1	-0.0498677948175569	0.839711276108163	61	FALSE	No significant cell cycle shift detected
RatioHL_PX309_MDAMB453_1	CCS2	0.00401903754627181	0.986608637195198	61	FALSE	No significant cell cycle shift detected
RatioHL_PX309_MDAMB453_1	CCS3	0.0702802749867795	0.772779503072228	61	FALSE	No significant cell cycle shift detected
RatioHL_PX309_MDAMB453_1	CCS4	0.236171337916446	0.197892979255338	61	FALSE	No significant cell cycle shift detected
RatioHL_PX309_MDAMB453_1	CCS5	-0.00391327340031729	0.986608637195198	61	FALSE	No significant cell cycle shift detected
RatioHL_PX309_MDAMB453_1	CCS6	-0.0649391856160761	0.788447604026953	61	FALSE	No significant cell cycle shift detected
RatioHL_PX309_MDAMB453_1	CCS7	-0.0202538339502909	0.942481328702228	61	FALSE	No significant cell cycle shift detected
RatioHL_PX309_MDAMB453_1	CCS8	-0.22607086197779	0.221046150096765	61	FALSE	No significant cell cycle shift detected
RatioHL_PX309_MDAMB453_2	CCS1	0.039832285115304	0.885236328067356	54	FALSE	No significant cell cycle shift detected
RatioHL_PX309_MDAMB453_2	CCS2	0.105546026300743	0.662767037668738	54	FALSE	No significant cell cycle shift detected
RatioHL_PX309_MDAMB453_2	CCS3	0.176519916142558	0.410996902747546	54	FALSE	No significant cell cycle shift detected
RatioHL_PX309_MDAMB453_2	CCS4	0.140994854202401	0.531572586274283	54	FALSE	No significant cell cycle shift detected
RatioHL_PX309_MDAMB453_2	CCS5	-0.143739279588336	0.521093054058275	54	FALSE	No significant cell cycle shift detected
RatioHL_PX309_MDAMB453_2	CCS6	-0.226758147512864	0.257163447175231	54	FALSE	No significant cell cycle shift detected
RatioHL_PX309_MDAMB453_2	CCS7	-0.137411854392987	0.544835904518665	54	FALSE	No significant cell cycle shift detected
RatioHL_PX309_MDAMB453_2	CCS8	-0.161730512673909	0.458047243322686	54	FALSE	No significant cell cycle shift detected
RatioHL_PX309_MFM223_1	CCS1	0.0318523581681476	0.902016955282485	56	FALSE	No significant cell cycle shift detected
RatioHL_PX309_MFM223_1	CCS2	0.0361585782638414	0.892791741622408	56	FALSE	No significant cell cycle shift detected
RatioHL_PX309_MFM223_1	CCS3	0.0319890635680109	0.90158167685463	56	FALSE	No significant cell cycle shift detected
RatioHL_PX309_MFM223_1	CCS4	0.202050580997949	0.317061055607973	56	FALSE	No significant cell cycle shift detected
RatioHL_PX309_MFM223_1	CCS5	-0.025768967874231	0.926388814997101	56	FALSE	No significant cell cycle shift detected
RatioHL_PX309_MFM223_1	CCS6	-0.104306220095694	0.6618464214841	56	FALSE	No significant cell cycle shift detected
RatioHL_PX309_MFM223_1	CCS7	-0.0678742310321258	0.788447604026953	56	FALSE	No significant cell cycle shift detected
RatioHL_PX309_MFM223_1	CCS8	-0.111004784688995	0.634804520378746	56	FALSE	No significant cell cycle shift detected
RatioHL_PX309_MFM223_2	CCS1	-0.194054469236369	0.312388815124347	62	FALSE	No significant cell cycle shift detected
RatioHL_PX309_MFM223_2	CCS2	-0.192493169328161	0.315244673663845	62	FALSE	No significant cell cycle shift detected
RatioHL_PX309_MFM223_2	CCS3	-0.117349315681479	0.589124158400975	62	FALSE	No significant cell cycle shift detected
RatioHL_PX309_MFM223_2	CCS4	0.457209050539258	0.00232883396906063	62	FALSE	No significant cell cycle shift detected
RatioHL_PX309_MFM223_2	CCS5	0.174412309100843	0.376244896440093	62	FALSE	No significant cell cycle shift detected
RatioHL_PX309_MFM223_2	CCS6	0.0791730147001226	0.741596281171146	62	FALSE	No significant cell cycle shift detected
RatioHL_PX309_MFM223_2	CCS7	0.0341975044410835	0.892859274313114	62	FALSE	No significant cell cycle shift detected
RatioHL_PX309_MFM223_2	CCS8	-0.2511678271689	0.156577018495661	62	FALSE	No significant cell cycle shift detected
RatioHL_PX309_MFM223_3	CCS1	0.212448860315605	0.270076659899906	59	FALSE	No significant cell cycle shift detected
RatioHL_PX309_MFM223_3	CCS2	0.0842197545295149	0.726820555631352	59	FALSE	No significant cell cycle shift detected
RatioHL_PX309_MFM223_3	CCS3	0.194739918176505	0.3214504707786	59	FALSE	No significant cell cycle shift detected
RatioHL_PX309_MFM223_3	CCS4	0.16312098188194	0.427537407453028	59	FALSE	No significant cell cycle shift detected
RatioHL_PX309_MFM223_3	CCS5	-0.257101110461718	0.157416214843738	59	FALSE	No significant cell cycle shift detected
RatioHL_PX309_MFM223_3	CCS6	-0.240385739333723	0.197725834487459	59	FALSE	No significant cell cycle shift detected
RatioHL_PX309_MFM223_3	CCS7	-0.145821157218001	0.487653295966044	59	FALSE	No significant cell cycle shift detected
RatioHL_PX309_MFM223_3	CCS8	0.0105201636469901	0.9710584906214	59	FALSE	No significant cell cycle shift detected
RatioHL_PX359_0h_1	CCS1	0.316159653116645	0.0619117120542915	61	FALSE	No significant cell cycle shift detected
RatioHL_PX359_0h_1	CCS2	0.247464932133368	0.171155936359237	61	FALSE	No significant cell cycle shift detected
RatioHL_PX359_0h_1	CCS3	0.307698409577519	0.0711481751290845	61	FALSE	No significant cell cycle shift detected
RatioHL_PX359_0h_1	CCS4	-0.133238144355171	0.528409417016364	61	FALSE	No significant cell cycle shift detected
RatioHL_PX359_0h_1	CCS5	-0.320337392114089	0.0577408971744729	61	FALSE	No significant cell cycle shift detected
RatioHL_PX359_0h_1	CCS6	-0.311294438081648	0.066192140220041	61	FALSE	No significant cell cycle shift detected
RatioHL_PX359_0h_1	CCS7	-0.277660995013623	0.113369095917202	61	FALSE	No significant cell cycle shift detected
RatioHL_PX359_0h_1	CCS8	0.167876360093467	0.402474701912031	61	FALSE	No significant cell cycle shift detected
RatioHL_PX359_0h_2	CCS1	0.300552890963956	0.0711306566446535	64	FALSE	No significant cell cycle shift detected
RatioHL_PX359_0h_2	CCS2	0.248629219673108	0.154798075551514	64	FALSE	No significant cell cycle shift detected
RatioHL_PX359_0h_2	CCS3	0.215661809329712	0.234096456514105	64	FALSE	No significant cell cycle shift detected
RatioHL_PX359_0h_2	CCS4	-0.202749573611882	0.273697558380138	64	FALSE	No significant cell cycle shift detected
RatioHL_PX359_0h_2	CCS5	-0.236815897633391	0.182620582395431	64	FALSE	No significant cell cycle shift detected
RatioHL_PX359_0h_2	CCS6	-0.277292551443893	0.104010307381135	64	FALSE	No significant cell cycle shift detected
RatioHL_PX359_0h_2	CCS7	-0.233152852039681	0.191417184323767	64	FALSE	No significant cell cycle shift detected
RatioHL_PX359_0h_2	CCS8	0.147071280587481	0.463239522816674	64	FALSE	No significant cell cycle shift detected
RatioHL_PX359_0h_3	CCS1	0.329417572340821	0.0270489689581419	73	FALSE	No significant cell cycle shift detected
RatioHL_PX359_0h_3	CCS2	0.267433878153998	0.0919862395825559	73	FALSE	No significant cell cycle shift detected
RatioHL_PX359_0h_3	CCS3	0.218377594551684	0.191197166367521	73	FALSE	No significant cell cycle shift detected
RatioHL_PX359_0h_3	CCS4	-0.211281402584054	0.209200788725392	73	FALSE	No significant cell cycle shift detected
RatioHL_PX359_0h_3	CCS5	-0.25783859249342	0.106293557884208	73	FALSE	No significant cell cycle shift detected
RatioHL_PX359_0h_3	CCS6	-0.260430245212033	0.102964435244731	73	FALSE	No significant cell cycle shift detected
RatioHL_PX359_0h_3	CCS7	-0.180150716952145	0.306531154933237	73	FALSE	No significant cell cycle shift detected
RatioHL_PX359_0h_3	CCS8	0.063063549486245	0.776292600656904	73	FALSE	No significant cell cycle shift detected
RatioHL_PX359_BSA_1	CCS1	-0.0459815546772068	0.877240600667072	45	FALSE	No significant cell cycle shift detected
RatioHL_PX359_BSA_1	CCS2	-0.108695652173913	0.685625044785151	45	FALSE	No significant cell cycle shift detected
RatioHL_PX359_BSA_1	CCS3	0.0447957839262187	0.881875735878671	45	FALSE	No significant cell cycle shift detected
RatioHL_PX359_BSA_1	CCS4	0.17931488801054	0.453210205645834	45	FALSE	No significant cell cycle shift detected
RatioHL_PX359_BSA_1	CCS5	0.0548089591567852	0.849184307101154	45	FALSE	No significant cell cycle shift detected
RatioHL_PX359_BSA_1	CCS6	0.038866930171278	0.895479975915551	45	FALSE	No significant cell cycle shift detected
RatioHL_PX359_BSA_1	CCS7	0.0437417654808959	0.885236328067356	45	FALSE	No significant cell cycle shift detected
RatioHL_PX359_BSA_1	CCS8	-0.167720685111989	0.487653295966044	45	FALSE	No significant cell cycle shift detected
RatioHL_PX359_BSA_2	CCS1	0.216522831505467	0.367472374457613	42	FALSE	No significant cell cycle shift detected
RatioHL_PX359_BSA_2	CCS2	0.216522831505467	0.367472374457613	42	FALSE	No significant cell cycle shift detected
RatioHL_PX359_BSA_2	CCS3	0.34228758992481	0.104010307381135	42	FALSE	No significant cell cycle shift detected
RatioHL_PX359_BSA_2	CCS4	0.114419999283578	0.68222656822205	42	FALSE	No significant cell cycle shift detected
RatioHL_PX359_BSA_2	CCS5	-0.272760423221333	0.22264798127335	42	FALSE	No significant cell cycle shift detected
RatioHL_PX359_BSA_2	CCS6	-0.343908269801348	0.102459352351026	42	FALSE	No significant cell cycle shift detected
RatioHL_PX359_BSA_2	CCS7	-0.358494388690189	0.0836494825006536	42	FALSE	No significant cell cycle shift detected
RatioHL_PX359_BSA_2	CCS8	0.0406790649011019	0.895479975915551	42	FALSE	No significant cell cycle shift detected
RatioHL_PX359_BSA_3	CCS1	0.10176467729942	0.666749957658937	57	FALSE	No significant cell cycle shift detected
RatioHL_PX359_BSA_3	CCS2	0.0965792160357556	0.683864761785821	57	FALSE	No significant cell cycle shift detected
RatioHL_PX359_BSA_3	CCS3	0.154461927391413	0.467586159248006	57	FALSE	No significant cell cycle shift detected
RatioHL_PX359_BSA_3	CCS4	-0.0146489280698529	0.960855317687472	57	FALSE	No significant cell cycle shift detected
RatioHL_PX359_BSA_3	CCS5	-0.180000324114962	0.383765377889023	57	FALSE	No significant cell cycle shift detected
RatioHL_PX359_BSA_3	CCS6	-0.107922412550022	0.644169292221094	57	FALSE	No significant cell cycle shift detected
RatioHL_PX359_BSA_3	CCS7	-0.0578178930898617	0.817889125830419	57	FALSE	No significant cell cycle shift detected
RatioHL_PX359_BSA_3	CCS8	0.0288441282791351	0.912413848046289	57	FALSE	No significant cell cycle shift detected
RatioHL_PX359_FN_1	CCS1	0.114822504911753	0.632752745572976	53	FALSE	No significant cell cycle shift detected
RatioHL_PX359_FN_1	CCS2	0.153607353832085	0.489266225973975	53	FALSE	No significant cell cycle shift detected
RatioHL_PX359_FN_1	CCS3	0.209567198220257	0.313153420084102	53	FALSE	No significant cell cycle shift detected
RatioHL_PX359_FN_1	CCS4	0.0908742717946246	0.718145550069889	53	FALSE	No significant cell cycle shift detected
RatioHL_PX359_FN_1	CCS5	-0.12272461550259	0.607226241686009	53	FALSE	No significant cell cycle shift detected
RatioHL_PX359_FN_1	CCS6	-0.201020017377107	0.336804379260872	53	FALSE	No significant cell cycle shift detected
RatioHL_PX359_FN_1	CCS7	-0.310198157581119	0.0969221986431277	53	FALSE	No significant cell cycle shift detected
RatioHL_PX359_FN_1	CCS8	-0.158042211816738	0.474691995868215	53	FALSE	No significant cell cycle shift detected
RatioHL_PX359_FN_2	CCS1	0.302150565163756	0.12534718877407	49	FALSE	No significant cell cycle shift detected
RatioHL_PX359_FN_2	CCS2	0.334294242308836	0.0811606009160142	49	FALSE	No significant cell cycle shift detected
RatioHL_PX359_FN_2	CCS3	0.302354652002772	0.125075835219886	49	FALSE	No significant cell cycle shift detected
RatioHL_PX359_FN_2	CCS4	-0.133574836136223	0.586144041479027	49	FALSE	No significant cell cycle shift detected
RatioHL_PX359_FN_2	CCS5	-0.282762315457199	0.156577018495661	49	FALSE	No significant cell cycle shift detected
RatioHL_PX359_FN_2	CCS6	-0.35888670641031	0.055403846351648	49	FALSE	No significant cell cycle shift detected
RatioHL_PX359_FN_2	CCS7	-0.420929105471291	0.0186270224054581	49	FALSE	No significant cell cycle shift detected
RatioHL_PX359_FN_2	CCS8	-0.044695017744588	0.874565846077478	49	FALSE	No significant cell cycle shift detected
RatioHL_PX359_FN_3	CCS1	0.192218567217472	0.342461740470361	57	FALSE	No significant cell cycle shift detected
RatioHL_PX359_FN_3	CCS2	0.199802304315582	0.318051866203411	57	FALSE	No significant cell cycle shift detected
RatioHL_PX359_FN_3	CCS3	0.245693636499014	0.195093442836761	57	FALSE	No significant cell cycle shift detected
RatioHL_PX359_FN_3	CCS4	-0.0516925669721578	0.839711276108163	57	FALSE	No significant cell cycle shift detected
RatioHL_PX359_FN_3	CCS5	-0.203496945465943	0.309467185487571	57	FALSE	No significant cell cycle shift detected
RatioHL_PX359_FN_3	CCS6	-0.195589117038854	0.330471528891696	57	FALSE	No significant cell cycle shift detected
RatioHL_PX359_FN_3	CCS7	-0.223396153065256	0.249501161815788	57	FALSE	No significant cell cycle shift detected
RatioHL_PX359_FN_3	CCS8	-0.0227836204272269	0.936484554538577	57	FALSE	No significant cell cycle shift detected
RatioHL_PX359_GFR_1	CCS1	-0.117086834733894	0.706020204262128	35	FALSE	No significant cell cycle shift detected
RatioHL_PX359_GFR_1	CCS2	-0.0546218487394958	0.871562807436185	35	FALSE	No significant cell cycle shift detected
RatioHL_PX359_GFR_1	CCS3	0.159943977591036	0.584288509933479	35	FALSE	No significant cell cycle shift detected
RatioHL_PX359_GFR_1	CCS4	0.228291316526611	0.391607376393005	35	FALSE	No significant cell cycle shift detected
RatioHL_PX359_GFR_1	CCS5	0.125490196078431	0.682868061160188	35	FALSE	No significant cell cycle shift detected
RatioHL_PX359_GFR_1	CCS6	-0.173389355742297	0.542455994992579	35	FALSE	No significant cell cycle shift detected
RatioHL_PX359_GFR_1	CCS7	-0.171148459383754	0.54934688207442	35	FALSE	No significant cell cycle shift detected
RatioHL_PX359_GFR_1	CCS8	-0.204201680672269	0.454332826982054	35	FALSE	No significant cell cycle shift detected
RatioHL_PX359_GFR_2	CCS1	-0.265257223396758	0.224306167144757	44	FALSE	No significant cell cycle shift detected
RatioHL_PX359_GFR_2	CCS2	-0.212262156448203	0.365309327324256	44	FALSE	No significant cell cycle shift detected
RatioHL_PX359_GFR_2	CCS3	0.080338266384778	0.780120070661031	44	FALSE	No significant cell cycle shift detected
RatioHL_PX359_GFR_2	CCS4	0.332487667371388	0.105818024779805	44	FALSE	No significant cell cycle shift detected
RatioHL_PX359_GFR_2	CCS5	0.186328400281889	0.43835552338808	44	FALSE	No significant cell cycle shift detected
RatioHL_PX359_GFR_2	CCS6	-0.035799859055673	0.903175176014481	44	FALSE	No significant cell cycle shift detected
RatioHL_PX359_GFR_2	CCS7	-0.0114164904862579	0.972664052753815	44	FALSE	No significant cell cycle shift detected
RatioHL_PX359_GFR_2	CCS8	0.0274841437632135	0.932805626486733	44	FALSE	No significant cell cycle shift detected
RatioHL_PX359_GFR_3	CCS1	-0.184936310823595	0.400063599022744	51	FALSE	No significant cell cycle shift detected
RatioHL_PX359_GFR_3	CCS2	-0.184845811038509	0.400097304988425	51	FALSE	No significant cell cycle shift detected
RatioHL_PX359_GFR_3	CCS3	-0.0489151338390767	0.857100908568527	51	FALSE	No significant cell cycle shift detected
RatioHL_PX359_GFR_3	CCS4	0.182311817056096	0.409477411321841	51	FALSE	No significant cell cycle shift detected
RatioHL_PX359_GFR_3	CCS5	0.188827801582301	0.389874679726467	51	FALSE	No significant cell cycle shift detected
RatioHL_PX359_GFR_3	CCS6	0.127378447508789	0.598531282102672	51	FALSE	No significant cell cycle shift detected
RatioHL_PX359_GFR_3	CCS7	0.0869250435752695	0.742327082920403	51	FALSE	No significant cell cycle shift detected
RatioHL_PX359_GFR_3	CCS8	-0.185207810178854	0.400021465388555	51	FALSE	No significant cell cycle shift detected
RatioHL_PX359_LAM_1	CCS1	-0.081254919019258	0.76903849493096	48	FALSE	No significant cell cycle shift detected
RatioHL_PX359_LAM_1	CCS2	-0.0230683637830225	0.942439653585899	48	FALSE	No significant cell cycle shift detected
RatioHL_PX359_LAM_1	CCS3	0.128042988621529	0.610186111760174	48	FALSE	No significant cell cycle shift detected
RatioHL_PX359_LAM_1	CCS4	0.258419952872871	0.214764743016951	48	FALSE	No significant cell cycle shift detected
RatioHL_PX359_LAM_1	CCS5	0.0117784351550962	0.9710584906214	48	FALSE	No significant cell cycle shift detected
RatioHL_PX359_LAM_1	CCS6	-0.110999538673602	0.667831639624818	48	FALSE	No significant cell cycle shift detected
RatioHL_PX359_LAM_1	CCS7	-0.129779900718134	0.605250423687972	48	FALSE	No significant cell cycle shift detected
RatioHL_PX359_LAM_1	CCS8	-0.223898824952865	0.305664843196822	48	FALSE	No significant cell cycle shift detected
RatioHL_PX359_LAM_2	CCS1	0.304773794450991	0.126063598950064	48	FALSE	No significant cell cycle shift detected
RatioHL_PX359_LAM_2	CCS2	0.245501669154378	0.24523403841249	48	FALSE	No significant cell cycle shift detected
RatioHL_PX359_LAM_2	CCS3	0.364697261783831	0.0534513991348787	48	FALSE	No significant cell cycle shift detected
RatioHL_PX359_LAM_2	CCS4	0.0307759112117029	0.915277394519821	48	FALSE	No significant cell cycle shift detected
RatioHL_PX359_LAM_2	CCS5	-0.287730344503064	0.154281676507444	48	FALSE	No significant cell cycle shift detected
RatioHL_PX359_LAM_2	CCS6	-0.368930985019303	0.0502420768950484	48	FALSE	No significant cell cycle shift detected
RatioHL_PX359_LAM_2	CCS7	-0.352430320101565	0.0646590902050066	48	FALSE	No significant cell cycle shift detected
RatioHL_PX359_LAM_2	CCS8	-0.0710505604517092	0.796866742278466	48	FALSE	No significant cell cycle shift detected
RatioHL_PX359_LAM_3	CCS1	0.131968957824302	0.532566661895908	61	FALSE	No significant cell cycle shift detected
RatioHL_PX359_LAM_3	CCS2	0.0855907666754688	0.712438373153232	61	FALSE	No significant cell cycle shift detected
RatioHL_PX359_LAM_3	CCS3	0.260579859619013	0.14298488402163	61	FALSE	No significant cell cycle shift detected
RatioHL_PX359_LAM_3	CCS4	0.0131413688717047	0.964347118439203	61	FALSE	No significant cell cycle shift detected
RatioHL_PX359_LAM_3	CCS5	-0.154232604886626	0.448863521124537	61	FALSE	No significant cell cycle shift detected
RatioHL_PX359_LAM_3	CCS6	-0.220917780529361	0.234104954825471	61	FALSE	No significant cell cycle shift detected
RatioHL_PX359_LAM_3	CCS7	-0.156506564087766	0.440313244157882	61	FALSE	No significant cell cycle shift detected
RatioHL_PX359_LAM_3	CCS8	-0.057086952503039	0.814057802713482	61	FALSE	No significant cell cycle shift detected
RatioHL_PX359_Matr_12h_1	CCS1	-0.0677087085119174	0.802407555682175	50	FALSE	No significant cell cycle shift detected
RatioHL_PX359_Matr_12h_1	CCS2	-0.108814137225535	0.667249754150969	50	FALSE	No significant cell cycle shift detected
RatioHL_PX359_Matr_12h_1	CCS3	0.200821148224708	0.357756097024021	50	FALSE	No significant cell cycle shift detected
RatioHL_PX359_Matr_12h_1	CCS4	0.203510288420926	0.348190859876592	50	FALSE	No significant cell cycle shift detected
RatioHL_PX359_Matr_12h_1	CCS5	0.024202261765962	0.936945327923393	50	FALSE	No significant cell cycle shift detected
RatioHL_PX359_Matr_12h_1	CCS6	-0.125525222730604	0.610041642658959	50	FALSE	No significant cell cycle shift detected
RatioHL_PX359_Matr_12h_1	CCS7	-0.0952723955231519	0.711664061340192	50	FALSE	No significant cell cycle shift detected
RatioHL_PX359_Matr_12h_1	CCS8	-0.180172393146606	0.418601448064611	50	FALSE	No significant cell cycle shift detected
RatioHL_PX359_Matr_12h_2	CCS1	-0.11158371040724	0.656048339256401	51	FALSE	No significant cell cycle shift detected
RatioHL_PX359_Matr_12h_2	CCS2	-0.19710407239819	0.364381399983055	51	FALSE	No significant cell cycle shift detected
RatioHL_PX359_Matr_12h_2	CCS3	0.0612669683257918	0.817889125830419	51	FALSE	No significant cell cycle shift detected
RatioHL_PX359_Matr_12h_2	CCS4	0.232760180995475	0.259262422145398	51	FALSE	No significant cell cycle shift detected
RatioHL_PX359_Matr_12h_2	CCS5	0.120814479638009	0.621462147986962	51	FALSE	No significant cell cycle shift detected
RatioHL_PX359_Matr_12h_2	CCS6	0.028868778280543	0.919176268743083	51	FALSE	No significant cell cycle shift detected
RatioHL_PX359_Matr_12h_2	CCS7	0.0113122171945701	0.9710584906214	51	FALSE	No significant cell cycle shift detected
RatioHL_PX359_Matr_12h_2	CCS8	-0.211493212669683	0.318051866203411	51	FALSE	No significant cell cycle shift detected
RatioHL_PX359_Matr_12h_3	CCS1	-0.0931034482758621	0.690694324693981	59	FALSE	No significant cell cycle shift detected
RatioHL_PX359_Matr_12h_3	CCS2	-0.0211572180011689	0.940829792879431	59	FALSE	No significant cell cycle shift detected
RatioHL_PX359_Matr_12h_3	CCS3	0.14021040327294	0.509311735556277	59	FALSE	No significant cell cycle shift detected
RatioHL_PX359_Matr_12h_3	CCS4	0.293921683226184	0.0969221986431277	59	FALSE	No significant cell cycle shift detected
RatioHL_PX359_Matr_12h_3	CCS5	0.0858562244301578	0.718243499332081	59	FALSE	No significant cell cycle shift detected
RatioHL_PX359_Matr_12h_3	CCS6	-0.174751607247224	0.391430533277035	59	FALSE	No significant cell cycle shift detected
RatioHL_PX359_Matr_12h_3	CCS7	-0.162478082992402	0.429726413773341	59	FALSE	No significant cell cycle shift detected
RatioHL_PX359_Matr_12h_3	CCS8	-0.196551724137931	0.317554011582823	59	FALSE	No significant cell cycle shift detected
RatioHL_PX359_Matr_24h_1	CCS1	-0.235125339776503	0.309467185487571	43	FALSE	No significant cell cycle shift detected
RatioHL_PX359_Matr_24h_1	CCS2	-0.28526125037753	0.191417184323767	43	FALSE	No significant cell cycle shift detected
RatioHL_PX359_Matr_24h_1	CCS3	-0.106916339474479	0.69964550289388	43	FALSE	No significant cell cycle shift detected
RatioHL_PX359_Matr_24h_1	CCS4	0.317426759287224	0.132833253186934	43	FALSE	No significant cell cycle shift detected
RatioHL_PX359_Matr_24h_1	CCS5	0.369072787677439	0.0672582572983654	43	FALSE	No significant cell cycle shift detected
RatioHL_PX359_Matr_24h_1	CCS6	0.10314104500151	0.711664061340192	43	FALSE	No significant cell cycle shift detected
RatioHL_PX359_Matr_24h_1	CCS7	0.0594986408939897	0.839711276108163	43	FALSE	No significant cell cycle shift detected
RatioHL_PX359_Matr_24h_1	CCS8	-0.221836303231652	0.343655376290912	43	FALSE	No significant cell cycle shift detected
RatioHL_PX359_Matr_24h_2	CCS1	-0.239024390243902	0.319097250226362	40	FALSE	No significant cell cycle shift detected
RatioHL_PX359_Matr_24h_2	CCS2	-0.270168855534709	0.243667816269789	40	FALSE	No significant cell cycle shift detected
RatioHL_PX359_Matr_24h_2	CCS3	-0.0581613508442777	0.849401535344444	40	FALSE	No significant cell cycle shift detected
RatioHL_PX359_Matr_24h_2	CCS4	0.359474671669794	0.0935705831643697	40	FALSE	No significant cell cycle shift detected
RatioHL_PX359_Matr_24h_2	CCS5	0.286116322701689	0.210265323466967	40	FALSE	No significant cell cycle shift detected
RatioHL_PX359_Matr_24h_2	CCS6	0.135084427767355	0.627195392435683	40	FALSE	No significant cell cycle shift detected
RatioHL_PX359_Matr_24h_2	CCS7	0.0388367729831144	0.899913652686916	40	FALSE	No significant cell cycle shift detected
RatioHL_PX359_Matr_24h_2	CCS8	-0.190243902439024	0.454585867737507	40	FALSE	No significant cell cycle shift detected
RatioHL_PX359_Matr_24h_3	CCS1	-0.254094596993843	0.218174927990236	49	FALSE	No significant cell cycle shift detected
RatioHL_PX359_Matr_24h_3	CCS2	-0.176335527552354	0.438345197176752	49	FALSE	No significant cell cycle shift detected
RatioHL_PX359_Matr_24h_3	CCS3	0.0966375836759718	0.711664061340192	49	FALSE	No significant cell cycle shift detected
RatioHL_PX359_Matr_24h_3	CCS4	0.340221440312238	0.074101940495821	49	FALSE	No significant cell cycle shift detected
RatioHL_PX359_Matr_24h_3	CCS5	0.217766212845326	0.313827976528941	49	FALSE	No significant cell cycle shift detected
RatioHL_PX359_Matr_24h_3	CCS6	-0.0166335017309223	0.958431447619509	49	FALSE	No significant cell cycle shift detected
RatioHL_PX359_Matr_24h_3	CCS7	-0.0219398949211551	0.945365116503423	49	FALSE	No significant cell cycle shift detected
RatioHL_PX359_Matr_24h_3	CCS8	-0.325526813016209	0.0928133004612179	49	FALSE	No significant cell cycle shift detected
RatioHL_PX359_Matr_30h_1	CCS1	-0.108294064975437	0.680086213830438	47	FALSE	No significant cell cycle shift detected
RatioHL_PX359_Matr_30h_1	CCS2	-0.201034951371914	0.376447544629263	47	FALSE	No significant cell cycle shift detected
RatioHL_PX359_Matr_30h_1	CCS3	-0.140556792287927	0.571103910974484	47	FALSE	No significant cell cycle shift detected
RatioHL_PX359_Matr_30h_1	CCS4	0.164840565533888	0.485953977811026	47	FALSE	No significant cell cycle shift detected
RatioHL_PX359_Matr_30h_1	CCS5	0.214217571134007	0.336140633571528	47	FALSE	No significant cell cycle shift detected
RatioHL_PX359_Matr_30h_1	CCS6	0.0682836576273312	0.807265543076167	47	FALSE	No significant cell cycle shift detected
RatioHL_PX359_Matr_30h_1	CCS7	0.113729004701914	0.662730066153975	47	FALSE	No significant cell cycle shift detected
RatioHL_PX359_Matr_30h_1	CCS8	-0.0392587667476358	0.893628112931264	47	FALSE	No significant cell cycle shift detected
RatioHL_PX359_Matr_30h_2	CCS1	0.12918054331956	0.64700210841964	40	FALSE	No significant cell cycle shift detected
RatioHL_PX359_Matr_30h_2	CCS2	0.0875275576740375	0.772972499395516	40	FALSE	No significant cell cycle shift detected
RatioHL_PX359_Matr_30h_2	CCS3	0.143815376113933	0.601556527148936	40	FALSE	No significant cell cycle shift detected
RatioHL_PX359_Matr_30h_2	CCS4	0.00234532576832898	0.992264066947735	40	FALSE	No significant cell cycle shift detected
RatioHL_PX359_Matr_30h_2	CCS5	-0.0899666964730997	0.766703058837665	40	FALSE	No significant cell cycle shift detected
RatioHL_PX359_Matr_30h_2	CCS6	-0.2153009055326	0.385927442215968	40	FALSE	No significant cell cycle shift detected
RatioHL_PX359_Matr_30h_2	CCS7	-0.178901449608135	0.486963095863638	40	FALSE	No significant cell cycle shift detected
RatioHL_PX359_Matr_30h_2	CCS8	-0.0134152633948418	0.9710584906214	40	FALSE	No significant cell cycle shift detected
RatioHL_PX359_Matr_30h_3	CCS1	-0.0762049500651324	0.780227021836712	48	FALSE	No significant cell cycle shift detected
RatioHL_PX359_Matr_30h_3	CCS2	-0.0797872340425532	0.772437404290095	48	FALSE	No significant cell cycle shift detected
RatioHL_PX359_Matr_30h_3	CCS3	0.0735996526270083	0.788447604026953	48	FALSE	No significant cell cycle shift detected
RatioHL_PX359_Matr_30h_3	CCS4	0.13677811550152	0.578067918075338	48	FALSE	No significant cell cycle shift detected
RatioHL_PX359_Matr_30h_3	CCS5	0.104103343465046	0.689047044440265	48	FALSE	No significant cell cycle shift detected
RatioHL_PX359_Matr_30h_3	CCS6	0.00890143291359097	0.977605376300478	48	FALSE	No significant cell cycle shift detected
RatioHL_PX359_Matr_30h_3	CCS7	0.0563395570994355	0.839711276108163	48	FALSE	No significant cell cycle shift detected
RatioHL_PX359_Matr_30h_3	CCS8	-0.215914025184542	0.323670630011496	48	FALSE	No significant cell cycle shift detected
RatioHL_PX359_Matr_dil_1	CCS1	0.153614515265468	0.485323541582119	54	FALSE	No significant cell cycle shift detected
RatioHL_PX359_Matr_dil_1	CCS2	0.122739141229481	0.601963527960769	54	FALSE	No significant cell cycle shift detected
RatioHL_PX359_Matr_dil_1	CCS3	0.274752711174565	0.146959384011395	54	FALSE	No significant cell cycle shift detected
RatioHL_PX359_Matr_dil_1	CCS4	0.185633421673159	0.38198704039977	54	FALSE	No significant cell cycle shift detected
RatioHL_PX359_Matr_dil_1	CCS5	-0.214526672931528	0.292264700807502	54	FALSE	No significant cell cycle shift detected
RatioHL_PX359_Matr_dil_1	CCS6	-0.26484209728647	0.166706258490388	54	FALSE	No significant cell cycle shift detected
RatioHL_PX359_Matr_dil_1	CCS7	-0.296403590745479	0.111850667621942	54	FALSE	No significant cell cycle shift detected
RatioHL_PX359_Matr_dil_1	CCS8	-0.195010387121126	0.350410142224174	54	FALSE	No significant cell cycle shift detected
RatioHL_PX359_Matr_dil_3	CCS1	0.128721782864766	0.537901332171707	63	FALSE	No significant cell cycle shift detected
RatioHL_PX359_Matr_dil_3	CCS2	0.108176221400616	0.621462147986962	63	FALSE	No significant cell cycle shift detected
RatioHL_PX359_Matr_dil_3	CCS3	0.203127437699891	0.277783753427681	63	FALSE	No significant cell cycle shift detected
RatioHL_PX359_Matr_dil_3	CCS4	0.0865265760260084	0.703942722872948	63	FALSE	No significant cell cycle shift detected
RatioHL_PX359_Matr_dil_3	CCS5	-0.143122877348984	0.480123079924839	63	FALSE	No significant cell cycle shift detected
RatioHL_PX359_Matr_dil_3	CCS6	-0.160164172488642	0.417611581998536	63	FALSE	No significant cell cycle shift detected
RatioHL_PX359_Matr_dil_3	CCS7	-0.183301930959952	0.339562534789182	63	FALSE	No significant cell cycle shift detected
RatioHL_PX359_Matr_dil_3	CCS8	-0.0930070685439064	0.680086213830438	63	FALSE	No significant cell cycle shift detected
RatioHL_PX419_human_18507	CCS1	0.316845218561715	0.0295742485566755	77	FALSE	No significant cell cycle shift detected
RatioHL_PX419_human_18507	CCS2	0.186289845563252	0.267831414221232	77	FALSE	No significant cell cycle shift detected
RatioHL_PX419_human_18507	CCS3	0.225330266204153	0.156577018495661	77	FALSE	No significant cell cycle shift detected
RatioHL_PX419_human_18507	CCS4	-0.140939861990487	0.432846360700147	77	FALSE	No significant cell cycle shift detected
RatioHL_PX419_human_18507	CCS5	-0.289530069035858	0.0528397288685694	77	FALSE	No significant cell cycle shift detected
RatioHL_PX419_human_18507	CCS6	-0.280092014483613	0.0632974373534698	77	FALSE	No significant cell cycle shift detected
RatioHL_PX419_human_18507	CCS7	-0.228511337515634	0.149641227486328	77	FALSE	No significant cell cycle shift detected
RatioHL_PX419_human_18507	CCS8	0.0985606309648082	0.616806344561835	77	FALSE	No significant cell cycle shift detected
RatioHL_PX438_Xeno092	CCS1	0.202641720851722	0.385723062024968	45	FALSE	No significant cell cycle shift detected
RatioHL_PX438_Xeno092	CCS2	-0.0527026582189134	0.856200257203839	45	FALSE	No significant cell cycle shift detected
RatioHL_PX438_Xeno092	CCS3	-0.127013406307581	0.627195392435683	45	FALSE	No significant cell cycle shift detected
RatioHL_PX438_Xeno092	CCS4	0.017655390503336	0.958051151317469	45	FALSE	No significant cell cycle shift detected
RatioHL_PX438_Xeno092	CCS5	-0.105141803146732	0.698565417232381	45	FALSE	No significant cell cycle shift detected
RatioHL_PX438_Xeno092	CCS6	0.039526993664185	0.895479975915551	45	FALSE	No significant cell cycle shift detected
RatioHL_PX438_Xeno092	CCS7	0.144932310102012	0.56695631008387	45	FALSE	No significant cell cycle shift detected
RatioHL_PX438_Xeno092	CCS8	0.109358015804245	0.683864761785821	45	FALSE	No significant cell cycle shift detected
RatioHL_PX438_Xeno441	CCS1	-0.0447214076246334	0.899364898263168	32	FALSE	No significant cell cycle shift detected
RatioHL_PX438_Xeno441	CCS2	-0.161656891495601	0.601963527960769	32	FALSE	No significant cell cycle shift detected
RatioHL_PX438_Xeno441	CCS3	-0.207478005865103	0.471393552346479	32	FALSE	No significant cell cycle shift detected
RatioHL_PX438_Xeno441	CCS4	0.359604105571848	0.144064166111131	32	FALSE	No significant cell cycle shift detected
RatioHL_PX438_Xeno441	CCS5	0.141862170087977	0.657597587154979	32	FALSE	No significant cell cycle shift detected
RatioHL_PX438_Xeno441	CCS6	0.0795454545454545	0.816130837639491	32	FALSE	No significant cell cycle shift detected
RatioHL_PX438_Xeno441	CCS7	0.130131964809384	0.685625044785151	32	FALSE	No significant cell cycle shift detected
RatioHL_PX438_Xeno441	CCS8	-0.0252932551319648	0.951681974969873	32	FALSE	No significant cell cycle shift detected
RatioHL_PX438_Xeno561	CCS1	-0.232925472747497	0.425129908682489	30	FALSE	No significant cell cycle shift detected
RatioHL_PX438_Xeno561	CCS2	-0.0758620689655172	0.833220723936209	30	FALSE	No significant cell cycle shift detected
RatioHL_PX438_Xeno561	CCS3	-0.0736373748609566	0.838822741901708	30	FALSE	No significant cell cycle shift detected
RatioHL_PX438_Xeno561	CCS4	-0.349054505005562	0.180705473879126	30	FALSE	No significant cell cycle shift detected
RatioHL_PX438_Xeno561	CCS5	0.161735261401557	0.616806344561835	30	FALSE	No significant cell cycle shift detected
RatioHL_PX438_Xeno561	CCS6	0.246273637374861	0.394545189598066	30	FALSE	No significant cell cycle shift detected
RatioHL_PX438_Xeno561	CCS7	0.140823136818687	0.672739575984751	30	FALSE	No significant cell cycle shift detected
RatioHL_PX438_Xeno561	CCS8	0.0860956618464961	0.807265543076167	30	FALSE	No significant cell cycle shift detected
RatioHL_PX058_expA	CCS1	0.187878787878788	0.77990039971476	10	FALSE	No significant cell cycle shift detected
RatioHL_PX058_expA	CCS2	0.345454545454545	0.551277595054068	10	FALSE	No significant cell cycle shift detected
RatioHL_PX058_expA	CCS3	0.163636363636364	0.807265543076167	10	FALSE	No significant cell cycle shift detected
RatioHL_PX058_expA	CCS4	0.175757575757576	0.795047502368378	10	FALSE	No significant cell cycle shift detected
RatioHL_PX058_expA	CCS5	-0.466666666666667	0.375158684288336	10	FALSE	No significant cell cycle shift detected
RatioHL_PX058_expA	CCS6	-0.454545454545455	0.391607376393005	10	FALSE	No significant cell cycle shift detected
RatioHL_PX058_expA	CCS7	-0.187878787878788	0.77990039971476	10	FALSE	No significant cell cycle shift detected
RatioHL_PX058_expA	CCS8	0.490909090909091	0.338126939371573	10	FALSE	No significant cell cycle shift detected
RatioHL_PX058_expB	CCS1	0.34965034965035	0.482476122793381	12	FALSE	No significant cell cycle shift detected
RatioHL_PX058_expB	CCS2	0.258741258741259	0.635291157777559	12	FALSE	No significant cell cycle shift detected
RatioHL_PX058_expB	CCS3	0.356643356643357	0.471393552346479	12	FALSE	No significant cell cycle shift detected
RatioHL_PX058_expB	CCS4	-0.475524475524476	0.290135543731369	12	FALSE	No significant cell cycle shift detected
RatioHL_PX058_expB	CCS5	-0.174825174825175	0.770470171734122	12	FALSE	No significant cell cycle shift detected
RatioHL_PX058_expB	CCS6	-0.216783216783217	0.702578596736304	12	FALSE	No significant cell cycle shift detected
RatioHL_PX058_expB	CCS7	-0.356643356643357	0.471393552346479	12	FALSE	No significant cell cycle shift detected
RatioHL_PX058_expB	CCS8	0.202797202797203	0.727825784623642	12	FALSE	No significant cell cycle shift detected
RatioHL_PX058_expC	CCS1	0.00606060606060606	0.991379464814445	10	FALSE	No significant cell cycle shift detected
RatioHL_PX058_expC	CCS2	-0.163636363636364	0.807265543076167	10	FALSE	No significant cell cycle shift detected
RatioHL_PX058_expC	CCS3	-0.503030303030303	0.320320797963663	10	FALSE	No significant cell cycle shift detected
RatioHL_PX058_expC	CCS4	0.515151515151515	0.306752913642134	10	FALSE	No significant cell cycle shift detected
RatioHL_PX058_expC	CCS5	0.321212121212121	0.58996668919132	10	FALSE	No significant cell cycle shift detected
RatioHL_PX058_expC	CCS6	0.321212121212121	0.58996668919132	10	FALSE	No significant cell cycle shift detected
RatioHL_PX058_expC	CCS7	0.0787878787878788	0.910814631929172	10	FALSE	No significant cell cycle shift detected
RatioHL_PX058_expC	CCS8	-0.0909090909090909	0.895692178272886	10	FALSE	No significant cell cycle shift detected
RatioHL_PX058_expD	CCS1	-0.0166666666666667	0.985019182258536	9	FALSE	No significant cell cycle shift detected
RatioHL_PX058_expD	CCS2	-0.316666666666667	0.627195392435683	9	FALSE	No significant cell cycle shift detected
RatioHL_PX058_expD	CCS3	-0.0166666666666667	0.985019182258536	9	FALSE	No significant cell cycle shift detected
RatioHL_PX058_expD	CCS4	-0.5	0.369877300895895	9	FALSE	No significant cell cycle shift detected
RatioHL_PX058_expD	CCS5	0.0833333333333333	0.912413848046289	9	FALSE	No significant cell cycle shift detected
RatioHL_PX058_expD	CCS6	0.133333333333333	0.857100908568527	9	FALSE	No significant cell cycle shift detected
RatioHL_PX058_expD	CCS7	0.233333333333333	0.742327082920403	9	FALSE	No significant cell cycle shift detected
RatioHL_PX058_expD	CCS8	0.383333333333333	0.531171947758883	9	FALSE	No significant cell cycle shift detected
RatioHL_PX058_expE	CCS1	-0.575757575757576	0.224287822458592	10	FALSE	No significant cell cycle shift detected
RatioHL_PX058_expE	CCS2	-0.563636363636364	0.238993108269308	10	FALSE	No significant cell cycle shift detected
RatioHL_PX058_expE	CCS3	0.0303030303030303	0.970925728310094	10	FALSE	No significant cell cycle shift detected
RatioHL_PX058_expE	CCS4	-0.103030303030303	0.885679260980335	10	FALSE	No significant cell cycle shift detected
RatioHL_PX058_expE	CCS5	0.393939393939394	0.476628797814229	10	FALSE	No significant cell cycle shift detected
RatioHL_PX058_expE	CCS6	0.321212121212121	0.58996668919132	10	FALSE	No significant cell cycle shift detected
RatioHL_PX058_expE	CCS7	0.43030303030303	0.425009238514881	10	FALSE	No significant cell cycle shift detected
RatioHL_PX058_expE	CCS8	0.151515151515152	0.824315860003604	10	FALSE	No significant cell cycle shift detected
RatioHL_PX058_expF	CCS1	0.445454545454546	0.368956642132959	11	FALSE	No significant cell cycle shift detected
RatioHL_PX058_expF	CCS2	0.163636363636364	0.796655007969519	11	FALSE	No significant cell cycle shift detected
RatioHL_PX058_expF	CCS3	0.136363636363636	0.832693793743772	11	FALSE	No significant cell cycle shift detected
RatioHL_PX058_expF	CCS4	0.127272727272727	0.841629160435964	11	FALSE	No significant cell cycle shift detected
RatioHL_PX058_expF	CCS5	-0.209090909090909	0.738051191365088	11	FALSE	No significant cell cycle shift detected
RatioHL_PX058_expF	CCS6	-0.390909090909091	0.448851291951096	11	FALSE	No significant cell cycle shift detected
RatioHL_PX058_expF	CCS7	-0.0909090909090909	0.892441996733432	11	FALSE	No significant cell cycle shift detected
RatioHL_PX058_expF	CCS8	0.372727272727273	0.475034052188214	11	FALSE	No significant cell cycle shift detected
RatioHL_PX089_Rep1	CCS1	-0.262308849774294	0.108191508541863	70	FALSE	No significant cell cycle shift detected
RatioHL_PX089_Rep1	CCS2	-0.133271512055149	0.488377088734838	70	FALSE	No significant cell cycle shift detected
RatioHL_PX089_Rep1	CCS3	-0.151835392098541	0.417355738032529	70	FALSE	No significant cell cycle shift detected
RatioHL_PX089_Rep1	CCS4	0.219039787241488	0.20108958954327	70	FALSE	No significant cell cycle shift detected
RatioHL_PX089_Rep1	CCS5	0.221751758407111	0.194146143476939	70	FALSE	No significant cell cycle shift detected
RatioHL_PX089_Rep1	CCS6	0.193074850404171	0.275799572032886	70	FALSE	No significant cell cycle shift detected
RatioHL_PX089_Rep1	CCS7	0.152465269272492	0.415830801595613	70	FALSE	No significant cell cycle shift detected
RatioHL_PX089_Rep1	CCS8	-0.129474752423277	0.503952989465275	70	FALSE	No significant cell cycle shift detected
RatioHL_PX089_Rep2	CCS1	0.427347164775414	0.00319365490818363	68	FALSE	No significant cell cycle shift detected
RatioHL_PX089_Rep2	CCS2	0.351917240916887	0.0219587990204508	68	FALSE	No significant cell cycle shift detected
RatioHL_PX089_Rep2	CCS3	0.236481972825698	0.164988266466894	68	FALSE	No significant cell cycle shift detected
RatioHL_PX089_Rep2	CCS4	-0.374133949259833	0.0133534685569635	68	FALSE	No significant cell cycle shift detected
RatioHL_PX089_Rep2	CCS5	-0.299658351361054	0.0619117120542915	68	FALSE	No significant cell cycle shift detected
RatioHL_PX089_Rep2	CCS6	-0.309659687419219	0.0511579796882799	68	FALSE	No significant cell cycle shift detected
RatioHL_PX089_Rep2	CCS7	-0.358101273136057	0.0192303869495429	68	FALSE	No significant cell cycle shift detected
RatioHL_PX089_Rep2	CCS8	0.0745901170139491	0.742327082920403	68	FALSE	No significant cell cycle shift detected
RatioHL_PX537_exp14_rep1_6h	CCS1	0.422678587235549	0.00162955036466101	78	FALSE	No significant cell cycle shift detected
RatioHL_PX537_exp14_rep1_6h	CCS2	0.269338256680029	0.0753123236181937	78	FALSE	No significant cell cycle shift detected
RatioHL_PX537_exp14_rep1_6h	CCS3	0.245665726678385	0.113138856367994	78	FALSE	No significant cell cycle shift detected
RatioHL_PX537_exp14_rep1_6h	CCS4	-0.20547806623756	0.205987307660692	78	FALSE	No significant cell cycle shift detected
RatioHL_PX537_exp14_rep1_6h	CCS5	-0.289697644128024	0.0511570239943738	78	FALSE	No significant cell cycle shift detected
RatioHL_PX537_exp14_rep1_6h	CCS6	-0.342783798480001	0.015947376035277	78	FALSE	No significant cell cycle shift detected
RatioHL_PX537_exp14_rep1_6h	CCS7	-0.239798176507037	0.124467954955463	78	FALSE	No significant cell cycle shift detected
RatioHL_PX537_exp14_rep1_6h	CCS8	0.191896710884053	0.244891219697906	78	FALSE	No significant cell cycle shift detected
RatioHL_PX537_exp14_rep3_20h	CCS1	-0.302617354196302	0.0438617103568004	75	FALSE	No significant cell cycle shift detected
RatioHL_PX537_exp14_rep3_20h	CCS2	-0.448392603129445	0.000953845255322577	75	FALSE	No significant cell cycle shift detected
RatioHL_PX537_exp14_rep3_20h	CCS3	-0.369928876244666	0.00955333892627133	75	FALSE	No significant cell cycle shift detected
RatioHL_PX537_exp14_rep3_20h	CCS4	0.431009957325747	0.0016144610842093	75	FALSE	No significant cell cycle shift detected
RatioHL_PX537_exp14_rep3_20h	CCS5	0.347027027027027	0.0169110675682787	75	FALSE	No significant cell cycle shift detected
RatioHL_PX537_exp14_rep3_20h	CCS6	0.390782361308677	0.00549035235751408	75	FALSE	No significant cell cycle shift detected
RatioHL_PX537_exp14_rep3_20h	CCS7	0.265263157894737	0.0894360897999477	75	FALSE	No significant cell cycle shift detected
RatioHL_PX537_exp14_rep3_20h	CCS8	-0.126372688477952	0.498125079154196	75	FALSE	No significant cell cycle shift detected
RatioML_GK1_Chromatin_A_TSA_1	CCS1	-0.184189723320158	0.43835552338808	45	FALSE	No significant cell cycle shift detected
RatioML_GK1_Chromatin_A_TSA_1	CCS2	-0.0393939393939394	0.895479975915551	45	FALSE	No significant cell cycle shift detected
RatioML_GK1_Chromatin_A_TSA_1	CCS3	-0.103820816864295	0.702091268912406	45	FALSE	No significant cell cycle shift detected
RatioML_GK1_Chromatin_A_TSA_1	CCS4	0.126745718050066	0.627295880100343	45	FALSE	No significant cell cycle shift detected
RatioML_GK1_Chromatin_A_TSA_1	CCS5	0.119367588932806	0.655962139431162	45	FALSE	No significant cell cycle shift detected
RatioML_GK1_Chromatin_A_TSA_1	CCS6	0.0990777338603425	0.718145550069889	45	FALSE	No significant cell cycle shift detected
RatioML_GK1_Chromatin_A_TSA_1	CCS7	0.0587615283267457	0.839711276108163	45	FALSE	No significant cell cycle shift detected
RatioML_GK1_Chromatin_A_TSA_1	CCS8	-0.16798418972332	0.487653295966044	45	FALSE	No significant cell cycle shift detected
RatioML_GK1_Chromatin_A_TSA_2	CCS1	-0.379326695116169	0.0864707357621671	37	FALSE	No significant cell cycle shift detected
RatioML_GK1_Chromatin_A_TSA_2	CCS2	-0.0924608819345661	0.770470171734122	37	FALSE	No significant cell cycle shift detected
RatioML_GK1_Chromatin_A_TSA_2	CCS3	-0.34257942152679	0.132567515154957	37	FALSE	No significant cell cycle shift detected
RatioML_GK1_Chromatin_A_TSA_2	CCS4	-0.0519203413940256	0.874565846077478	37	FALSE	No significant cell cycle shift detected
RatioML_GK1_Chromatin_A_TSA_2	CCS5	0.296586059743954	0.212103659428089	37	FALSE	No significant cell cycle shift detected
RatioML_GK1_Chromatin_A_TSA_2	CCS6	0.336178283546705	0.142058596363781	37	FALSE	No significant cell cycle shift detected
RatioML_GK1_Chromatin_A_TSA_2	CCS7	0.313655761024182	0.180705473879126	37	FALSE	No significant cell cycle shift detected
RatioML_GK1_Chromatin_A_TSA_2	CCS8	-0.076339497392129	0.807265543076167	37	FALSE	No significant cell cycle shift detected
RatioHL_GK1_Chromatin_A_TSA_2	CCS1	0.0208629682313893	0.955606931729553	37	FALSE	No significant cell cycle shift detected
RatioHL_GK1_Chromatin_A_TSA_2	CCS2	-0.0602181128496918	0.849759782809115	37	FALSE	No significant cell cycle shift detected
RatioHL_GK1_Chromatin_A_TSA_2	CCS3	0.130156472261735	0.66136738977779	37	FALSE	No significant cell cycle shift detected
RatioHL_GK1_Chromatin_A_TSA_2	CCS4	-0.0244191559981034	0.947999027034333	37	FALSE	No significant cell cycle shift detected
RatioHL_GK1_Chromatin_A_TSA_2	CCS5	0.0469416785206259	0.887809862930624	37	FALSE	No significant cell cycle shift detected
RatioHL_GK1_Chromatin_A_TSA_2	CCS6	0.0289236605026079	0.936096015617492	37	FALSE	No significant cell cycle shift detected
RatioHL_GK1_Chromatin_A_TSA_2	CCS7	-0.0587956377430062	0.855217327722571	37	FALSE	No significant cell cycle shift detected
RatioHL_GK1_Chromatin_A_TSA_2	CCS8	-0.195116168800379	0.463398615226403	37	FALSE	No significant cell cycle shift detected
RatioML_GK1_Chromatin_EHT_1	CCS1	0.23508064516129	0.412001744542199	31	FALSE	No significant cell cycle shift detected
RatioML_GK1_Chromatin_EHT_1	CCS2	-0.166129032258065	0.597658329467794	31	FALSE	No significant cell cycle shift detected
RatioML_GK1_Chromatin_EHT_1	CCS3	-0.195564516129032	0.511711486062239	31	FALSE	No significant cell cycle shift detected
RatioML_GK1_Chromatin_EHT_1	CCS4	0.00887096774193548	0.984118057933616	31	FALSE	No significant cell cycle shift detected
RatioML_GK1_Chromatin_EHT_1	CCS5	-0.025	0.952956816702313	31	FALSE	No significant cell cycle shift detected
RatioML_GK1_Chromatin_EHT_1	CCS6	0.0161290322580645	0.970145675803656	31	FALSE	No significant cell cycle shift detected
RatioML_GK1_Chromatin_EHT_1	CCS7	0.107661290322581	0.756325017111529	31	FALSE	No significant cell cycle shift detected
RatioML_GK1_Chromatin_EHT_1	CCS8	0.146774193548387	0.651532037822014	31	FALSE	No significant cell cycle shift detected
RatioHL_GK1_Chromatin_EHT_1	CCS1	0.575806451612903	0.00679497384302212	31	FALSE	No significant cell cycle shift detected
RatioHL_GK1_Chromatin_EHT_1	CCS2	0.524193548387097	0.0179356807918358	31	FALSE	No significant cell cycle shift detected
RatioHL_GK1_Chromatin_EHT_1	CCS3	0.468951612903226	0.0414471691578316	31	FALSE	No significant cell cycle shift detected
RatioHL_GK1_Chromatin_EHT_1	CCS4	-0.289112903225806	0.284245158316951	31	FALSE	No significant cell cycle shift detected
RatioHL_GK1_Chromatin_EHT_1	CCS5	-0.612096774193549	0.00298839337273322	31	FALSE	No significant cell cycle shift detected
RatioHL_GK1_Chromatin_EHT_1	CCS6	-0.493951612903226	0.0284428072529096	31	FALSE	No significant cell cycle shift detected
RatioHL_GK1_Chromatin_EHT_1	CCS7	-0.555241935483871	0.0102923920160982	31	FALSE	No significant cell cycle shift detected
RatioHL_GK1_Chromatin_EHT_1	CCS8	-0.0471774193548387	0.895479975915551	31	FALSE	No significant cell cycle shift detected
RatioML_GK1_Chromatin_EHT_2	CCS1	-0.255865102639296	0.350410142224174	32	FALSE	No significant cell cycle shift detected
RatioML_GK1_Chromatin_EHT_2	CCS2	0.0113636363636364	0.977431745078421	32	FALSE	No significant cell cycle shift detected
RatioML_GK1_Chromatin_EHT_2	CCS3	-0.233137829912023	0.407544521788989	32	FALSE	No significant cell cycle shift detected
RatioML_GK1_Chromatin_EHT_2	CCS4	-0.36217008797654	0.141367448062852	32	FALSE	No significant cell cycle shift detected
RatioML_GK1_Chromatin_EHT_2	CCS5	0.316715542521994	0.217429941050423	32	FALSE	No significant cell cycle shift detected
RatioML_GK1_Chromatin_EHT_2	CCS6	0.392961876832845	0.102964435244731	32	FALSE	No significant cell cycle shift detected
RatioML_GK1_Chromatin_EHT_2	CCS7	0.0883431085043988	0.796655007969519	32	FALSE	No significant cell cycle shift detected
RatioML_GK1_Chromatin_EHT_2	CCS8	-0.298387096774194	0.253052434952042	32	FALSE	No significant cell cycle shift detected
RatioHL_GK1_Chromatin_EHT_2	CCS1	0.270527859237537	0.315450218535501	32	FALSE	No significant cell cycle shift detected
RatioHL_GK1_Chromatin_EHT_2	CCS2	0.278958944281525	0.29722633849004	32	FALSE	No significant cell cycle shift detected
RatioHL_GK1_Chromatin_EHT_2	CCS3	0.304985337243402	0.238993108269308	32	FALSE	No significant cell cycle shift detected
RatioHL_GK1_Chromatin_EHT_2	CCS4	0.0692815249266862	0.84031956954548	32	FALSE	No significant cell cycle shift detected
RatioHL_GK1_Chromatin_EHT_2	CCS5	-0.328812316715543	0.19639938133069	32	FALSE	No significant cell cycle shift detected
RatioHL_GK1_Chromatin_EHT_2	CCS6	-0.287390029325513	0.278258054160986	32	FALSE	No significant cell cycle shift detected
RatioHL_GK1_Chromatin_EHT_2	CCS7	-0.371700879765396	0.128320703037623	32	FALSE	No significant cell cycle shift detected
RatioHL_GK1_Chromatin_EHT_2	CCS8	-0.273093841642229	0.31214083220083	32	FALSE	No significant cell cycle shift detected
RatioML_GK1_Chromatin_EHT_3	CCS1	0.222983870967742	0.439744519062323	31	FALSE	No significant cell cycle shift detected
RatioML_GK1_Chromatin_EHT_3	CCS2	-0.100806451612903	0.772408704179423	31	FALSE	No significant cell cycle shift detected
RatioML_GK1_Chromatin_EHT_3	CCS3	-0.153225806451613	0.630281489732016	31	FALSE	No significant cell cycle shift detected
RatioML_GK1_Chromatin_EHT_3	CCS4	0.101209677419355	0.770878452054178	31	FALSE	No significant cell cycle shift detected
RatioML_GK1_Chromatin_EHT_3	CCS5	0.105241935483871	0.763304808269839	31	FALSE	No significant cell cycle shift detected
RatioML_GK1_Chromatin_EHT_3	CCS6	0.11008064516129	0.750044337359675	31	FALSE	No significant cell cycle shift detected
RatioML_GK1_Chromatin_EHT_3	CCS7	0.0975806451612903	0.779479105762566	31	FALSE	No significant cell cycle shift detected
RatioML_GK1_Chromatin_EHT_3	CCS8	-0.336693548387097	0.191795535670269	31	FALSE	No significant cell cycle shift detected
RatioHL_GK1_Chromatin_EHT_3	CCS1	-0.069758064516129	0.841629160435964	31	FALSE	No significant cell cycle shift detected
RatioHL_GK1_Chromatin_EHT_3	CCS2	0.0129032258064516	0.974358015623757	31	FALSE	No significant cell cycle shift detected
RatioHL_GK1_Chromatin_EHT_3	CCS3	0.0137096774193548	0.972664052753815	31	FALSE	No significant cell cycle shift detected
RatioHL_GK1_Chromatin_EHT_3	CCS4	0.0584677419354839	0.871562807436185	31	FALSE	No significant cell cycle shift detected
RatioHL_GK1_Chromatin_EHT_3	CCS5	0.0846774193548387	0.807265543076167	31	FALSE	No significant cell cycle shift detected
RatioHL_GK1_Chromatin_EHT_3	CCS6	0.0979838709677419	0.777952593499294	31	FALSE	No significant cell cycle shift detected
RatioHL_GK1_Chromatin_EHT_3	CCS7	-0.0125	0.974977216801298	31	FALSE	No significant cell cycle shift detected
RatioHL_GK1_Chromatin_EHT_3	CCS8	-0.396774193548387	0.105034700064793	31	FALSE	No significant cell cycle shift detected
RatioHL_GK1_Chromatin_EHT_4	CCS1	0.451031894934334	0.0226736220090363	40	FALSE	No significant cell cycle shift detected
RatioHL_GK1_Chromatin_EHT_4	CCS2	0.503001876172608	0.00840573903151736	40	FALSE	No significant cell cycle shift detected
RatioHL_GK1_Chromatin_EHT_4	CCS3	0.486491557223265	0.0119862886880814	40	FALSE	No significant cell cycle shift detected
RatioHL_GK1_Chromatin_EHT_4	CCS4	-0.163414634146341	0.536942096668725	40	FALSE	No significant cell cycle shift detected
RatioHL_GK1_Chromatin_EHT_4	CCS5	-0.515572232645403	0.00651734966783166	40	FALSE	No significant cell cycle shift detected
RatioHL_GK1_Chromatin_EHT_4	CCS6	-0.514446529080675	0.00670023967790336	40	FALSE	No significant cell cycle shift detected
RatioHL_GK1_Chromatin_EHT_4	CCS7	-0.48874296435272	0.0114476965772685	40	FALSE	No significant cell cycle shift detected
RatioHL_GK1_Chromatin_EHT_4	CCS8	-0.136022514071295	0.62510030693111	40	FALSE	No significant cell cycle shift detected
RatioML_GK1_Chromatin_EHT_5	CCS1	0.018686401480111	0.955606931729553	46	FALSE	No significant cell cycle shift detected
RatioML_GK1_Chromatin_EHT_5	CCS2	0.137588652482269	0.587256708600657	46	FALSE	No significant cell cycle shift detected
RatioML_GK1_Chromatin_EHT_5	CCS3	-0.0223866790009251	0.946160378452892	46	FALSE	No significant cell cycle shift detected
RatioML_GK1_Chromatin_EHT_5	CCS4	-0.359111933395005	0.0654460536898886	46	FALSE	No significant cell cycle shift detected
RatioML_GK1_Chromatin_EHT_5	CCS5	-0.00425531914893617	0.987263224093132	46	FALSE	No significant cell cycle shift detected
RatioML_GK1_Chromatin_EHT_5	CCS6	0.072463768115942	0.796905966542915	46	FALSE	No significant cell cycle shift detected
RatioML_GK1_Chromatin_EHT_5	CCS7	0.0238667900092507	0.941335952379754	46	FALSE	No significant cell cycle shift detected
RatioML_GK1_Chromatin_EHT_5	CCS8	-0.146469318532223	0.555010984490794	46	FALSE	No significant cell cycle shift detected
RatioHL_GK1_Chromatin_EHT_5	CCS1	0.374653098982424	0.0515418922142328	46	FALSE	No significant cell cycle shift detected
RatioHL_GK1_Chromatin_EHT_5	CCS2	0.342213999383287	0.0841020571163847	46	FALSE	No significant cell cycle shift detected
RatioHL_GK1_Chromatin_EHT_5	CCS3	0.360345359235276	0.0642023784463866	46	FALSE	No significant cell cycle shift detected
RatioHL_GK1_Chromatin_EHT_5	CCS4	-0.162133826703669	0.499277379792509	46	FALSE	No significant cell cycle shift detected
RatioHL_GK1_Chromatin_EHT_5	CCS5	-0.432377428307123	0.0191288437667582	46	FALSE	No significant cell cycle shift detected
RatioHL_GK1_Chromatin_EHT_5	CCS6	-0.283749614554425	0.174696935244358	46	FALSE	No significant cell cycle shift detected
RatioHL_GK1_Chromatin_EHT_5	CCS7	-0.239099599136602	0.276101269445005	46	FALSE	No significant cell cycle shift detected
RatioHL_GK1_Chromatin_EHT_5	CCS8	-0.137341967314215	0.587957962399581	46	FALSE	No significant cell cycle shift detected
RatioML_GK1_Chromatin_EHT_6	CCS1	-0.267421602787457	0.242029106176669	41	FALSE	No significant cell cycle shift detected
RatioML_GK1_Chromatin_EHT_6	CCS2	-0.191289198606272	0.443193253256657	41	FALSE	No significant cell cycle shift detected
RatioML_GK1_Chromatin_EHT_6	CCS3	-0.124738675958188	0.6573630140297	41	FALSE	No significant cell cycle shift detected
RatioML_GK1_Chromatin_EHT_6	CCS4	0.270731707317073	0.234085596376275	41	FALSE	No significant cell cycle shift detected
RatioML_GK1_Chromatin_EHT_6	CCS5	0.222996515679443	0.356415079361548	41	FALSE	No significant cell cycle shift detected
RatioML_GK1_Chromatin_EHT_6	CCS6	0.0365853658536585	0.905428637511467	41	FALSE	No significant cell cycle shift detected
RatioML_GK1_Chromatin_EHT_6	CCS7	0.10993031358885	0.699072607943773	41	FALSE	No significant cell cycle shift detected
RatioML_GK1_Chromatin_EHT_6	CCS8	0.115331010452962	0.682868061160188	41	FALSE	No significant cell cycle shift detected
RatioHL_GK1_Chromatin_EHT_6	CCS1	-0.158536585365854	0.545133520173335	41	FALSE	No significant cell cycle shift detected
RatioHL_GK1_Chromatin_EHT_6	CCS2	-0.00435540069686411	0.9876776228345	41	FALSE	No significant cell cycle shift detected
RatioHL_GK1_Chromatin_EHT_6	CCS3	-0.250174216027875	0.284245158316951	41	FALSE	No significant cell cycle shift detected
RatioHL_GK1_Chromatin_EHT_6	CCS4	-0.0195121951219512	0.955629455313739	41	FALSE	No significant cell cycle shift detected
RatioHL_GK1_Chromatin_EHT_6	CCS5	0.140592334494774	0.606514717115843	41	FALSE	No significant cell cycle shift detected
RatioHL_GK1_Chromatin_EHT_6	CCS6	0.169512195121951	0.509311735556277	41	FALSE	No significant cell cycle shift detected
RatioHL_GK1_Chromatin_EHT_6	CCS7	0.0548780487804878	0.857100908568527	41	FALSE	No significant cell cycle shift detected
RatioHL_GK1_Chromatin_EHT_6	CCS8	0.0303135888501742	0.926388814997101	41	FALSE	No significant cell cycle shift detected
RatioML_GK1_Chromatin_mH2A_4_5	CCS1	-0.19027724541323	0.326519079653633	61	FALSE	No significant cell cycle shift detected
RatioML_GK1_Chromatin_mH2A_4_5	CCS2	-0.253685365827478	0.156273884908835	61	FALSE	No significant cell cycle shift detected
RatioML_GK1_Chromatin_mH2A_4_5	CCS3	-0.155638113744062	0.443193253256657	61	FALSE	No significant cell cycle shift detected
RatioML_GK1_Chromatin_mH2A_4_5	CCS4	0.127768155897266	0.550219331756385	61	FALSE	No significant cell cycle shift detected
RatioML_GK1_Chromatin_mH2A_4_5	CCS5	0.219733728374645	0.237451514727692	61	FALSE	No significant cell cycle shift detected
RatioML_GK1_Chromatin_mH2A_4_5	CCS6	0.146224731397327	0.477371143221894	61	FALSE	No significant cell cycle shift detected
RatioML_GK1_Chromatin_mH2A_4_5	CCS7	0.182820577374524	0.351945688048463	61	FALSE	No significant cell cycle shift detected
RatioML_GK1_Chromatin_mH2A_4_5	CCS8	0.0328939540430876	0.895479975915551	61	FALSE	No significant cell cycle shift detected
RatioHL_GK1_Chromatin_mH2A_4_5	CCS1	0.22380876838963	0.225714072230791	61	FALSE	No significant cell cycle shift detected
RatioHL_GK1_Chromatin_mH2A_4_5	CCS2	0.144058384946444	0.485953977811026	61	FALSE	No significant cell cycle shift detected
RatioHL_GK1_Chromatin_mH2A_4_5	CCS3	-0.0893754297208116	0.699072607943773	61	FALSE	No significant cell cycle shift detected
RatioHL_GK1_Chromatin_mH2A_4_5	CCS4	-0.298006240518801	0.0834996489167958	61	FALSE	No significant cell cycle shift detected
RatioHL_GK1_Chromatin_mH2A_4_5	CCS5	-0.0592046115813305	0.807265543076167	61	FALSE	No significant cell cycle shift detected
RatioHL_GK1_Chromatin_mH2A_4_5	CCS6	0.00507694748709936	0.986334210451379	61	FALSE	No significant cell cycle shift detected
RatioHL_GK1_Chromatin_mH2A_4_5	CCS7	0.0384473002408462	0.881543957597869	61	FALSE	No significant cell cycle shift detected
RatioHL_GK1_Chromatin_mH2A_4_5	CCS8	0.229916970835046	0.212103659428089	61	FALSE	No significant cell cycle shift detected
RatioML_KW35_ET	CCS1	-0.483880825057296	0.0240217974689065	34	FALSE	No significant cell cycle shift detected
RatioML_KW35_ET	CCS2	-0.182276546982429	0.523751657649478	34	FALSE	No significant cell cycle shift detected
RatioML_KW35_ET	CCS3	-0.258976317799847	0.321180424853965	34	FALSE	No significant cell cycle shift detected
RatioML_KW35_ET	CCS4	0.0884644766997708	0.788447604026953	34	FALSE	No significant cell cycle shift detected
RatioML_KW35_ET	CCS5	0.311229946524064	0.209657007180601	34	FALSE	No significant cell cycle shift detected
RatioML_KW35_ET	CCS6	0.315508021390374	0.202450607954752	34	FALSE	No significant cell cycle shift detected
RatioML_KW35_ET	CCS7	0.305729564553094	0.219522486975071	34	FALSE	No significant cell cycle shift detected
RatioML_KW35_ET	CCS8	-0.116883116883117	0.711664061340192	34	FALSE	No significant cell cycle shift detected
RatioHL_KW35_ET	CCS1	0.0719633307868602	0.830691930089861	34	FALSE	No significant cell cycle shift detected
RatioHL_KW35_ET	CCS2	-0.039266615737204	0.908122196260063	34	FALSE	No significant cell cycle shift detected
RatioHL_KW35_ET	CCS3	-0.0258212375859435	0.947999027034333	34	FALSE	No significant cell cycle shift detected
RatioHL_KW35_ET	CCS4	-0.116577540106952	0.71221901382204	34	FALSE	No significant cell cycle shift detected
RatioHL_KW35_ET	CCS5	0.00779220779220779	0.985019182258536	34	FALSE	No significant cell cycle shift detected
RatioHL_KW35_ET	CCS6	-0.0160427807486631	0.96829106731652	34	FALSE	No significant cell cycle shift detected
RatioHL_KW35_ET	CCS7	0.0811306340718105	0.807265543076167	34	FALSE	No significant cell cycle shift detected
RatioHL_KW35_ET	CCS8	0.247058823529412	0.352663789829803	34	FALSE	No significant cell cycle shift detected
RatioML_KW35_ET_2	CCS1	0.126585094549499	0.708336202723263	30	FALSE	No significant cell cycle shift detected
RatioML_KW35_ET_2	CCS2	-0.277864293659622	0.318613958746384	30	FALSE	No significant cell cycle shift detected
RatioML_KW35_ET_2	CCS3	-0.327252502780868	0.217581462081798	30	FALSE	No significant cell cycle shift detected
RatioML_KW35_ET_2	CCS4	0.0478309232480534	0.895479975915551	30	FALSE	No significant cell cycle shift detected
RatioML_KW35_ET_2	CCS5	0.433592880978866	0.0738769506603912	30	FALSE	No significant cell cycle shift detected
RatioML_KW35_ET_2	CCS6	0.29210233592881	0.288830631462398	30	FALSE	No significant cell cycle shift detected
RatioML_KW35_ET_2	CCS7	0.159955506117909	0.621462147986962	30	FALSE	No significant cell cycle shift detected
RatioML_KW35_ET_2	CCS8	-0.113236929922136	0.746082804031195	30	FALSE	No significant cell cycle shift detected
RatioHL_KW35_ET_2	CCS1	0.0220244716351502	0.958051151317469	30	FALSE	No significant cell cycle shift detected
RatioHL_KW35_ET_2	CCS2	0.057174638487208	0.877240600667072	30	FALSE	No significant cell cycle shift detected
RatioHL_KW35_ET_2	CCS3	0.0989988876529477	0.77990039971476	30	FALSE	No significant cell cycle shift detected
RatioHL_KW35_ET_2	CCS4	-0.268520578420467	0.341312698110551	30	FALSE	No significant cell cycle shift detected
RatioHL_KW35_ET_2	CCS5	0.2	0.509311735556277	30	FALSE	No significant cell cycle shift detected
RatioHL_KW35_ET_2	CCS6	0.074972191323693	0.835506386878489	30	FALSE	No significant cell cycle shift detected
RatioHL_KW35_ET_2	CCS7	-0.156395995550612	0.629034616219638	30	FALSE	No significant cell cycle shift detected
RatioHL_KW35_ET_2	CCS8	-0.176418242491657	0.574568396582185	30	FALSE	No significant cell cycle shift detected
RatioML_KW35_nE	CCS1	-0.229411764705882	0.390471430681729	35	FALSE	No significant cell cycle shift detected
RatioML_KW35_nE	CCS2	-0.238375350140056	0.367427831117421	35	FALSE	No significant cell cycle shift detected
RatioML_KW35_nE	CCS3	-0.36358543417367	0.117584256221081	35	FALSE	No significant cell cycle shift detected
RatioML_KW35_nE	CCS4	-0.139495798319328	0.644169292221094	35	FALSE	No significant cell cycle shift detected
RatioML_KW35_nE	CCS5	0.29859943977591	0.224287822458592	35	FALSE	No significant cell cycle shift detected
RatioML_KW35_nE	CCS6	0.398319327731092	0.0774937323711041	35	FALSE	No significant cell cycle shift detected
RatioML_KW35_nE	CCS7	0.3406162464986	0.149056628822706	35	FALSE	No significant cell cycle shift detected
RatioML_KW35_nE	CCS8	0.103641456582633	0.748214440357134	35	FALSE	No significant cell cycle shift detected
RatioHL_KW35_nE	CCS1	0.211204481792717	0.435401339009341	35	FALSE	No significant cell cycle shift detected
RatioHL_KW35_nE	CCS2	-0.170588235294118	0.550483634463435	35	FALSE	No significant cell cycle shift detected
RatioHL_KW35_nE	CCS3	-0.128011204481793	0.676917173752305	35	FALSE	No significant cell cycle shift detected
RatioHL_KW35_nE	CCS4	-0.0252100840336135	0.947999027034333	35	FALSE	No significant cell cycle shift detected
RatioHL_KW35_nE	CCS5	0.121008403361345	0.694873180792077	35	FALSE	No significant cell cycle shift detected
RatioHL_KW35_nE	CCS6	0.208403361344538	0.44154535004812	35	FALSE	No significant cell cycle shift detected
RatioHL_KW35_nE	CCS7	0.0512605042016807	0.881875735878671	35	FALSE	No significant cell cycle shift detected
RatioHL_KW35_nE	CCS8	-0.153781512605042	0.60320682893541	35	FALSE	No significant cell cycle shift detected
RatioML_KW35_nE_2	CCS1	0.16440489432703	0.610041642658959	30	FALSE	No significant cell cycle shift detected
RatioML_KW35_nE_2	CCS2	-0.301001112347052	0.270076659899906	30	FALSE	No significant cell cycle shift detected
RatioML_KW35_nE_2	CCS3	0.014460511679644	0.972167353991438	30	FALSE	No significant cell cycle shift detected
RatioML_KW35_nE_2	CCS4	0.283203559510567	0.309910880308336	30	FALSE	No significant cell cycle shift detected
RatioML_KW35_nE_2	CCS5	-0.0887652947719689	0.802651303077913	30	FALSE	No significant cell cycle shift detected
RatioML_KW35_nE_2	CCS6	-0.0527252502780868	0.887809862930624	30	FALSE	No significant cell cycle shift detected
RatioML_KW35_nE_2	CCS7	0.0509454949944383	0.891968130427293	30	FALSE	No significant cell cycle shift detected
RatioML_KW35_nE_2	CCS8	0.0789766407119021	0.825705569022048	30	FALSE	No significant cell cycle shift detected
RatioHL_KW35_nE_2	CCS1	0.110122358175751	0.756278082784215	30	FALSE	No significant cell cycle shift detected
RatioHL_KW35_nE_2	CCS2	-0.0918798665183537	0.796459925965894	30	FALSE	No significant cell cycle shift detected
RatioHL_KW35_nE_2	CCS3	0.239599555061179	0.411735148728881	30	FALSE	No significant cell cycle shift detected
RatioHL_KW35_nE_2	CCS4	-0.0789766407119021	0.825705569022048	30	FALSE	No significant cell cycle shift detected
RatioHL_KW35_nE_2	CCS5	-0.20845383759733	0.486776574842784	30	FALSE	No significant cell cycle shift detected
RatioHL_KW35_nE_2	CCS6	-0.121690767519466	0.723183551186883	30	FALSE	No significant cell cycle shift detected
RatioHL_KW35_nE_2	CCS7	-0.096329254727475	0.783477255770991	30	FALSE	No significant cell cycle shift detected
RatioHL_KW35_nE_2	CCS8	0.0456062291434928	0.899913652686916	30	FALSE	No significant cell cycle shift detected
RatioHL_KW35_rot_ET	CCS1	-0.00643500643500644	0.986334210451379	36	FALSE	No significant cell cycle shift detected
RatioHL_KW35_rot_ET	CCS2	0.353925353925354	0.124137276131715	36	FALSE	No significant cell cycle shift detected
RatioHL_KW35_rot_ET	CCS3	0.266924066924067	0.285776949144738	36	FALSE	No significant cell cycle shift detected
RatioHL_KW35_rot_ET	CCS4	-0.317889317889318	0.180705473879126	36	FALSE	No significant cell cycle shift detected
RatioHL_KW35_rot_ET	CCS5	-0.328442728442729	0.160709270503239	36	FALSE	No significant cell cycle shift detected
RatioHL_KW35_rot_ET	CCS6	-0.301415701415701	0.211030285516914	36	FALSE	No significant cell cycle shift detected
RatioHL_KW35_rot_ET	CCS7	-0.222651222651223	0.398198641518621	36	FALSE	No significant cell cycle shift detected
RatioHL_KW35_rot_ET	CCS8	0.193564993564994	0.474652478472592	36	FALSE	No significant cell cycle shift detected
RatioML_KW35_wE	CCS1	-0.338996138996139	0.144064166111131	36	FALSE	No significant cell cycle shift detected
RatioML_KW35_wE	CCS2	-0.369111969111969	0.104270251075307	36	FALSE	No significant cell cycle shift detected
RatioML_KW35_wE	CCS3	-0.468983268983269	0.0247287149113872	36	FALSE	No significant cell cycle shift detected
RatioML_KW35_wE	CCS4	0.0316602316602317	0.92923051023026	36	FALSE	No significant cell cycle shift detected
RatioML_KW35_wE	CCS5	0.364993564993565	0.109063339810634	36	FALSE	No significant cell cycle shift detected
RatioML_KW35_wE	CCS6	0.505276705276705	0.0133534685569635	36	FALSE	No significant cell cycle shift detected
RatioML_KW35_wE	CCS7	0.492664092664093	0.0168368629381121	36	FALSE	No significant cell cycle shift detected
[truncated: 353 more rows]
