# Supplementary material for: Low Cell Number Proteomic Analysis Using In-Cell Protease Digests Reveals a Robust Signature for Cell Cycle State Classification
Source: Mol Cell Proteomics. 2021 Nov 4;21(1):100169. doi: 10.1016/j.mcpro.2021.100169 (PMC8760417; doi:10.1016/j.mcpro.2021.100169)
Supplement: Supplemental Data S1 [file mmc10.txt]

library(dplyr)
library(plyr)
library(tidyr)


#' load maxquant proteinGroups.txt
#' 
#' @param datafile protineGroups.txt path
#' @param remove.contaminants TRUE (default) if you want contaminants removed
#' @param remove.rev TRUE (default) if you want rev removed
#' @param remove.only.identified.by.site TRUE (default) if you want only.identified.by.site removed
#' @return a dataframe containing the data
#' 
load.mq.protein.groups = function(datafile, remove.contaminants = TRUE, remove.rev = TRUE, remove.only.identified.by.site = TRUE) {

  mytable = read.delim(datafile, stringsAsFactors = FALSE)
  num.before = nrow(mytable)
  if (remove.contaminants) {
    mytable = subset(mytable, Potential.contaminant != "+")
  }
  if (remove.rev) {
    mytable = subset(mytable, Reverse != "+")
  }
  if (remove.only.identified.by.site) {
    mytable = subset(mytable, Only.identified.by.site != "+")
  }
  num.after = nrow(mytable)
  num.diff = num.before - num.after
  cat( paste(num.after, "entries after filtering out", num.diff) )
  return(mytable)
}


#' load maxquant evidence.txt
#' 
#' @param datafile evidence.txt path
#' @param remove.contaminants TRUE (default) if you want contaminants removed
#' @param remove.rev TRUE (default) if you want rev removed
#' @param expand TRUE (default) if you want to expand the table with statistic (by calling mq.evidence.expand).
#' @return a dataframe containing the data
#' 
load.mq.evidence = function(datafile, remove.contaminants = TRUE, remove.rev = TRUE, expand = TRUE) {
  cat("Loading table...\n")
  mytable = read.delim(datafile, stringsAsFactors = FALSE )
  num.before = nrow(mytable)
  if (remove.contaminants) {
    mytable = subset(mytable, Potential.contaminant != "+")
  }
  if (remove.rev) {
    mytable = subset(mytable, Reverse != "+")
  }
  num.after = nrow(mytable)
  num.diff = num.before - num.after
  cat( paste(num.after, "entries after filtering out", num.diff, "\n") )

  if (expand) {
    cat("Expanding evidence table with statistics...\n")
    mytable = mq.evidence.expand(mytable) 
  }

  return(mytable)
}


#' expand evidence dataframe
#' 
#' @description 
#' computes additional variables for each line (mostly relative to mq.evidence.group.stats.raw statistics)
#' this is called by default when you load an evidence.txt file
#' 
#' @param data evidence dataframe
#' @return dataframe containing original and additional data columns
#' @details additional data generated by this function is required for many other function in this package. Original data columns are not altered.
#' 
mq.evidence.expand = function(data = NULL) {
  
  data$is.shared.pep = grepl("[*;*]", data$Protein.group.IDs) #handy column for when razor peptides are split up into individual protein groups (technically razorpeptide is not the right word for this!)
  
  data$Match.ppm.difference = as.numeric(data$Match.m.z.difference/data$m.z*1000000) #calc ppm variable for matched data (msms IDs are NA for all of these), an obvious missing column

  statstable = mq.evidence.group.stats.raw(data)
  data = left_join(x = data, y = statstable, by = "Raw.file")
  
  #calc new variables using group stats (msms IDs are NA for all of these)
  data$Match.time.difference.sd = ( data$Match.time.difference - data$Match.time.difference.mean.raw )/data$Match.time.difference.sd.raw
  data$Match.ppm.difference.sd = ( data$Match.ppm.difference - data$Match.ppm.difference.mean.raw )/data$Match.ppm.difference.sd.raw

  #combined MBR metric of sum (diamond filter) or radius (round filter) - could use both for a truncated circle which is a good fit around the data density
  data$Match.ppm.time.sd.sum = abs(data$Match.time.difference.sd) + abs(data$Match.ppm.difference.sd)
  data$Match.ppm.time.sd.radius = sqrt(data$Match.time.difference.sd*data$Match.time.difference.sd + data$Match.ppm.difference.sd*data$Match.ppm.difference.sd)
  
  #ppm error, and split by msms and match (used in filter)
  data$Mass.error.ppm.sd = (data$Mass.error..ppm. - data$Mass.error.ppm.mean.raw)/data$Mass.error.ppm.sd.raw
  data$Mass.error.ppm.msms.sd = (data$Mass.error..ppm. - data$Mass.error.ppm.msms.mean.raw)/data$Mass.error.ppm.msms.sd.raw
  data$Mass.error.ppm.match.sd = (data$Mass.error..ppm. - data$Mass.error.ppm.match.mean.raw)/data$Mass.error.ppm.match.sd.raw
  
  data$Mass.error.ppm.msms.sd[!is.na(data$Match.ppm.difference)] = NA
  data$Mass.error.ppm.match.sd[is.na(data$Match.ppm.difference)] = NA
  
  #remove raw.file stats when done (but obviously not raw.file column)
  data = data[,!names(data) %in% names(statstable[,-1])] #relative to whatever is in statstable, so you can safely add columns

  return(data)
}


#' determine group statistics, where the grouping refers to "Raw.file"
#' 
#' @description 
#' summarises raw.file centric statistics such as mean and sd for msms and match IDs etc
#' NB: grouping by other than raw file not implemented (yet)
#' 
#' @param data evidence dataframe
#' @return dataframe containing summarised data
#' 
mq.evidence.group.stats.raw = function(data = NULL) {
  
  #make 2 new columns of data copies from Mass.error..ppm. if msms or match, NA if not (ie split msms and match data)
  data$Mass.error.ppm.match = data$Mass.error..ppm.
  data$Mass.error.ppm.match[is.na(data$Match.ppm.difference)] = NA
  data$Mass.error.ppm.msms = data$Mass.error..ppm.
  data$Mass.error.ppm.msms[!is.na(data$Match.ppm.difference)] = NA
  
  result = ddply(data, "Raw.file", summarise,
    Mass.error.ppm.mean.raw = mean(Mass.error..ppm., na.rm = TRUE),
    Mass.error.ppm.sd.raw = sd(Mass.error..ppm., na.rm = TRUE),
    
    Mass.error.ppm.msms.mean.raw = mean(Mass.error.ppm.msms, na.rm = TRUE),
    Mass.error.ppm.msms.sd.raw = sd(Mass.error.ppm.msms, na.rm = TRUE),
    
    Mass.error.ppm.match.mean.raw = mean(Mass.error.ppm.match, na.rm = TRUE),
    Mass.error.ppm.match.sd.raw = sd(Mass.error.ppm.match, na.rm = TRUE),
    
    Match.ppm.difference.mean.raw = mean(Match.ppm.difference, na.rm = TRUE), 
    Match.ppm.difference.sd.raw = sd(Match.ppm.difference, na.rm = TRUE),
    
    Match.time.difference.mean.raw = mean(Match.time.difference, na.rm = TRUE), 
    Match.time.difference.sd.raw = sd(Match.time.difference, na.rm = TRUE), 
    
    Matched.peptides.raw = sum(!is.na(Match.ppm.difference)), #number of matched peptides
    modpeps.total.raw = length(unique(Modified.sequence, na.rm = TRUE)),
    peptides.total.raw = length(unique(Sequence, na.rm = TRUE)),
    prot.groups.raw = sum(!(grepl("[*;*]", unique(Protein.group.IDs, na.rm = TRUE)))) 
    )

  return(result)
}


#' peptide quality filter
#' 
#' @description determines if a datapoint passes a filter by adding a boolean passfilter column and optionally removing rows that do not pass the filter
#' 
#' @param data evidence dataframe
#' @param match.time.difference.cutoff threshold for chromatographic match time difference (between match donor and recipient features)
#' @param match.ppm.difference.cutoff threshold for match ppm mass difference (between match donor and recipient features)
#' @param match.error.cutoff threshold for matched peptide mass error (relative to theoretical peptide mass)
#' @param msms.error.cutoff threshold for msms identified mass error (relative to theoretical peptide mass)
#' @param unit.sd if TRUE (default) then above parameters are sd units, otherwise are absolute units (ppm or minutes)
#' @param split.msms.match if TRUE (default), msms IDs and match IDs are filtered relative to their own group sd, else relative to global sd for all IDs (ignored if unit.sd = TRUE)
#' @param discard.failed if TRUE (default), rows that do not pass the filter are removed from the dataframe
#' 
#' @return the original dataframe with an additional passfilter boolean column, and optionally lines removed that do not pass the filter
#' 
#' @details 
#' stats are determined when loading the data, so you can refilter a filtered dataset with more stringent cutoffs because stats are not recomputed during filtering
#' 
mq.evidence.filter2 = function(data = NULL, match.time.difference.cutoff = 2.5, match.ppm.difference.cutoff = 3, match.error.cutoff = 3, msms.error.cutoff = 3, unit.sd = TRUE, split.msms.match = TRUE, discard.failed = TRUE) {

  data$passfilter = TRUE #start with all true, then falsify if failing various filters
  
  if(unit.sd) {
    #filter matches using ppm difference and time difference, but as independent 1D filters (in 2d this is just a box)
    data[ !is.na(data$Match.time.difference.sd) & data$Match.time.difference.sd > match.time.difference.cutoff, "passfilter"] = FALSE
    data[ !is.na(data$Match.time.difference.sd) & data$Match.time.difference.sd < -match.time.difference.cutoff, "passfilter"] = FALSE
    
    data[ !is.na(data$Match.ppm.difference.sd) & data$Match.ppm.difference.sd > match.ppm.difference.cutoff, "passfilter"] = FALSE
    data[ !is.na(data$Match.ppm.difference.sd) & data$Match.ppm.difference.sd < -match.ppm.difference.cutoff, "passfilter"] = FALSE
    
    #filter using ID mass ppm errors, default is to use msms and match IDs as 2 separate group variances.
    if(split.msms.match) {
      #split msms and match mass error sd, and make fail anything not within -msms.error.cutoff to +msms.error.cutoff
      data[ !is.na(data$Mass.error.ppm.match.sd) & data$Mass.error.ppm.match.sd > match.error.cutoff, "passfilter"] = FALSE
      data[ !is.na(data$Mass.error.ppm.match.sd) & data$Mass.error.ppm.match.sd < -match.error.cutoff, "passfilter"] = FALSE
      data[ !is.na(data$Mass.error.ppm.msms.sd) & data$Mass.error.ppm.msms.sd > msms.error.cutoff, "passfilter"] = FALSE
      data[ !is.na(data$Mass.error.ppm.msms.sd) & data$Mass.error.ppm.msms.sd < -msms.error.cutoff, "passfilter"] = FALSE
    }
    else { #else using global mass error sd
      #we still need to filter on match and msms IDs separately, but using global sd deviation
      data[ !is.na(data$Mass.error.ppm.match.sd) & data$Mass.error.ppm.sd > match.error.cutoff, "passfilter"] = FALSE
      data[ !is.na(data$Mass.error.ppm.match.sd) & data$Mass.error.ppm.sd < -match.error.cutoff, "passfilter"] = FALSE
      data[ !is.na(data$Mass.error.ppm.msms.sd) & data$Mass.error.ppm.sd > msms.error.cutoff, "passfilter"] = FALSE
      data[ !is.na(data$Mass.error.ppm.msms.sd) & data$Mass.error.ppm.sd < -msms.error.cutoff, "passfilter"] = FALSE
    }
  }
  else { #units are actually ppm or time (mins)

    data[ !is.na(data$Match.time.difference.sd) & data$Match.time.difference > match.time.difference.cutoff, "passfilter"] = FALSE
    data[ !is.na(data$Match.time.difference.sd) & data$Match.time.difference < -match.time.difference.cutoff, "passfilter"] = FALSE
    
    data[ !is.na(data$Match.ppm.difference.sd) & data$Match.ppm.difference > match.ppm.difference.cutoff, "passfilter"] = FALSE
    data[ !is.na(data$Match.ppm.difference.sd) & data$Match.ppm.difference < -match.ppm.difference.cutoff, "passfilter"] = FALSE

    #filter using ID mass ppm errors - split.msms.match not applied here as we are using absolute variance not sd variance
    data[ !is.na(data$Mass.error.ppm.match.sd) & data$Mass.error..ppm. > match.error.cutoff, "passfilter"] = FALSE
    data[ !is.na(data$Mass.error.ppm.match.sd) & data$Mass.error..ppm. < -match.error.cutoff, "passfilter"] = FALSE
    data[ !is.na(data$Mass.error.ppm.msms.sd) & data$Mass.error..ppm. > msms.error.cutoff, "passfilter"] = FALSE
    data[ !is.na(data$Mass.error.ppm.msms.sd) & data$Mass.error..ppm. < -msms.error.cutoff, "passfilter"] = FALSE
  
  }
  
  if(discard.failed) #reduce dataframe to only those that passed filter (option to not do this in case you're still interested in looking at all or failed peptides)
    data = data[data$passfilter,]
  
  return(data)
  
}


#' quantification of peptide features
#' 
#' @description computes quantification of feature data, where duplicate feature intensities are summed 
#' optionally returns a spread/wide table of features x Experiment with intensities as fill
#' a feature is a distinct modified.sequence+charge per experiment (is experiment centric, not raw.file centric)
#' Only summed-feature unique columns are retained (ie discarding fields for multiple features being summed that are not identical)
#' Evidence IDs for each quant are also reported, concatenated with ";" where multiple ids are summed 
#' 
#' @param data evidence dataframe
#' @param spread if TRUE (deafult), the long evidence table format is spread into a wide format 
#' @return a dataframe containing unique-feature centric data
#' 
mq.evidence.featurequant.id = function(data = NULL, spread = TRUE) {
  
  cat("Summing feature intensities into unique feature intensities (by experiment, modified peptide sequence, and charge)...\n")
  
  #select minimal rows (discard duplicate-feature specific info). Experiment and Intensity will be colnames and fill (others are peptide-unique)
  min.data = data[, c("id","Intensity","Experiment","Proteins","Leading.proteins","Leading.razor.protein","Gene.names","Protein.names","Protein.group.IDs","Sequence","Length","Missed.cleavages","is.shared.pep","Modifications","Modified.sequence","Mass","Charge","m.z")]

  #duplicate entries (even with stringent filtereing and by Raw.file) can be multiple of any of msms/secpep/matches. Split peaks?
  #Deal with multiple entries - Experiment/Modified.sequence/Charge = sufficient unique ID to ID duplicate features
  aggreagated.data = ddply(min.data, .(Experiment, Modified.sequence, Charge), .get.summed.intensity.row.and.id )
  
  if(spread) {
    #Experiment as header, Intensity and id as fill (remaining columns are implicit unique value combinations)
    aggreagated.data = spread.evidence.quant(aggreagated.data)
  }
  return(aggreagated.data)
}


#' quantification of modified peptides
#' 
#' @description computes quantification of peptides indluding modification states, where duplicate feature intensities are summed
#' as mq.evidence.featurequant but sums to unique modified.sequence level (ie sums z states together too)
#' optionally returns a spread/wide table of features x Experiment with intensities as fill
#' intensities will be summed into unique modified.sequence per experiment (is experiment centric, not raw.file centric)
#' Only summed-modified.peptide unique columns are retained (ie discarding fields for multiple features being summed that are not identical)
#' Evidence IDs for each quant are also reported, concatenated with ";" where multiple ids are summed 
#' 
#' @param data evidence dataframe
#' @param spread if TRUE (deafult), the long evidence table format is spread into a wide format 
#' @return a dataframe containing unique modified-peptide centric data
#' 
mq.evidence.modpeptidequant.id = function(data = NULL, spread = TRUE) {
  
  cat("Summing feature intensities into unique feature intensities (by experiment, modified peptide sequence, and charge)...\n")
  
  #select minimal rows (discard feature specific info). Experiment and Intensity will be colnames and fill (others are peptide-unique)
  min.data = data[, c("id","Intensity","Experiment","Proteins","Leading.proteins","Leading.razor.protein","Gene.names","Protein.names","Protein.group.IDs","Sequence","Length","Missed.cleavages","is.shared.pep","Modifications","Modified.sequence","Mass")]

  #Deal with multiple entries - Experiment/Modified.sequence = sufficient unique ID to ID duplicate features and merge charge states
  aggreagated.data = ddply(min.data, .(Experiment, Modified.sequence), .get.summed.intensity.row.and.id )
  
  if(spread) {
    #Experiment as header, Intensity and id as fill (remaining columns are implicit unique value combinations)
    aggreagated.data = spread.evidence.quant(aggreagated.data)
  }
  return(aggreagated.data)
}


#' quantification of peptides
#' 
#' @description computes quantification of peptides, where duplicate feature intensities are summed
#' as mq.evidence.featurequant and mq.evidence.modpeptide but sums to unique unmodified sequence level (ie sums all z and modification states together)
#' optionally returns a spread/wide table of features x Experiment with intensities as fill
#' intensities will be summed into unique modified.sequence per experiment (is experiment centric, not raw.file centric)
#' Only summed peptide unique columns are retained (ie discarding fields for multiple features being summed that are not identical)
#' Evidence IDs for each quant are also reported, concatenated with ";" where multiple ids are summed 
#' 
#' @param data evidence dataframe
#' @param spread if TRUE (deafult), the long evidence table format is spread into a wide format 
#' @return a dataframe containing unique peptide centric data
#' 
mq.evidence.peptidequant.id = function(data = NULL, spread = TRUE) {
  
  cat("Summing feature intensities into peptide intensities (by experiment and peptide sequence)...\n")
  
  #select minimal rows (discard feature specific info). Experiment and Intensity will be colnames and fill (others are peptide-unique)
  min.data = data[, c("id","Intensity","Experiment","Proteins","Leading.proteins","Leading.razor.protein","Gene.names","Protein.names","Protein.group.IDs","Sequence","Length","Missed.cleavages","is.shared.pep")] #charge and m.z removed
  
  #Deal with multiple entries - Experiment/Modified.sequence/Charge = sufficient unique ID to ID duplicate features
  aggreagated.data = ddply(min.data, .(Experiment, Sequence), .get.summed.intensity.row.and.id )
  
  if(spread) {
    #Experiment as header, Intensity and id as fill (remaining columns are implicit unique value combinations)
    aggreagated.data = spread.evidence.quant(aggreagated.data)
  }
  return(aggreagated.data)
}


#this function sums intensities together and reports which evidence ids contributed to the sum - used by mq.evidence.*quant.id
.get.summed.intensity.row.and.id = function (data = NULL) {

  #summed intensities put into first row
  data[1,"Intensity"] = sum(data$Intensity, na.rm = TRUE)
  data$id = gsub(", ",";",toString(data$id))
  return(data[1,])
}


#' spreads a long evidence.txt peptide table by experiment (not raw file) into intensities and peptide ids
#' 
#' @description The table must be an aggregated evidence.txt using one of the mq.evidence.*quant.id functions to remove redundancies (with spread = false)
#' 
#' @param data dataframe containing aggregated evidence.txt data, in long form
#' @return dataframe containing aggreagated evidence.txt data, in wide form
#' @details Using spread = true in mq.evidence.*quant.id will do this for you, but protein quant requires a (optionally aggreagated) long table
#' This is a convenince function so you can make a long aggreagated table and both pass it to protein quant and also make a wide peptide table
#' 
spread.evidence.quant = function(data = NULL) {
  #Experiment as header, Intensity as fill (remaining columns are implicit unique value combinations)
  aggregated.data.intensity = data  %>% select(-id) %>% spread(Experiment, Intensity, convert = TRUE, sep = "_")
  #replace "Experiment_*" with "intensity.*"
  names(aggregated.data.intensity) = gsub("Experiment_", "intensity.", names(aggregated.data.intensity))
  
  #Experiment as header, id as fill (remaining columns are implicit unique value combinations)
  aggregated.data.id = data  %>% select(-Intensity) %>% spread(Experiment, id, convert = TRUE, sep = "_")
  #replace "Experiment_*" with "id.*"
  names(aggregated.data.id) = gsub("Experiment_", "id.", names(aggregated.data.id))
  
  #now bind tables together. merge function will use all common columns, which is what we want.
  aggreagated.data.merged <- merge(aggregated.data.intensity, aggregated.data.id )
  #or could explicitly name columns, which does exactly the same thing  
  #names.to.merge.by = aggreagated.data  %>% select(-id, -Intensity, -Experiment) %>% names()
  #aggreagated.data <- merge(aggregated.data.intensity, aggregated.data.id, by=names.to.merge.by)
  
  return(aggreagated.data.merged)
}


#' protein quantitation
#' 
#' @description computes protein quant (sum of peptide intensities) and returns a wide table of protein groups x Experiment with protein quant as fill
#' stuff
#' 
#' @param data evidence data table in long-form, either non-aggregated or aggregated into feature/modpeptide/peptide tables 
#' @param quant options are "all", "unique", or "leading.razor.protein" (leading.razor.protein is default as this is identical to maxquant razor quantitation)
#' @param proteingroups proteingroups.txt data loaded using load.mq.protein.groups, without filtering
#' 
#' @return stuff
#' 
#' @details assumes mq.evidence.expand has been called on the loaded evidence table data (which is done be default when loading evidence.txt data)
#' peptide sums are just counts rows - so aggregating with mq.evidence.*quant (with spread = FALSE) will determine meaning of the counts
#' proteingroups.txt file must be from the same MaxQuant analysis as the evidence.txt used (otherwise results are undefined)
#' for all quant types, if a MaxQuant proteingroups.txt file is provided then some protein specific columns will be added based on the protein groups id
#' for "leading.razor.protein", the proteingroups.txt is required to assign a protein group id (will otherwise be NA)
#' 
mq.evidence.proteinquant = function(data = NULL, quant = "leading.razor.protein", proteingroups.txt = NULL) {
  #NB: this method just pre-processes the data before calling .mq.evidence.proteinquant

  
  splitrazors = function(datatosplit) { #input should be an aggreagated long table

    #extract all protein group ids for each evidence peptide
    pgids.split = strsplit(datatosplit[,"Protein.group.IDs"], split = ";")

    pgids.split.linear = unlist(pgids.split, use.names=FALSE) #make it a linear list
    names(pgids.split.linear) = rep(datatosplit[,"id"], lengths(pgids.split)) #make a list of pep id to join with, as same repetition and length as protgroupids
    #pgids.split.linear.df = data.frame(as.integer(names(pgids.split.linear)), as.integer(pgids.split.linear))
    pgids.split.linear.df = data.frame(as.character(names(pgids.split.linear)), as.character(pgids.split.linear), stringsAsFactors = FALSE)
    
    #join will duplicate peptides if used for more than one protein
    datatosplit = inner_join(datatosplit,  pgids.split.linear.df,  by = c("id" = "as.character.names.pgids.split.linear.."))

    datatosplit$Protein.group.IDs = datatosplit$as.character.pgids.split.linear.
    datatosplit = datatosplit[, names(datatosplit) != "as.character.pgids.split.linear."]

    return(datatosplit)
  }
  
  
  #quant = unique (discard shared peptides), this is a fast operation
  discardrazors = function(data) {
    data = data[ !grepl(";",data[,"Protein.group.IDs"]) , ]
    return(data)
  }
  
  
  if (quant == "all") {
    cat("Duplicating shared peptides for 'all' protein quantitation ...\n")
    data = splitrazors(data) #split razor peptides for protein quant (NB: not required for peptide analyses)
    proteinsums.expt.spread = .mq.evidence.proteinquant(data)
  }
  else if (quant == "unique") {
    cat("Discarding shared peptides for 'unique' protein quantitation ...\n")
    data = discardrazors(data) #split razor peptides for protein quant (NB: not required for peptide analyses)
    proteinsums.expt.spread = .mq.evidence.proteinquant(data)
  }
  else if (quant == "leading.razor.protein") {
    proteinsums.expt.spread = .mq.evidence.proteinquant.lrp(data, proteingroups.txt)
  }
  else {
    paste(quant, " is not a valid quantitation option!!!  Returning NULL")
    proteinsums.expt.spread = NULL
  }
  
  if( !is.null(proteingroups.txt) & !is.null(proteinsums.expt.spread) ) {
    cat("Joining proteinGroups.txt info.\n")
    proteingroups.txt.min = proteingroups.txt[,c("Protein.IDs","Majority.protein.IDs","Protein.names","Gene.names","Fasta.headers","id")]
    proteinsums.expt.spread$Protein.group.IDs = as.numeric(proteinsums.expt.spread$Protein.group.IDs)
    proteinsums.expt.spread = inner_join(proteinsums.expt.spread, proteingroups.txt.min, c("Protein.group.IDs"="id") ) #TODO: is inner_join the correct join to use here?!? left_join better?
  }
  else {
    cat("proteinGroups.txt file not provided, unable to join protein table info.")
  }
  return( proteinsums.expt.spread )
}


###protein quant function called after pre-processing evidence peptide table
.mq.evidence.proteinquant = function(data = NULL) {
  
  cat("Summing peptide intensities (by protein group and experiment)...\n")
  
  #sum peptides by expt
  proteinsums.expt = ddply(data, .(Experiment, Protein.group.IDs), summarise, 
                           sum.pep.expt = sum(Intensity, na.rm = TRUE),
                           num.unique.quant.expt = sum(!is.na(Intensity) & (Intensity > 0) & !is.shared.pep), #Logic error: this is number of features not peptides - some features are duplicated!!!
                           num.razor.quant.expt = sum(!is.na(Intensity)  & (Intensity > 0) & is.shared.pep),
                           num.noquant.expt = sum( is.na(Intensity) | (Intensity <= 0) )
  ) #could also sum peptides by Raw.file instead of Experiment

  cat("Exporting protein table...\n")
  proteinsums.expt$uniq.razor.noquant = paste(proteinsums.expt$num.unique.quant.expt, proteinsums.expt$num.razor.quant.expt, proteinsums.expt$num.noquant.expt, sep = ";" )
  
  #make a wide protein table with quant as fill
  proteinsums.expt.spreadquant = proteinsums.expt[, c("Experiment", "Protein.group.IDs", "sum.pep.expt")] %>% spread(Experiment, sum.pep.expt) #key+value becomes header+fill, remaining columns are implicit unique value combinations
  
  #make a wide protein table with peptide hits info as fill
  proteinsums.expt.spreadpeps = proteinsums.expt[, c("Experiment", "Protein.group.IDs", "uniq.razor.noquant")] %>% spread(Experiment, uniq.razor.noquant) #key+value becomes header+fill, remaining columns are implicit unique value combinations
  
  #join them together
  proteinsums.expt.spread = full_join(x = proteinsums.expt.spreadquant, y = proteinsums.expt.spreadpeps, by = "Protein.group.IDs", suffix = c(".sum.pep.expt",".uniq.razor.noquant"))
  
  return(proteinsums.expt.spread)
}


###protein quant function called after pre-processing evidence peptide table
.mq.evidence.proteinquant.lrp = function(data = NULL, proteingroups.txt = NULL) {

  cat("Summing peptide intensities (by leading razor protein and experiment)...\n")
  
  #sum peptides by expt - by expt by default for now
  proteinsums.expt = ddply(data, .(Experiment, Leading.razor.protein), summarise, 
                           sum.pep.expt = sum(Intensity, na.rm = TRUE),
                           num.unique.quant.expt = sum(!is.na(Intensity) & (Intensity > 0) & !is.shared.pep), 
                           num.razor.quant.expt = sum(!is.na(Intensity)  & (Intensity > 0) & is.shared.pep),
                           num.noquant.expt = sum( is.na(Intensity) | (Intensity <= 0) )#,
                           #Proteins = data[1,"Proteins"] #the first entry should be the same for all entries in this group
  )
  
  cat( names(proteinsums.expt) )
  
  cat("Exporting protein table...\n")
  proteinsums.expt$uniq.razor.noquant = paste(proteinsums.expt$num.unique.quant.expt, proteinsums.expt$num.razor.quant.expt, proteinsums.expt$num.noquant.expt, sep = ";" )
  
  #make a wide protein table with quant as fill
  proteinsums.expt.spreadquant = proteinsums.expt[, c("Experiment", "Leading.razor.protein", "sum.pep.expt")] %>% spread(Experiment, sum.pep.expt) #remaining columns are implicit unique value combinations
  
  #make a wide protein table with peptide hits info as fill
  proteinsums.expt.spreadpeps = proteinsums.expt[, c("Experiment", "Leading.razor.protein", "uniq.razor.noquant")] %>% spread(Experiment, uniq.razor.noquant) #remaining columns are implicit unique value combinations
  
  #join them together
  proteinsums.expt.spread = full_join(x = proteinsums.expt.spreadquant, y = proteinsums.expt.spreadpeps, by = "Leading.razor.protein", suffix = c(".sum.pep.expt",".uniq.razor.noquant"))
  
  proteinsums.expt.spread$Protein.group.IDs = NA #make new column to contain index in proteingroups.txt
  
  if( !is.null(proteingroups.txt) )  {
    cat("Getting proteingroups.txt indices\n")
    
    for(i in seq(1:length(proteinsums.expt.spread$Leading.razor.protein))) {
      result = grep( paste("(^|;)", proteinsums.expt.spread[i,1], "($|;)", sep = ""), proteingroups.txt$Protein.IDs)
      if(length(result) == 1) {
        proteinsums.expt.spread$Protein.group.IDs[i] = proteingroups.txt$id[result] 
      }
      else { #just in case - this should only happen if I filter the protein groups file or use the wrong file
        print( paste(proteinsums.expt.spread[i,1] , " ---> hits = ", length(result))) #doesn't happen unless I filter my protein table when I load it
      }#Should I supress 0 warnings, which remain as NA?  But >1 hit is a big problem that should be reported.
    }
  }#else proteinGroups.txt file = NULL, Protein.group.IDs remains NA

  return(proteinsums.expt.spread)
}
