# Supplementary material for: Low Cell Number Proteomic Analysis Using In-Cell Protease Digests Reveals a Robust Signature for Cell Cycle State Classification
Source: Mol Cell Proteomics. 2021 Nov 4;21(1):100169. doi: 10.1016/j.mcpro.2021.100169 (PMC8760417; doi:10.1016/j.mcpro.2021.100169)
Supplement: Supplemental Data S2 [file mmc11.txt]

setwd("F:/Van/_Elite/E190527/r/")


source("vk_r_maxquant.r")


#load data
data = load.mq.evidence("../combined_all/txt/evidence.txt", remove.contaminants = FALSE, remove.rev = FALSE)


#each file will be filtred relative to their own sd values (not fixed params).  Calling mq.evidence.filter2(data) is actually the same result as these are default params.
data.filtered = mq.evidence.filter2(data, match.time.difference.cutoff = 2.5, match.ppm.difference.cutoff = 3, match.error.cutoff = 3, msms.error.cutoff = 3, unit.sd = TRUE, split.msms.match = TRUE, discard.failed = TRUE) 


#aggregate by unique peptide sequence (could do this by feature or modpeptide if preferred)
#this makes the peptide tallies in the protein table count aggregated peptides (quant remains the same as aggregation summs quant)
#so doing this is not required, you could just feed the evidence table to the protein quant (but then the peptide tallies count evidence lines, including duplicates)
data.filtered.peptide.long = mq.evidence.peptidequant.id(data.filtered, spread = FALSE) #to feed to the protein analysis


#load maxquant protein results - without filtering anything out. This is required for lrp quant (the code needs to map the results to other protein info)
mq.proteingroups = load.mq.protein.groups("../combined_all/txt/proteinGroups.txt", remove.contaminants = FALSE, remove.rev = FALSE, remove.only.identified.by.site = FALSE)


#now quant based on leading razor protein (aka lrp) - this is the default MaxQuant inference/quant
data.filtered.prots.lrp = mq.evidence.proteinquant(data.filtered.peptide.long, "leading.razor.protein", mq.proteingroups) 


#output data to file
write.csv(data.filtered.prots.lrp, "data.filtered.prots.lrp.csv")
