# Supplementary material for: Low Cell Number Proteomic Analysis Using In-Cell Protease Digests Reveals a Robust Signature for Cell Cycle State Classification
Source: Mol Cell Proteomics. 2021 Nov 4;21(1):100169. doi: 10.1016/j.mcpro.2021.100169 (PMC8760417; doi:10.1016/j.mcpro.2021.100169)
Supplement: Supplemental Data S4 [file mmc13.txt]

################################################################################################################## #
# Project: Applying cell cycle signatures from Primmus to ProteomeHD (with Ly lab)      
# Purpose: This script transforms the 16 cell cycle "populations" into a smaller set of cell cycle "states"
# Author: G Kustatscher
# Date: March 2021 (R version 3.6.3)
################################################################################################################## #

# Load the libraries
library(data.table); library(ggplot2); library(impute); library(egg); library(readxl)

#### Prepare the CC signatures ####

# Read in the Excel file
DT <- as.data.table( read_xlsx("../in/protg.full_cc.wide.avg.pp_forGeorg.xlsx", sheet = 1, na = "NA" ))

# Check if columns numeric
t( DT[, lapply(.SD, class) ] )

# Drop population 17
DT$`17` <- NULL

# Rename value columns
names(DT)[ grep("^[[:digit:]]", names(DT)) ] <-  paste("P", 1:16, sep = "")

# Get the mean intensity of each protein and calculate FC per population over the mean
value_cols <- grep("^P[[:digit:]]", names(DT), value = TRUE)
protein_means <- DT[, apply(.SD, 1, mean, na.rm = TRUE), .SDcols = value_cols ]
DT[, c(value_cols) := lapply(.SD, function(x){ x / protein_means }), .SDcols = value_cols ]

# Turn to log2 for further processing
DT[, c(value_cols) := lapply(.SD, log2), .SDcols = value_cols ]

# Remove proteins that were seen in fewer than 15 populations
DT_feat_count <- DT[, apply(.SD, 1, function(x){ sum(!is.na(x))}), .SDcols = value_cols ]
DT <- DT[ DT_feat_count >= 14 ]

# Check how many % NAs left
sum( is.na( DT[, value_cols, with = FALSE] ))  /  prod( dim( DT[, value_cols, with = FALSE] )) * 100

# Impute those missing values
DT_imp <- impute.knn( as.matrix( DT[, value_cols, with = FALSE] ) , k = 20)
DT[, c(value_cols) := data.table(DT_imp$data) ]


#### Group populations by k-means clustering ####

# Create k-means input table
kmeans_input <- DT[, c("Base_Uniprot", value_cols), with = FALSE ]       # The data.table
kmeans_input <- data.frame(kmeans_input, row.names = "Base_Uniprot")     # Turn into data.frame
kmeans_input <- t( kmeans_input )                                        # Transpose because we want to cluster populations not proteins
CC_proteins <- colnames(kmeans_input)                                    # Get the names of the CC signature proteins

# Initiate result table
cl_results <-  data.table(kmeans_input, population = row.names(kmeans_input))

# Create a whole range of k-means clustering scenarios (with different k's)
range_of_k <- 1:15                                   # Range of k's to test
my_within_ss <- numeric()
my_variance_explained <- numeric()
for(i in range_of_k){
  temp_cl <- kmeans( as.matrix( kmeans_input ) , i, nstart = 3, iter.max = 50 )
  my_within_ss[i] <- temp_cl$tot.withinss
  my_variance_explained[i] <- temp_cl$betweenss / temp_cl$totss * 100
  temp_cl <- data.table(temp_cl$cluster, names(temp_cl$cluster) )
  names(temp_cl) <- c( paste("kmeans", i, "cl", sep = "_"), "population")
  cl_results <- merge( cl_results, temp_cl, by = "population" )
  print(i)
}

# Analyse how much variance is explained by how many clusters
df_optimisation <- data.frame(range_of_k, my_within_ss, my_variance_explained)

# Plot the results
p1a <- ggplot(df_optimisation, aes(x=range_of_k))+
        geom_line(aes(y=my_variance_explained), colour="black")+
        geom_point(aes(y=my_variance_explained), colour="black", shape=21, size=1.5, fill="white")+
        scale_x_continuous(breaks=range_of_k)+
        scale_y_continuous( breaks = seq(0,100,20), limits = c(-0.01,100))+
        ylab("Percent of variance explained")+
        xlab("Number of clusters (k)")+
        theme(panel.grid.major = element_line(size =0.25, linetype = "dotted", colour  = "grey70"), panel.grid.minor=element_blank(), panel.background=element_blank(), line=element_line(size=0.25),
              axis.text=element_text(size=6, colour="black"), axis.title=element_text(size=7),
              axis.line.x=element_line(colour="black"),axis.line.y=element_line(colour="black"))
p1a


# Plot the k-means heatmap for the 8 cluster scenario (>90% variance explained)

# Drop other clustering scenarios
cl_results <- cl_results[, c("population", CC_proteins, "kmeans_8_cl"), with = FALSE ]

# Create a ratio table 
mkmeans <- melt( cl_results, measure.vars = CC_proteins, value.name = "ratios" )  # Melt into long format
mkmeans[, population := factor( population, levels = value_cols ) ]

# Sort proteins in order of other figures in the paper
prot_order <- DT[ order(-final.order), Base_Uniprot ]
mkmeans[, variable := factor( variable, levels = prot_order ) ]

# Define plot limits
min_fill <- min( mkmeans$ratios )
max_fill <- max( mkmeans$ratios )

# Get the k-means heatmap
p1b <- ggplot(mkmeans, aes(x = population, y = variable, fill = ratios))+
        geom_raster()+
        geom_rug( data = mkmeans[, .N, .(population, kmeans_8_cl)], 
                  sides = "t", size = 3, show.legend = FALSE,
                  inherit.aes = FALSE, 
                  aes(colour = as.factor(kmeans_8_cl), x = population, y = length(CC_proteins)+10))+
        scale_colour_brewer(palette = "Set1")+
        scale_fill_gradient2(na.value = NA, name = "log2 FC", limits = c(min_fill, max_fill),
                             low = "violetred", high = "darkgreen", mid = "white")+
        ylab("Cell cycle signature proteins")+
        theme(panel.background = element_rect(fill = NA, colour = "black", size = 0.25), panel.grid = element_blank(),
              axis.text.y=element_blank(), axis.text.x = element_text(size = 6, colour = "black"),
              axis.title.x=element_blank(), axis.title.y = element_text(size = 7, colour = "black"),
              axis.ticks = element_blank(), legend.text = element_text(size = 6), legend.position = "right",
              text = element_text(size = 7))

p1b


#### Average populations into states ####

# Determine which populations need to be averaged with each other
pop_cl <- mkmeans[, .N, .(population, kmeans_8_cl)][ order(population) ]   # Extract cluster to population assignment
cc_state_assignments <- mkmeans[, .(combined_pops = paste( unique(population), collapse = "_")), kmeans_8_cl ]
cc_state_assignments[, kmeans_8_cl := factor(kmeans_8_cl, levels = unique(pop_cl$kmeans_8_cl))]
cc_state_assignments[ order(kmeans_8_cl), CC_states := paste("CCS", 1:.N, sep = "")]
cc_state_assignments[ order(CC_states) ]

# Get the averages
DT[, CCS1 := apply(.SD, 1, mean), .SDcols = c("P1", "P2")]
DT[, CCS2 := apply(.SD, 1, mean), .SDcols = c("P3", "P4", "P5")]
DT[, CCS3 := apply(.SD, 1, mean), .SDcols = c("P6", "P7")]
DT[, CCS4 := apply(.SD, 1, mean), .SDcols = c("P8", "P9", "P10")]
DT[, CCS5 := apply(.SD, 1, mean), .SDcols = c("P11")]
DT[, CCS6 := apply(.SD, 1, mean), .SDcols = c("P12", "P13")]
DT[, CCS7 := apply(.SD, 1, mean), .SDcols = c("P14", "P15")]
DT[, CCS8 := apply(.SD, 1, mean), .SDcols = c("P16")]

# Create handle for these new CC state columns
state_cols <- grep("^CCS[[:digit:]]", names(DT), value = TRUE)

# Plot the results
plot_states <- melt( DT[, c("Base_Uniprot", state_cols), with = FALSE ], measure.vars = state_cols, 
                     value.name = "ratios", variable.name = "states")
plot_states[, states := factor( states, levels = state_cols ) ]

# Sort proteins in order of other figures in the paper
plot_states[, Base_Uniprot := factor( Base_Uniprot, levels = prot_order ) ]

# Get the k-means heatmap
p2 <- ggplot(plot_states, aes(x = states, y = Base_Uniprot, fill = ratios))+
        geom_raster()+
        scale_colour_brewer(palette = "Set1")+
        scale_fill_gradient2(na.value = NA, name = "log2 FC", limits = c(min_fill, max_fill),
                             low = "violetred", high = "darkgreen", mid = "white")+
        ylab("Cell cycle signature proteins")+
        theme(panel.background = element_rect(fill = NA, colour = "black", size = 0.25), panel.grid = element_blank(),
              axis.text.y=element_blank(), axis.text.x = element_text(size = 6, colour = "black"),
              axis.title.x=element_blank(), axis.title.y = element_text(size = 7, colour = "black"),
              axis.ticks = element_blank(), legend.text = element_text(size = 6), legend.position = "none",
              text = element_text(size = 7))

p2

# Combine plots and write out (using multiple instances of p1a to get the aspect ratios right)
p3 <- ggarrange(p1a, p1b, p1a, p2, nrow = 2, widths = c(0.5,1))
ggsave("../out/CC_populations_to_states.pdf", p3, width = 20, height = 12, units = "cm")  

# Write out the result as a table, too
fwrite(x = DT[, c("Base_Uniprot", value_cols, state_cols), with = FALSE ], 
       file = "../out/CC_states.csv.gz")
