# Supplementary material for: Low Cell Number Proteomic Analysis Using In-Cell Protease Digests Reveals a Robust Signature for Cell Cycle State Classification
Source: Mol Cell Proteomics. 2021 Nov 4;21(1):100169. doi: 10.1016/j.mcpro.2021.100169 (PMC8760417; doi:10.1016/j.mcpro.2021.100169)
Supplement: Supplemental Data S5 [file mmc14.txt]

################################################################################################################## #
# Project: Applying cell cycle signatures from Primmus to ProteomeHD (with Ly lab)      
# Purpose: This script attempts to assign cell cycle states to ProteomeHD ratios by Spearman correlation analysis
# Author: G Kustatscher
# Date: March 2021
################################################################################################################## #

# Load the libraries
library(data.table); library(ggplot2); library(egg); library(psych)

# Set random seed
set.seed(123)

#### Prepare the data ####

# Read in cell cycle populations and states
DT <- fread("../out/CC_states.csv.gz")
state_cols <- paste("CCS", 1:8, sep = "")
DT <- DT[, c("Base_Uniprot", state_cols), with = FALSE]   # Keep only necessary columns

# Load ProHD
ProHD <- fread("../../../../Postdoc files/Research/ProteomeHD/ProHD_NBT_revision/ProteomeHD_v1_1.csv.gz")

# Define which SILAC ratios in ProHD to analyse
prohd_ratio_cols <- grep("Ratio", names(ProHD), value = TRUE)

# Select those samples from ProHD
names(ProHD)[ names(ProHD) == "Simplified_protein_ID" ] <- "Base_Uniprot"   # Rename ID column for matching
ProHD <- ProHD[, c("Base_Uniprot", prohd_ratio_cols), with = FALSE ]

# Subset to the signature proteins and remove proteins which weren't detected in those experiments
ProHD <- ProHD[ Base_Uniprot %in% DT$Base_Uniprot ]

# Merge with CC signature data 
ProHD <- merge(ProHD, DT, by = "Base_Uniprot")

# Make duplicate proteins unique 
ProHD[, Base_Uniprot := make.unique(Base_Uniprot) ]

# Scale all values to make them more comparable
# all_val_cols <- c(state_cols, prohd_ratio_cols)
# ProHD[, c(all_val_cols) := lapply(.SD, scale), .SDcols = all_val_cols ]


#### Perform the correlation analysis ####

# Run Spearman correlation with p-value calculation, incl. p-value adjustment
correlations <- corr.test( x = ProHD[, state_cols, with = FALSE], 
                           y = ProHD[, prohd_ratio_cols, with = FALSE], 
                           method = "spearman", adjust = "BH")

# Extract the relevant statistics from the psych object
rhos <- correlations$r    # Spearman correlations
pval <- correlations$p    # BH-adjusted p-values
nObs <- correlations$n    # Number of cases per correlation

# ... and melt them into one table
rhos <- as.data.table( reshape2::melt(rhos) )
pval <- as.data.table( reshape2::melt(pval) )
nObs <- as.data.table( reshape2::melt(nObs) )

names(rhos) <- c("CC_states", "ProHD", "Rho")
names(pval) <- c("CC_states", "ProHD", "pval")
names(nObs) <- c("CC_states", "ProHD", "nObs")

CC_ProHD_cor <- merge(rhos, pval, by = c("CC_states", "ProHD"))
CC_ProHD_cor <- merge(CC_ProHD_cor, nObs, by = c("CC_states", "ProHD"))

# Adjust the column types
CC_ProHD_cor[, CC_states := as.character(CC_states) ]
CC_ProHD_cor[, ProHD := as.character(ProHD) ]


#### Plot the resulting correlations as heatmap ####

# Get experiments with at least one significant association
sign_exp_positive <- CC_ProHD_cor[ pval < 0.001 & Rho > 0, unique( ProHD )]
sign_exp_negative <- CC_ProHD_cor[ pval < 0.001 & Rho < 0, unique( ProHD )]

# Define a control group of experiments without any significant CC shift
unresponsive_exp <- prohd_ratio_cols[ !(prohd_ratio_cols %in% sign_exp_positive | prohd_ratio_cols %in% sign_exp_negative) ]

# Get the correlation of those experiments with significant, positive hits (and 10 control experiments)
signif_cor <- CC_ProHD_cor[ ProHD %in% c(sign_exp_positive, sample(unresponsive_exp, 15)) ]

# Arrange the plotting order
group1 <- signif_cor[ ProHD %in% sign_exp_positive & CC_states == "CCS1" & Rho > 0, ProHD ]
group2 <- signif_cor[ ProHD %in% sign_exp_positive & CC_states == "CCS1" & Rho < 0, ProHD ]
signif_cor[ ProHD %in% group1,     plotting_group := "1" ]
signif_cor[ ProHD %in% group2,     plotting_group := "2" ]
signif_cor[ is.na(plotting_group), plotting_group := "3" ]
plotting_levels <- signif_cor[ order(-plotting_group, ProHD), unique(ProHD) ]
signif_cor[, ProHD := factor(ProHD, levels = plotting_levels) ]

# Create the plot 
p1 <- ggplot(signif_cor, aes(CC_states, ProHD, fill = Rho))+
      geom_tile()+
      geom_text(data = signif_cor[ pval < 0.001 ], aes(label = "***"), colour = "darkslateblue", size = 3)+
      geom_rug(aes(colour = plotting_group), sides = "r")+
      scale_fill_viridis_c(option = "D", direction = 1, breaks = seq(-0.8,0.8,0.4), limits = c(-0.8, 0.8))+  
      scale_x_discrete(expand = c(0,0))+
      scale_y_discrete(expand = c(0,0))+
      xlab("Cell cycle states")+
      ylab("ProteomeHD experiments")+
      theme(legend.position = "right", text = element_text(size = 7), axis.ticks = element_blank(),
        panel.background = element_rect(fill = NA, colour = "black", size = 0.25),
        panel.grid = element_blank())
p1
ggsave("../out/ProHD_significant_matches.pdf", p1, width = 15, height = 10, units = "cm", dpi = 300)

# Prepare table output for plotting
CC_ProHD_cor[ ProHD %in% plotting_levels , Shown_in_Figure := TRUE  ]          # Annotate which experiments were used for the figure
CC_ProHD_cor[ is.na(Shown_in_Figure)     , Shown_in_Figure := FALSE ]
unused_experiments <- CC_ProHD_cor[ Shown_in_Figure == FALSE, unique(ProHD) ]  # To sort the table, identify unused experiments
output_sorting_levels <- c( plotting_levels, unused_experiments)
names( CC_ProHD_cor ) <- c("Cell_cycle_state", "ProteomeHD_experiment", "Spearmans_Rho", "BH_adjusted_p_value",
                           "Number_of_observations", "Shown_in_Figure")

# Write out table
fwrite( CC_ProHD_cor[ order( factor(ProteomeHD_experiment, levels = output_sorting_levels )) ], "../out/Significant_signatures_in_ProHD.csv")
