# Supplementary material for: Low Cell Number Proteomic Analysis Using In-Cell Protease Digests Reveals a Robust Signature for Cell Cycle State Classification
Source: Mol Cell Proteomics. 2021 Nov 4;21(1):100169. doi: 10.1016/j.mcpro.2021.100169 (PMC8760417; doi:10.1016/j.mcpro.2021.100169)
Supplement: Supplemental Data S6 [file mmc15.txt]

################################################################################################################## #
# Project: Applying cell cycle signatures from Primmus to ProteomeHD (with Ly lab)      
# Purpose: This script evaluates how similar Primmus CC signature proteins are in selected ProteomeHD samples
# Author: G Kustatscher
# Date: March 2021
################################################################################################################## #

# Load the libraries
library(data.table); library(ggplot2); library(impute); library(egg)

#### Prepare the data ####

# Read in cell cycle populations and states
DT <- fread("../out/CC_states.csv.gz")

# Load ProHD
ProHD <- fread("../../../../Postdoc files/Research/ProteomeHD/ProHD_NBT_revision/ProteomeHD_v1_1.csv.gz")

# Define which SILAC ratios in ProHD to analyse
prohd_ratio_cols <- c("RatioML_GK1_Chromatin_CC_1", "RatioHL_GK1_Chromatin_CC_1",
                      "RatioHL_GK1_Chromatin_CC_2", "RatioML_GK1_Chromatin_CC_2",
                      "RatioHL_NCC1_B")

# These are experiments selected as cell cycle related test cases
#  - CC_1 is j, CC_2 is p (Kustatscher et al., Embo J 2014)
#  - CC_1 HL is M over G1/S
#  - CC_1 ML is G2 over G1/S
#  - CC_2 H/L is G1/S over G2
#  - CC_2 M/L is M over G2
#  - NCC1_B is a nascent chromatin capture (Alabert et al, 2014, Nat Cell Biol), freshly replicated chromatin

# Select those samples from ProHD
names(ProHD)[ names(ProHD) == "Simplified_protein_ID" ] <- "Base_Uniprot"   # Rename ID column for matching
ProHD <- ProHD[, c("Base_Uniprot", prohd_ratio_cols), with = FALSE ]

# Subset to the signature proteins and remove proteins which weren't detected in those experiments
ProHD <- ProHD[ Base_Uniprot %in% DT$Base_Uniprot ]

# Remove proteins that were seen in fewer than X of these experiments
feat_count <- apply( ProHD[, prohd_ratio_cols, with = FALSE], 1, function(x){ sum(!is.na(x))})
ProHD <- ProHD[ feat_count >= 4 ]

# Remove duplicates 
ProHD <- ProHD[ !duplicated(Base_Uniprot) ]

# Check how many NA left (aiming for something below 5%)
sum( is.na(ProHD[, grep("^Ratio", names(ProHD)), with = FALSE]) ) / (sum( is.na(ProHD[, grep("^Ratio", names(ProHD)), with = FALSE]) ) + sum( !is.na(ProHD[, grep("^Ratio", names(ProHD)), with = FALSE]) )) * 100

# Impute missing values
ProHD_imp <- impute.knn( as.matrix( ProHD[, prohd_ratio_cols, with = FALSE ] ) , k = 20)
ProHD[, c(prohd_ratio_cols) := data.table(ProHD_imp$data) ]

# Merge with CC signature data 
ProHD <- merge(ProHD, DT, by = "Base_Uniprot")

# Get handles for different column sets
state_val_cols <- c( paste("CCS", 1:8, sep = ""), grep("Ratio", names(ProHD), value = TRUE))
popul_val_cols <- c( paste("P", 1:16, sep = ""), grep("Ratio", names(ProHD), value = TRUE))
all_val_cols <- unique( c(popul_val_cols, state_val_cols ))

# Scale all values to make them more comparable
ProHD[, c(all_val_cols) := lapply(.SD, scale), .SDcols = all_val_cols ]

# # Alternative to z-scoring: Quantile normalisation
# # Quantile normalise all values to make them more comparable
# quantile_normalisation <- function(df){
#   df_rank <- apply( df, 2, rank, ties.method = "min" )
#   df_sorted <- data.frame( apply( df, 2, sort ))
#   df_mean <- apply( df_sorted, 1, mean)
# 
#   index_to_mean <- function(my_index, my_mean){
#     return( my_mean[my_index] )
#   }
# 
#   df_final <- apply(df_rank, 2, index_to_mean, my_mean = df_mean)
#   rownames(df_final) <- rownames(df)
#   return( data.table( df_final ))
# }
# ProHD[, c(all_val_cols) := quantile_normalisation(.SD), .SDcols = all_val_cols ]


#### Create a heatmap plot ####

# Sort proteins for plotting by hierarchical clustering: 
prot_table <- data.frame( ProHD[, c("Base_Uniprot", state_val_cols), with = FALSE], row.names = "Base_Uniprot" )
prot_order <- hclust( dist( prot_table ))
prot_order <- prot_order$labels[ prot_order$order ]

# Create a table for plotting the data
plotDT <- melt( ProHD, id.vars = c("Base_Uniprot"), measure.vars = state_val_cols)
plotDT[, Base_Uniprot := factor(Base_Uniprot, levels = prot_order) ]
plotDT[, project := ifelse(variable %like% "^CCS[[:digit:]]{1,2}", "PRIMMUS", "ProHD")]

# Assign labels
plotDT[ project == "PRIMMUS", label := variable ]
plotDT[ variable == "RatioML_GK1_Chromatin_CC_1", label := "G2 / G1S" ]
plotDT[ variable == "RatioHL_GK1_Chromatin_CC_1", label := "M / G1S" ]
plotDT[ variable == "RatioHL_GK1_Chromatin_CC_2", label := "G1S / G2" ]
plotDT[ variable == "RatioML_GK1_Chromatin_CC_2", label := "M / G2" ]
plotDT[ variable == "RatioHL_NCC1_B", label := "NCC" ]
plotDT[, label := factor(label, levels = c(paste("CCS", 1:8, sep = ""), "NCC", "G1S / G2", "G2 / G1S", "M / G1S", "M / G2"))]

# Plot heatmap
pHeat <- ggplot( plotDT, aes(x = label, y = Base_Uniprot, fill = value))+
          facet_grid(. ~ project, scales = "free_x", space = "free")+
          geom_tile()+
          ylab("Signature proteins")+
          scale_fill_gradient2(na.value = NA, name = "z-scores", 
                               low = "violetred", high = "darkgreen", mid = "white")+
          theme(line = element_line(size = 0.25), text = element_text(size = 7), axis.text.y = element_blank(), axis.ticks.y = element_blank(), axis.text.x = element_text(angle = 90, vjust = 0.5, hjust = 1),
                axis.title.x = element_blank(), panel.background = element_rect(fill = NA, colour = "black", size = 0.25), strip.background = element_blank())
pHeat


#### Create a PCA plot ####

# Run PCA and prep data for plotting
ProHD_PCA <- prcomp( t( ProHD[, state_val_cols, with = FALSE ] ))
ProHD_PCA <- as.data.frame(ProHD_PCA$x)[, c("PC1", "PC2")]
ProHD_PCA$type <- rownames(ProHD_PCA)
ProHD_PCA <- data.table(ProHD_PCA)

# Assign labels
ProHD_PCA[, project := ifelse(type %like% "^CCS[[:digit:]]{1,2}", "PRIMMUS", "ProHD")]
ProHD_PCA[ project == "PRIMMUS", label := type ]
ProHD_PCA[ type == "RatioML_GK1_Chromatin_CC_1", label := "G2 / G1S" ]
ProHD_PCA[ type == "RatioHL_GK1_Chromatin_CC_1", label := "M / G1S" ]
ProHD_PCA[ type == "RatioHL_GK1_Chromatin_CC_2", label := "G1S / G2" ]
ProHD_PCA[ type == "RatioML_GK1_Chromatin_CC_2", label := "M / G2" ]
ProHD_PCA[ type == "RatioHL_NCC1_B", label := "NCC" ]

# Make PCA plot
pPCA <- ggplot(ProHD_PCA, aes(PC1, PC2, label = label, fill = project))+
        geom_point()+
        geom_label(size = 2)+
        scale_fill_manual(values = c("white", "#c7ebe9"))+
        theme(legend.position = "none", text = element_text(size = 7),
              axis.text = element_blank(), axis.ticks = element_blank(),
              panel.background = element_rect(fill = NA, colour = "black", size = 0.25),
              panel.grid.major = element_line(colour = "grey50", size = 0.25, linetype = "dotted"))

pPCA


#### Create correlation plots for one example ####

# Create a table for plotting the data
plotDT <- melt( ProHD, id.vars = c("Base_Uniprot", "RatioHL_GK1_Chromatin_CC_1"), measure.vars = paste("CCS", 1:8, sep = ""), variable.name = "CC_state")
names(plotDT)[ names(plotDT) == "RatioHL_GK1_Chromatin_CC_1" ] <- "mitotic_chromatin_enriched"

# Calculate Spearman correlations
cor_analysis <- plotDT[, .( rho = cor.test(mitotic_chromatin_enriched, value)$estimate,
                           pval = cor.test(mitotic_chromatin_enriched, value)$p.value ), CC_state]

# Make a barplot
pBar <- ggplot(cor_analysis, aes(x = CC_state, y = rho))+
        geom_bar(stat = "identity")+
        xlab("cell cycle states")+
        ylab("Spearman's correlation coefficient")+
        scale_y_continuous( limits = c(-1, 1), expand = c(0,0))+
        theme(legend.position = "none", text = element_text(size = 7), axis.ticks.x = element_blank(),
              panel.background = element_rect(fill = NA, colour = "black", size = 0.25),
              panel.grid.major = element_line(colour = "grey50", size = 0.25, linetype = "dotted"))

# Make a scatter plot
pPoi <- ggplot(plotDT[ CC_state == "CCS6"], aes(x = mitotic_chromatin_enriched, y = value))+
        geom_smooth(method = "lm", size = 0.25, se = FALSE, colour = "grey50", linetype = "dashed")+
        geom_point(size = 0.5, colour = "deepskyblue2")+
        xlab("M / G1S\n(mitotic chromatin-enriched sample in ProteomeHD)")+
        ylab("Cell Cycle state #6")+
        theme(legend.position = "none", text = element_text(size = 7),
              panel.background = element_rect(fill = NA, colour = "black", size = 0.25),
              panel.grid = element_blank())


#### Combine and output these plots ####

# Combine the plots
p1 <- ggarrange(pHeat, pBar, pPCA, pPoi, nrow = 2, widths = c(1,0.5))
ggsave("../out/ProHD_test_cases.pdf", p1, width = 15, height = 10, units = "cm", dpi = 300)
